# Supplementary material for: Low Salicylic Acid Level Improves Pollen Development Under Long-Term Mild Heat Conditions in Tomato
Source: Front Plant Sci. 2022 Apr 11;13:828743. doi: 10.3389/fpls.2022.828743 (PMC9036445; doi:10.3389/fpls.2022.828743)
Supplement: Supplementary file 6 [file Table_1.XLSX]

## Sheet: Supplementary Table 1
Supplementary Table 1. Gene sets used in overrepresentation tests.
Gene set	GeneID	GeneDescription
pollen	Solyc00g007110	Calcium-binding EF hand family protein; FUNCTIONS IN: calcium ion binding; LOCATED IN: cytosol, plasma membrane; EXPRESSED IN: 25 plant structures; EXPRESSED DURING: 15 growth stages; CONTAINS InterPro DOMAIN/s: EF-HAND 2 (InterPro:IPR018249), EPS15 homology (EH) (InterPro:IPR000261), EF-hand-like domain (InterPro:IPR011992), Calcium-binding EF-hand (InterPro:IPR002048); BEST Arabidopsis thaliana…
pollen	Solyc00g009020	MALE GAMETOPHYTE DEFECTIVE 1 (MGP1); FUNCTIONS IN: copper ion binding, cobalt ion binding, zinc ion binding; INVOLVED IN: biological_process unknown; LOCATED IN: mitochondrion, nucleolus, chloroplast, membrane; EXPRESSED IN: 27 plant structures; EXPRESSED DURING: 17 growth stages; Has 118 Blast hits to 117 proteins in 48 species: Archae - 2; Bacteria - 17; Metazoa - 24; Fungi - 3; Plants - 52; Vi…
pollen	Solyc00g023020	phosphoribosylaminoimidazole carboxylase, putative / AIR carboxylase, putative; FUNCTIONS IN: phosphoribosylaminoimidazole carboxylase activity, catalytic activity, ATP binding; INVOLVED IN: 'de novo' IMP biosynthetic process, pollen development; LOCATED IN: chloroplast; CONTAINS InterPro DOMAIN/s: Phosphoribosylaminoimidazole carboxylase (InterPro:IPR016301), PreATP-grasp-like fold (InterPro:IPR…
pollen	Solyc01g005310	DYNAMIN-like 1C (DL1C); FUNCTIONS IN: GTP binding, GTPase activity; INVOLVED IN: mitochondrial fission, pollen maturation, mitochondrion organization; LOCATED IN: cell cortex, plasma membrane, membrane, cell plate; EXPRESSED IN: 29 plant structures; EXPRESSED DURING: 16 growth stages; CONTAINS InterPro DOMAIN/s: Dynamin GTPase effector (InterPro:IPR003130), Dynamin, GTPase domain (InterPro:IPR001…
pollen	Solyc01g006350	glucan synthase-like 10 (GSL10); FUNCTIONS IN: 1,3-beta-glucan synthase activity; INVOLVED IN: in 8 processes; LOCATED IN: 1,3-beta-glucan synthase complex, plasma membrane; EXPRESSED IN: 25 plant structures; EXPRESSED DURING: 14 growth stages; CONTAINS InterPro DOMAIN/s: Glycosyl transferase, family 48 (InterPro:IPR003440); BEST Arabidopsis thaliana protein match is: glucan synthase-like 8 (TAIR…
pollen	Solyc01g006360	glucan synthase-like 10 (GSL10); FUNCTIONS IN: 1,3-beta-glucan synthase activity; INVOLVED IN: in 8 processes; LOCATED IN: 1,3-beta-glucan synthase complex, plasma membrane; EXPRESSED IN: 25 plant structures; EXPRESSED DURING: 14 growth stages; CONTAINS InterPro DOMAIN/s: Glycosyl transferase, family 48 (InterPro:IPR003440); BEST Arabidopsis thaliana protein match is: glucan synthase-like 8 (TAIR…
pollen	Solyc01g008470	translocation protein-related; FUNCTIONS IN: protein transporter activity; INVOLVED IN: protein transport; LOCATED IN: plasma membrane, membrane; EXPRESSED IN: 25 plant structures; EXPRESSED DURING: 15 growth stages; CONTAINS InterPro DOMAIN/s: Translocation protein Sec62 (InterPro:IPR004728); Has 251 Blast hits to 251 proteins in 119 species: Archae - 0; Bacteria - 0; Metazoa - 97; Fungi - 63; P…
pollen	Solyc01g008490	nuclear factor Y, subunit A9 (NF-YA9); FUNCTIONS IN: sequence-specific DNA binding transcription factor activity, specific transcriptional repressor activity; INVOLVED IN: negative regulation of gene-specific transcription, regulation of transcription, DNA-dependent; LOCATED IN: CCAAT-binding factor complex, nucleus; EXPRESSED IN: 16 plant structures; EXPRESSED DURING: 9 growth stages; CONTAINS I…
pollen	Solyc01g008820	signal peptide peptidase (SPP); FUNCTIONS IN: aspartic-type endopeptidase activity; INVOLVED IN: pollen germination, pollen development; LOCATED IN: endoplasmic reticulum, endoplasmic reticulum membrane; EXPRESSED IN: 28 plant structures; EXPRESSED DURING: 16 growth stages; CONTAINS InterPro DOMAIN/s: Peptidase A22, presenilin signal peptide (InterPro:IPR006639), Peptidase A22B, signal peptide pe…
pollen	Solyc01g010650	UDP-galactose transporter 3 (UTR3); FUNCTIONS IN: pyrimidine nucleotide sugar transmembrane transporter activity; INVOLVED IN: transmembrane transport; LOCATED IN: endomembrane system; EXPRESSED IN: 24 plant structures; EXPRESSED DURING: 15 growth stages; CONTAINS InterPro DOMAIN/s: UAA transporter (InterPro:IPR013657); BEST Arabidopsis thaliana protein match is: UDP-galactose transporter 1 (TAIR…
pollen	Solyc01g010900	cytochrome P450, family 704, subfamily B, polypeptide 1 (CYP704B1); CONTAINS InterPro DOMAIN/s: Cytochrome P450 (InterPro:IPR001128), Cytochrome P450, E-class, group I (InterPro:IPR002401); BEST Arabidopsis thaliana protein match is: cytochrome P450, family 704, subfamily A, polypeptide 2 (TAIR:AT2G45510.1); Has 24652 Blast hits to 24553 proteins in 1381 species: Archae - 44; Bacteria - 2338; Met…
pollen	Solyc01g056720	small and basic intrinsic protein 2;1 (SIP2;1); FUNCTIONS IN: transporter activity; INVOLVED IN: transport; LOCATED IN: endoplasmic reticulum, membrane; EXPRESSED IN: 27 plant structures; EXPRESSED DURING: 15 growth stages; CONTAINS InterPro DOMAIN/s: Major intrinsic protein (InterPro:IPR000425); BEST Arabidopsis thaliana protein match is: Aquaporin-like superfamily protein (TAIR:AT5G18290.2); Ha…
pollen	Solyc01g057200	embryo defective 2750 (EMB2750); INVOLVED IN: pollen tube development, embryo development ending in seed dormancy; LOCATED IN: chloroplast; CONTAINS InterPro DOMAIN/s: Pentatricopeptide repeat (InterPro:IPR002885); BEST Arabidopsis thaliana protein match is: Tetratricopeptide repeat (TPR)-like superfamily protein (TAIR:AT3G53170.1); Has 31867 Blast hits to 12007 proteins in 283 species: Archae - …
pollen	Solyc01g058520	Peroxidase superfamily protein; FUNCTIONS IN: peroxidase activity, heme binding; INVOLVED IN: oxidation reduction, response to oxidative stress; LOCATED IN: endomembrane system; EXPRESSED IN: 9 plant structures; EXPRESSED DURING: F mature embryo stage, petal differentiation and expansion stage, E expanded cotyledon stage, D bilateral stage; CONTAINS InterPro DOMAIN/s: Haem peroxidase (InterPro:IP…
pollen	Solyc01g066510	gamete expressed 2 (GEX2); CONTAINS InterPro DOMAIN/s: Filamin/ABP280 repeat (InterPro:IPR001298), Immunoglobulin-like fold (InterPro:IPR013783), Immunoglobulin E-set (InterPro:IPR014756), Filamin/ABP280 repeat-like (InterPro:IPR017868); Has 30201 Blast hits to 17322 proteins in 780 species: Archae - 12; Bacteria - 1396; Metazoa - 17338; Fungi - 3422; Plants - 5037; Viruses - 0; Other Eukaryotes …
pollen	Solyc01g066515	gamete expressed 2 (GEX2); CONTAINS InterPro DOMAIN/s: Filamin/ABP280 repeat (InterPro:IPR001298), Immunoglobulin-like fold (InterPro:IPR013783), Immunoglobulin E-set (InterPro:IPR014756), Filamin/ABP280 repeat-like (InterPro:IPR017868); Has 30201 Blast hits to 17322 proteins in 780 species: Archae - 12; Bacteria - 1396; Metazoa - 17338; Fungi - 3422; Plants - 5037; Viruses - 0; Other Eukaryotes …
pollen	Solyc01g067520	cellulose synthase like D4 (CSLD4); CONTAINS InterPro DOMAIN/s: Cellulose synthase (InterPro:IPR005150); BEST Arabidopsis thaliana protein match is: cellulose synthase-like D3 (TAIR:AT3G03050.1); Has 3503 Blast hits to 2866 proteins in 674 species: Archae - 22; Bacteria - 1611; Metazoa - 5; Fungi - 10; Plants - 1761; Viruses - 2; Other Eukaryotes - 92 (source: NCBI BLink).
pollen	Solyc01g068410	PIN-FORMED 5 (PIN5); CONTAINS InterPro DOMAIN/s: Auxin efflux carrier, subgroup (InterPro:IPR014024), Auxin efflux carrier (InterPro:IPR004776); BEST Arabidopsis thaliana protein match is: Auxin efflux carrier family protein (TAIR:AT5G15100.1); Has 2169 Blast hits to 1907 proteins in 543 species: Archae - 24; Bacteria - 1096; Metazoa - 104; Fungi - 0; Plants - 651; Viruses - 0; Other Eukaryotes -…
pollen	Solyc01g079507	PROLIFERA (PRL); FUNCTIONS IN: protein binding, DNA-dependent ATPase activity, DNA binding, ATP binding; INVOLVED IN: sugar mediated signaling pathway, cell proliferation, DNA-dependent DNA replication initiation, DNA unwinding involved in replication; LOCATED IN: nuclear chromatin, nucleus, cytoplasm; EXPRESSED IN: 25 plant structures; EXPRESSED DURING: 16 growth stages; CONTAINS InterPro DOMAIN…
pollen	Solyc01g079810	RING-H2 group F1A (RHF1A); FUNCTIONS IN: ubiquitin-protein ligase activity, zinc ion binding; INVOLVED IN: regulation of cell cycle, proteasomal protein catabolic process, megagametogenesis, microgametogenesis; LOCATED IN: membrane; EXPRESSED IN: 27 plant structures; EXPRESSED DURING: 12 growth stages; CONTAINS InterPro DOMAIN/s: Zinc finger, RING-type (InterPro:IPR001841), Zinc finger, C3HC4 RIN…
pollen	Solyc01g080850	Sec23/Sec24 protein transport family protein; FUNCTIONS IN: zinc ion binding; INVOLVED IN: intracellular protein transport, ER to Golgi vesicle-mediated transport; LOCATED IN: COPII vesicle coat; EXPRESSED IN: 24 plant structures; EXPRESSED DURING: 13 growth stages; CONTAINS InterPro DOMAIN/s: Sec23/Sec24, helical domain (InterPro:IPR006900), Sec23/Sec24 beta-sandwich (InterPro:IPR012990), Sec23/…
pollen	Solyc01g086690	SYN3; FUNCTIONS IN: molecular_function unknown; INVOLVED IN: mitosis, megagametogenesis, pollen development; LOCATED IN: nucleolus, nucleus, nuclear cohesin complex; EXPRESSED IN: 24 plant structures; EXPRESSED DURING: 14 growth stages; CONTAINS InterPro DOMAIN/s: Rad21/Rec8 like protein, C-terminal (InterPro:IPR006909), Rad21/Rec8 like protein, N-terminal (InterPro:IPR006910); BEST Arabidopsis t…
pollen	Solyc01g087280	QUARTET 2 (QRT2); FUNCTIONS IN: polygalacturonase activity; INVOLVED IN: in 6 processes; LOCATED IN: endomembrane system; EXPRESSED IN: 9 plant structures; EXPRESSED DURING: 4 anthesis, petal differentiation and expansion stage; CONTAINS InterPro DOMAIN/s: Pectin lyase fold/virulence factor (InterPro:IPR011050), Glycoside hydrolase, family 28 (InterPro:IPR000743), Parallel beta-helix repeat (Inte…
pollen	Solyc01g090530	DUO POLLEN 1 (DUO1); CONTAINS InterPro DOMAIN/s: SANT, DNA-binding (InterPro:IPR001005), Homeodomain-like (InterPro:IPR009057), Myb, DNA-binding (InterPro:IPR014778), HTH transcriptional regulator, Myb-type, DNA-binding (InterPro:IPR017930), Homeodomain-related (InterPro:IPR012287), Myb transcription factor (InterPro:IPR015495); BEST Arabidopsis thaliana protein match is: myb domain protein 97 (T…
pollen	Solyc01g090730	squamosa promoter binding protein-like 8 (SPL8); CONTAINS InterPro DOMAIN/s: Transcription factor, SBP-box (InterPro:IPR004333); BEST Arabidopsis thaliana protein match is: squamosa promoter binding protein-like 2 (TAIR:AT5G43270.1); Has 903 Blast hits to 889 proteins in 57 species: Archae - 0; Bacteria - 2; Metazoa - 44; Fungi - 4; Plants - 841; Viruses - 0; Other Eukaryotes - 12 (source: NCBI B…
pollen	Solyc01g094655	putative recombination initiation defects 3 (PRD3); Has 279 Blast hits to 273 proteins in 87 species: Archae - 2; Bacteria - 106; Metazoa - 105; Fungi - 5; Plants - 32; Viruses - 0; Other Eukaryotes - 29 (source: NCBI BLink).
pollen	Solyc01g096830	phosphate deficiency response 2 (PDR2); FUNCTIONS IN: cation-transporting ATPase activity; INVOLVED IN: in 6 processes; LOCATED IN: endoplasmic reticulum, plasma membrane; EXPRESSED IN: 26 plant structures; EXPRESSED DURING: 15 growth stages; CONTAINS InterPro DOMAIN/s: Haloacid dehalogenase-like hydrolase (InterPro:IPR005834), ATPase, P-type, unknown pump specificity (type V) (InterPro:IPR006544…
pollen	Solyc01g097050	Alba DNA/RNA-binding protein; FUNCTIONS IN: nucleic acid binding; INVOLVED IN: biological_process unknown; EXPRESSED IN: 16 plant structures; EXPRESSED DURING: 8 growth stages; CONTAINS InterPro DOMAIN/s: Alba, DNA/RNA-binding protein (InterPro:IPR002775), Uncharacterised conserved protein UCP030333, DNA/RNA-binding Alba-related (InterPro:IPR014560); BEST Arabidopsis thaliana protein match is: Al…
pollen	Solyc01g098665	ATP binding microtubule motor family protein; FUNCTIONS IN: microtubule motor activity, ATP binding; INVOLVED IN: microtubule-based movement; CONTAINS InterPro DOMAIN/s: Kinesin, motor region, conserved site (InterPro:IPR019821), Kinesin, motor domain (InterPro:IPR001752); BEST Arabidopsis thaliana protein match is: phragmoplast-associated kinesin-related protein 1 (TAIR:AT4G14150.1); Has 30201 B…
pollen	Solyc01g100490	nicotianamine synthase 3 (NAS3); CONTAINS InterPro DOMAIN/s: Nicotianamine synthase (InterPro:IPR004298); BEST Arabidopsis thaliana protein match is: nicotianamine synthase 4 (TAIR:AT1G56430.1); Has 198 Blast hits to 195 proteins in 46 species: Archae - 20; Bacteria - 10; Metazoa - 0; Fungi - 20; Plants - 147; Viruses - 0; Other Eukaryotes - 1 (source: NCBI BLink). / nicotianamine synthase 4 (NAS…
pollen	Solyc01g102510	Transducin/WD40 repeat-like superfamily protein; FUNCTIONS IN: molecular_function unknown; INVOLVED IN: biological_process unknown; LOCATED IN: plasma membrane; EXPRESSED IN: 23 plant structures; EXPRESSED DURING: 14 growth stages; CONTAINS InterPro DOMAIN/s: WD40 repeat 2 (InterPro:IPR019782), WD40 repeat, conserved site (InterPro:IPR019775), WD40 repeat (InterPro:IPR001680), WD40 repeat-like-co…
pollen	Solyc01g104190	maternal effect embryo arrest 9 (MEE9); FUNCTIONS IN: molecular_function unknown; INVOLVED IN: embryo development ending in seed dormancy, pollen development; LOCATED IN: plasma membrane; EXPRESSED IN: 22 plant structures; EXPRESSED DURING: 13 growth stages; Has 165 Blast hits to 92 proteins in 39 species: Archae - 0; Bacteria - 18; Metazoa - 11; Fungi - 18; Plants - 26; Viruses - 81; Other Eukar…
pollen	Solyc01g104510	MULTICOPY SUPRESSOR OF IRA1 (MSI1); FUNCTIONS IN: protein binding; INVOLVED IN: in 13 processes; LOCATED IN: nucleus, chloroplast, chromatin remodeling complex, CUL4 RING ubiquitin ligase complex; EXPRESSED IN: 28 plant structures; EXPRESSED DURING: 14 growth stages; CONTAINS InterPro DOMAIN/s: Histone-binding protein RBBP4 (InterPro:IPR022052), WD40 repeat 2 (InterPro:IPR019782), WD40 repeat, co…
pollen	Solyc01g106470	unknown protein; FUNCTIONS IN: molecular_function unknown; INVOLVED IN: biological_process unknown; LOCATED IN: endomembrane system; EXPRESSED IN: 17 plant structures; EXPRESSED DURING: 10 growth stages; Has 35333 Blast hits to 34131 proteins in 2444 species: Archae - 798; Bacteria - 22429; Metazoa - 974; Fungi - 991; Plants - 531; Viruses - 0; Other Eukaryotes - 9610 (source: NCBI BLink).
pollen	Solyc01g107270	purine biosynthesis 4 (PUR4); FUNCTIONS IN: phosphoribosylformylglycinamidine synthase activity, catalytic activity, ATP binding; INVOLVED IN: microgametogenesis, pollen development; LOCATED IN: mitochondrion, chloroplast stroma, chloroplast; EXPRESSED IN: 23 plant structures; EXPRESSED DURING: 13 growth stages; CONTAINS InterPro DOMAIN/s: PurM, N-terminal-like (InterPro:IPR016188), Phosphoribosy…
pollen	Solyc01g110130	MINICHROMOSOME MAINTENANCE 4 (MCM4); FUNCTIONS IN: nucleoside-triphosphatase activity, DNA-dependent ATPase activity, DNA binding, nucleotide binding, ATP binding; INVOLVED IN: cell proliferation, DNA-dependent DNA replication initiation, DNA unwinding involved in replication; LOCATED IN: nuclear chromatin; EXPRESSED IN: 24 plant structures; EXPRESSED DURING: 16 growth stages; CONTAINS InterPro D…
pollen	Solyc01g111070	LESS ADHESIVE POLLEN 5 (LAP5); FUNCTIONS IN: transferase activity, transferring acyl groups other than amino-acyl groups, catalytic activity, acyltransferase activity; INVOLVED IN: phenylpropanoid biosynthetic process, pollen exine formation; LOCATED IN: cellular_component unknown; EXPRESSED IN: leaf whorl, sepal, anther, flower, seed; EXPRESSED DURING: petal differentiation and expansion stage, …
pollen	Solyc02g033060	unknown protein; FUNCTIONS IN: molecular_function unknown; INVOLVED IN: pollen development; LOCATED IN: chloroplast; Has 44 Blast hits to 44 proteins in 20 species: Archae - 0; Bacteria - 4; Metazoa - 0; Fungi - 0; Plants - 39; Viruses - 0; Other Eukaryotes - 1 (source: NCBI BLink).
pollen	Solyc02g067830	ATPK7; FUNCTIONS IN: protein serine/threonine kinase activity, kinase activity; INVOLVED IN: protein amino acid phosphorylation; LOCATED IN: chloroplast; EXPRESSED IN: 22 plant structures; EXPRESSED DURING: 13 growth stages; CONTAINS InterPro DOMAIN/s: Protein kinase, catalytic domain (InterPro:IPR000719), Serine/threonine-protein kinase domain (InterPro:IPR002290), Tyrosine-protein kinase, catal…
pollen	Solyc02g067990	unknown protein; Has 30201 Blast hits to 17322 proteins in 780 species: Archae - 12; Bacteria - 1396; Metazoa - 17338; Fungi - 3422; Plants - 5037; Viruses - 0; Other Eukaryotes - 2996 (source: NCBI BLink).
pollen	Solyc02g068340	ZWICHEL (ZWI); FUNCTIONS IN: microtubule motor activity, calmodulin binding; INVOLVED IN: trichome branching, pollen germination; LOCATED IN: plasma membrane; EXPRESSED IN: 24 plant structures; EXPRESSED DURING: 15 growth stages; CONTAINS InterPro DOMAIN/s: FERM central domain (InterPro:IPR019748), Prismane-like (InterPro:IPR011254), MyTH4 domain (InterPro:IPR000857), Kinesin, motor domain (Inter…
pollen	Solyc02g068400	QUARTET 3 (QRT3); FUNCTIONS IN: polygalacturonase activity; INVOLVED IN: microsporogenesis, pollen exine formation; LOCATED IN: endomembrane system; EXPRESSED IN: 16 plant structures; EXPRESSED DURING: 7 growth stages; CONTAINS InterPro DOMAIN/s: Pectin lyase fold/virulence factor (InterPro:IPR011050), Parallel beta-helix repeat (InterPro:IPR006626); BEST Arabidopsis thaliana protein match is: Pe…
pollen	Solyc02g068530	N-acetylglucosamine-1-phosphate uridylyltransferase 1 (GlcNAc1pUT1); FUNCTIONS IN: UDP-N-acetylglucosamine diphosphorylase activity, UDP-N-acetylgalactosamine diphosphorylase activity; INVOLVED IN: UDP-N-acetylglucosamine metabolic process, UDP-N-acetylgalactosamine metabolic process; LOCATED IN: plasma membrane; EXPRESSED IN: 25 plant structures; EXPRESSED DURING: 13 growth stages; CONTAINS Inte…
pollen	Solyc02g071890	histidinol dehydrogenase (HDH); FUNCTIONS IN: histidinol dehydrogenase activity; INVOLVED IN: response to UV, pollen development; LOCATED IN: chloroplast; EXPRESSED IN: 23 plant structures; EXPRESSED DURING: 14 growth stages; CONTAINS InterPro DOMAIN/s: Aldehyde/histidinol dehydrogenase (InterPro:IPR016161), Histidinol dehydrogenase, conserved site (InterPro:IPR001692), Histidinol dehydrogenase, …
pollen	Solyc02g071900	Putative adipose-regulatory protein (Seipin); CONTAINS InterPro DOMAIN/s: Adipose-regulatory protein, Seipin (InterPro:IPR009617); BEST Arabidopsis thaliana protein match is: Putative adipose-regulatory protein (Seipin) (TAIR:AT2G34380.1); Has 493 Blast hits to 422 proteins in 86 species: Archae - 0; Bacteria - 253; Metazoa - 134; Fungi - 11; Plants - 78; Viruses - 0; Other Eukaryotes - 17 (sourc…
pollen	Solyc02g076720	purine biosynthesis 4 (PUR4); FUNCTIONS IN: phosphoribosylformylglycinamidine synthase activity, catalytic activity, ATP binding; INVOLVED IN: microgametogenesis, pollen development; LOCATED IN: mitochondrion, chloroplast stroma, chloroplast; EXPRESSED IN: 23 plant structures; EXPRESSED DURING: 13 growth stages; CONTAINS InterPro DOMAIN/s: PurM, N-terminal-like (InterPro:IPR016188), Phosphoribosy…
pollen	Solyc02g078200	NUCLEAR FUSION DEFECTIVE 1 (NFD1); FUNCTIONS IN: structural constituent of ribosome, RNA binding; INVOLVED IN: translation, karyogamy, embryo sac development, double fertilization forming a zygote and endosperm, pollen development; LOCATED IN: mitochondrion, ribosome; EXPRESSED IN: 22 plant structures; EXPRESSED DURING: 13 growth stages; CONTAINS InterPro DOMAIN/s: Ribosomal protein L21, conserve…
pollen	Solyc02g081610	SETH1; CONTAINS InterPro DOMAIN/s: Phosphatidylinositol N-acetylglucosaminyltransferase (InterPro:IPR009450); Has 335 Blast hits to 331 proteins in 171 species: Archae - 0; Bacteria - 0; Metazoa - 120; Fungi - 117; Plants - 38; Viruses - 0; Other Eukaryotes - 60 (source: NCBI BLink).
pollen	Solyc02g082250	NADPH-dependent thioredoxin reductase A (NTRA); FUNCTIONS IN: thioredoxin-disulfide reductase activity; INVOLVED IN: in 6 processes; LOCATED IN: cytosol, mitochondrial matrix; EXPRESSED IN: male gametophyte, guard cell, cultured cell, pollen tube, leaf; EXPRESSED DURING: L mature pollen stage, M germinated pollen stage, seedling growth, seed development stages; CONTAINS InterPro DOMAIN/s: Pyridin…
pollen	Solyc02g082540	Calcium-binding EF hand family protein; FUNCTIONS IN: calcium ion binding; LOCATED IN: cytosol, plasma membrane; EXPRESSED IN: 25 plant structures; EXPRESSED DURING: 15 growth stages; CONTAINS InterPro DOMAIN/s: EF-HAND 2 (InterPro:IPR018249), EPS15 homology (EH) (InterPro:IPR000261), EF-hand-like domain (InterPro:IPR011992), Calcium-binding EF-hand (InterPro:IPR002048); BEST Arabidopsis thaliana…
pollen	Solyc02g082690	Transducin/WD40 repeat-like superfamily protein; FUNCTIONS IN: molecular_function unknown; LOCATED IN: CUL4 RING ubiquitin ligase complex; EXPRESSED IN: 20 plant structures; EXPRESSED DURING: 7 growth stages; CONTAINS InterPro DOMAIN/s: WD40 repeat-like-containing domain (InterPro:IPR011046), WD40 repeat (InterPro:IPR001680), WD40/YVTN repeat-like-containing domain (InterPro:IPR015943), WD40 repe…
pollen	Solyc02g083710	regulatory particle non-ATPase 10 (RPN10); FUNCTIONS IN: peptide receptor activity; INVOLVED IN: in 19 processes; LOCATED IN: cytosol, proteasome regulatory particle, base subcomplex, proteasome complex, nucleus, membrane; EXPRESSED IN: 24 plant structures; EXPRESSED DURING: 15 growth stages; CONTAINS InterPro DOMAIN/s: Ssl1-like (InterPro:IPR007198), Ubiquitin interacting motif (InterPro:IPR0039…
pollen	Solyc02g086920	Nodulin MtN3 family protein; CONTAINS InterPro DOMAIN/s: MtN3/saliva-related transmembrane protein, conserved region (InterPro:IPR018169), RAG1-activating protein 1 homologue (InterPro:IPR018179), RAG1-activating protein-1-related (InterPro:IPR004316); BEST Arabidopsis thaliana protein match is: Nodulin MtN3 family protein (TAIR:AT4G10850.1); Has 30201 Blast hits to 17322 proteins in 780 species:…
pollen	Solyc02g087660	PIN-FORMED 8 (PIN8); FUNCTIONS IN: auxin:hydrogen symporter activity, transporter activity; INVOLVED IN: auxin polar transport, transmembrane transport; LOCATED IN: endomembrane system, integral to membrane; EXPRESSED IN: 9 plant structures; EXPRESSED DURING: 6 growth stages; CONTAINS InterPro DOMAIN/s: Auxin efflux carrier, subgroup (InterPro:IPR014024), Auxin efflux carrier (InterPro:IPR004776)…
pollen	Solyc02g088115	polypyrimidine tract-binding protein 1 (PTB1); FUNCTIONS IN: RNA binding, nucleotide binding, nucleic acid binding; INVOLVED IN: pollen germination, regulation of RNA splicing, regulation of translation; LOCATED IN: nucleus, cytoplasmic mRNA processing body, cytoplasm; EXPRESSED IN: 28 plant structures; EXPRESSED DURING: 14 growth stages; CONTAINS InterPro DOMAIN/s: RNA recognition motif, RNP-1 (…
pollen	Solyc02g088720	acyl-CoA synthetase 5 (ACOS5); CONTAINS InterPro DOMAIN/s: AMP-dependent synthetase/ligase (InterPro:IPR000873); BEST Arabidopsis thaliana protein match is: 4-coumarate:CoA ligase 2 (TAIR:AT3G21240.1); Has 80303 Blast hits to 72777 proteins in 3663 species: Archae - 1209; Bacteria - 52830; Metazoa - 3472; Fungi - 4003; Plants - 2782; Viruses - 1; Other Eukaryotes - 16006 (source: NCBI BLink).
pollen	Solyc02g090570	Transducin/WD40 repeat-like superfamily protein; FUNCTIONS IN: nucleotide binding; INVOLVED IN: biological_process unknown; LOCATED IN: plasma membrane; EXPRESSED IN: 23 plant structures; EXPRESSED DURING: 13 growth stages; CONTAINS InterPro DOMAIN/s: WD40 repeat 2 (InterPro:IPR019782), WD40 repeat-like-containing domain (InterPro:IPR011046), WD40-repeat-containing domain (InterPro:IPR017986), WD…
pollen	Solyc02g091840	BARELY ANY MERISTEM 2 (BAM2); FUNCTIONS IN: protein serine/threonine kinase activity, protein kinase activity, ATP binding; INVOLVED IN: in 9 processes; LOCATED IN: plasma membrane; EXPRESSED IN: 29 plant structures; EXPRESSED DURING: 15 growth stages; CONTAINS InterPro DOMAIN/s: Protein kinase, catalytic domain (InterPro:IPR000719), Leucine-rich repeat-containing N-terminal domain, type 2 (Inter…
pollen	Solyc02g093360	ATPK7; FUNCTIONS IN: protein serine/threonine kinase activity, kinase activity; INVOLVED IN: protein amino acid phosphorylation; LOCATED IN: chloroplast; EXPRESSED IN: 22 plant structures; EXPRESSED DURING: 13 growth stages; CONTAINS InterPro DOMAIN/s: Protein kinase, catalytic domain (InterPro:IPR000719), Serine/threonine-protein kinase domain (InterPro:IPR002290), Tyrosine-protein kinase, catal…
pollen	Solyc02g094500	MALE GAMETOPHYTE DEFECTIVE 2 (MGP2); FUNCTIONS IN: transferase activity, transferring glycosyl groups, sialyltransferase activity; INVOLVED IN: protein amino acid glycosylation; LOCATED IN: Golgi apparatus, membrane; EXPRESSED IN: 22 plant structures; EXPRESSED DURING: 13 growth stages; CONTAINS InterPro DOMAIN/s: Glycosyl transferase, family 29 (InterPro:IPR001675); BEST Arabidopsis thaliana pro…
pollen	Solyc03g006177	zinc ion binding;transcription regulators; FUNCTIONS IN: transcription regulator activity, zinc ion binding; INVOLVED IN: regulation of transcription, DNA-dependent, regulation of transcription, transcription initiation; EXPRESSED IN: 24 plant structures; EXPRESSED DURING: 14 growth stages; CONTAINS InterPro DOMAIN/s: Transcription factor TFIIB related (InterPro:IPR000812), Cyclin-like (InterPro:…
pollen	Solyc03g007320	polypyrimidine tract-binding protein 2 (PTB2); FUNCTIONS IN: RNA binding, nucleotide binding, nucleic acid binding; INVOLVED IN: pollen germination, regulation of RNA splicing, regulation of translation; LOCATED IN: nucleus, cytoplasmic mRNA processing body, cytoplasm; EXPRESSED IN: 31 plant structures; EXPRESSED DURING: 16 growth stages; CONTAINS InterPro DOMAIN/s: RNA recognition motif, RNP-1 (…
pollen	Solyc03g007680	SNARE-like superfamily protein; FUNCTIONS IN: molecular_function unknown; INVOLVED IN: transport, ER to Golgi vesicle-mediated transport; LOCATED IN: cis-Golgi network; EXPRESSED IN: 22 plant structures; EXPRESSED DURING: 13 growth stages; CONTAINS InterPro DOMAIN/s: Sybindin-like protein (InterPro:IPR007233), Longin-like (InterPro:IPR011012); BEST Arabidopsis thaliana protein match is: SNARE-lik…
pollen	Solyc03g013310	PTEN1; CONTAINS InterPro DOMAIN/s: Protein-tyrosine phosphatase, active site (InterPro:IPR016130), Phosphatase tensin type (InterPro:IPR014019), Dual specificity phosphatase, catalytic domain (InterPro:IPR000340), C2 calcium/lipid-binding domain, CaLB (InterPro:IPR008973), Tensin phosphatase, C2 domain (InterPro:IPR014020); BEST Arabidopsis thaliana protein match is: PTEN 2 (TAIR:AT3G19420.1); Ha…
pollen	Solyc03g025190	detoxifying efflux carrier 35 (DTX35); FUNCTIONS IN: antiporter activity, drug transmembrane transporter activity; INVOLVED IN: anther dehiscence, flavonoid metabolic process, pollen development; LOCATED IN: plasma membrane, membrane; EXPRESSED IN: 25 plant structures; EXPRESSED DURING: 13 growth stages; CONTAINS InterPro DOMAIN/s: Multi antimicrobial extrusion protein MatE (InterPro:IPR002528); …
pollen	Solyc03g026040	EXCESS MICROSPOROCYTES1 (EMS1); CONTAINS InterPro DOMAIN/s: Protein kinase, ATP binding site (InterPro:IPR017441), Serine/threonine-protein kinase domain (InterPro:IPR002290), Leucine-rich repeat-containing N-terminal domain, type 2 (InterPro:IPR013210), Leucine-rich repeat (InterPro:IPR001611), Serine/threonine-protein kinase-like domain (InterPro:IPR017442), Serine/threonine-protein kinase, act…
pollen	Solyc03g032000	NADPH-dependent thioredoxin reductase A (NTRA); FUNCTIONS IN: thioredoxin-disulfide reductase activity; INVOLVED IN: in 6 processes; LOCATED IN: cytosol, mitochondrial matrix; EXPRESSED IN: male gametophyte, guard cell, cultured cell, pollen tube, leaf; EXPRESSED DURING: L mature pollen stage, M germinated pollen stage, seedling growth, seed development stages; CONTAINS InterPro DOMAIN/s: Pyridin…
pollen	Solyc03g033430	regulatory particle non-ATPase 10 (RPN10); FUNCTIONS IN: peptide receptor activity; INVOLVED IN: in 19 processes; LOCATED IN: cytosol, proteasome regulatory particle, base subcomplex, proteasome complex, nucleus, membrane; EXPRESSED IN: 24 plant structures; EXPRESSED DURING: 15 growth stages; CONTAINS InterPro DOMAIN/s: Ssl1-like (InterPro:IPR007198), Ubiquitin interacting motif (InterPro:IPR0039…
pollen	Solyc03g043770	BARELY ANY MERISTEM 2 (BAM2); FUNCTIONS IN: protein serine/threonine kinase activity, protein kinase activity, ATP binding; INVOLVED IN: in 9 processes; LOCATED IN: plasma membrane; EXPRESSED IN: 29 plant structures; EXPRESSED DURING: 15 growth stages; CONTAINS InterPro DOMAIN/s: Protein kinase, catalytic domain (InterPro:IPR000719), Leucine-rich repeat-containing N-terminal domain, type 2 (Inter…
pollen	Solyc03g051960	MALE STERILITY 2 (MS2); FUNCTIONS IN: fatty-acyl-CoA reductase (alcohol-forming) activity, oxidoreductase activity, acting on the CH-CH group of donors, NAD or NADP as acceptor; INVOLVED IN: microsporogenesis, pollen exine formation; LOCATED IN: chloroplast; EXPRESSED IN: leaf whorl, sepal, flower; EXPRESSED DURING: petal differentiation and expansion stage; CONTAINS InterPro DOMAIN/s: Male steri…
pollen	Solyc03g053130	Calcium-dependent phosphotriesterase superfamily protein; FUNCTIONS IN: strictosidine synthase activity; INVOLVED IN: alkaloid biosynthetic process, pollen exine formation; LOCATED IN: endomembrane system; EXPRESSED IN: 12 plant structures; EXPRESSED DURING: 6 growth stages; CONTAINS InterPro DOMAIN/s: Strictosidine synthase, conserved region (InterPro:IPR018119), Strictosidine synthase (InterPro…
pollen	Solyc03g059200	DEFECTIVE IN MERISTEM DEVELOPMENT AND FUNCTION 1 (TDF1); CONTAINS InterPro DOMAIN/s: SANT, DNA-binding (InterPro:IPR001005), Homeodomain-like (InterPro:IPR009057), Myb, DNA-binding (InterPro:IPR014778), HTH transcriptional regulator, Myb-type, DNA-binding (InterPro:IPR017930), Homeodomain-related (InterPro:IPR012287), Myb transcription factor (InterPro:IPR015495); BEST Arabidopsis thaliana protei…
pollen	Solyc03g059490	receptor-like protein kinase 2 (RPK2); FUNCTIONS IN: protein serine/threonine kinase activity, kinase activity, ATP binding; INVOLVED IN: lignin metabolic process, protein amino acid phosphorylation, transmembrane receptor protein tyrosine kinase signaling pathway, pollen maturation, anther dehiscence; LOCATED IN: plasma membrane; EXPRESSED IN: 28 plant structures; EXPRESSED DURING: 13 growth sta…
pollen	Solyc03g070457	GNOM-like 2 (GNL2); FUNCTIONS IN: ARF guanyl-nucleotide exchange factor activity; INVOLVED IN: pollen germination; LOCATED IN: intracellular; EXPRESSED IN: petal, leaf whorl, male gametophyte, flower, pollen tube; EXPRESSED DURING: L mature pollen stage, M germinated pollen stage, 4 anthesis, petal differentiation and expansion stage; CONTAINS InterPro DOMAIN/s: SEC7-like (InterPro:IPR000904); BE…
pollen	Solyc03g079920	NEURAL PRECURSOR CELL EXPRESSED, DEVELOPMENTALLY DOWN-REGULATED GENE 1 (NEDD1); CONTAINS InterPro DOMAIN/s: WD40 repeat-like-containing domain (InterPro:IPR011046), WD40 repeat 2 (InterPro:IPR019782), WD40 repeat, conserved site (InterPro:IPR019775), WD40-repeat-containing domain (InterPro:IPR017986), WD40 repeat (InterPro:IPR001680), WD40/YVTN repeat-like-containing domain (InterPro:IPR015943), …
pollen	Solyc03g093230	tonoplast intrinsic protein 5;1 (TIP5;1); FUNCTIONS IN: water channel activity, urea transmembrane transporter activity; INVOLVED IN: transport, urea transport; LOCATED IN: membrane; EXPRESSED IN: 11 plant structures; EXPRESSED DURING: L mature pollen stage, M germinated pollen stage, 4 anthesis, C globular stage, petal differentiation and expansion stage; CONTAINS InterPro DOMAIN/s: Major intrin…
pollen	Solyc03g096920	exportin 1B (XPO1B); FUNCTIONS IN: protein transporter activity, binding; INVOLVED IN: pollen germination, protein import into nucleus, docking, pollen tube growth, embryo sac development, pollen development; LOCATED IN: nucleus, nuclear pore, cytoplasm; EXPRESSED IN: 24 plant structures; EXPRESSED DURING: 14 growth stages; CONTAINS InterPro DOMAIN/s: Importin-beta, N-terminal (InterPro:IPR001494…
pollen	Solyc03g097030	4-coumarate:CoA ligase 3 (4CL3); CONTAINS InterPro DOMAIN/s: AMP-binding, conserved site (InterPro:IPR020845), AMP-dependent synthetase/ligase (InterPro:IPR000873); BEST Arabidopsis thaliana protein match is: 4-coumarate:CoA ligase 2 (TAIR:AT3G21240.1); Has 85516 Blast hits to 77968 proteins in 3765 species: Archae - 1155; Bacteria - 54010; Metazoa - 3516; Fungi - 4668; Plants - 2834; Viruses - 1…
pollen	Solyc03g097780	Glycosyltransferase family 29 (sialyltransferase) family protein; FUNCTIONS IN: transferase activity, transferring glycosyl groups, sialyltransferase activity; INVOLVED IN: protein amino acid glycosylation; LOCATED IN: Golgi apparatus, membrane; CONTAINS InterPro DOMAIN/s: Glycosyl transferase, family 29 (InterPro:IPR001675); BEST Arabidopsis thaliana protein match is: MALE GAMETOPHYTE DEFECTIVE …
pollen	Solyc03g111570	glucan synthase-like 8 (GSL8); FUNCTIONS IN: transferase activity, transferring glycosyl groups, 1,3-beta-glucan synthase activity; INVOLVED IN: microsporogenesis, 1,3-beta-glucan biosynthetic process, pollen development, developmental growth; LOCATED IN: 1,3-beta-glucan synthase complex, plasma membrane; EXPRESSED IN: 26 plant structures; EXPRESSED DURING: 13 growth stages; CONTAINS InterPro DOM…
pollen	Solyc03g111575	glucan synthase-like 8 (GSL8); FUNCTIONS IN: transferase activity, transferring glycosyl groups, 1,3-beta-glucan synthase activity; INVOLVED IN: microsporogenesis, 1,3-beta-glucan biosynthetic process, pollen development, developmental growth; LOCATED IN: 1,3-beta-glucan synthase complex, plasma membrane; EXPRESSED IN: 26 plant structures; EXPRESSED DURING: 13 growth stages; CONTAINS InterPro DOM…
pollen	Solyc03g111710	BTB and TAZ domain protein 2 (BT2); CONTAINS InterPro DOMAIN/s: BTB/POZ (InterPro:IPR013069), Zinc finger, TAZ-type (InterPro:IPR000197), BTB/POZ fold (InterPro:IPR011333), Kelch related (InterPro:IPR013089), BTB/POZ-like (InterPro:IPR000210); BEST Arabidopsis thaliana protein match is: BTB and TAZ domain protein 1 (TAIR:AT5G63160.1); Has 1199 Blast hits to 1199 proteins in 89 species: Archae - 0…
pollen	Solyc03g112270	plant intracellular ras group-related LRR 9 (PIRL9); INVOLVED IN: pollen development, microgametogenesis; EXPRESSED IN: 23 plant structures; EXPRESSED DURING: 13 growth stages; CONTAINS InterPro DOMAIN/s: Leucine-rich repeat, typical subtype (InterPro:IPR003591), Leucine-rich repeat (InterPro:IPR001611); BEST Arabidopsis thaliana protein match is: plant intracellular ras group-related LRR 1 (TAIR…
pollen	Solyc03g113360	LOB domain-containing protein 27 (LBD27); FUNCTIONS IN: molecular_function unknown; INVOLVED IN: pollen development; LOCATED IN: endomembrane system; CONTAINS InterPro DOMAIN/s: Lateral organ boundaries, LOB (InterPro:IPR004883); BEST Arabidopsis thaliana protein match is: LOB domain-containing protein 22 (TAIR:AT3G13850.1); Has 2313 Blast hits to 1889 proteins in 56 species: Archae - 0; Bacteria…
pollen	Solyc03g115910	AGAMOUS-like 65 (AGL65); FUNCTIONS IN: DNA binding, sequence-specific DNA binding transcription factor activity; INVOLVED IN: pollen development; LOCATED IN: nucleus; EXPRESSED IN: 20 plant structures; EXPRESSED DURING: 14 growth stages; CONTAINS InterPro DOMAIN/s: Transcription factor, MADS-box (InterPro:IPR002100); BEST Arabidopsis thaliana protein match is: AGAMOUS-like 30 (TAIR:AT2G03060.2); …
pollen	Solyc03g117800	ECERIFERUM 3 (CER3); FUNCTIONS IN: oxidoreductase activity, binding, iron ion binding, catalytic activity; INVOLVED IN: cuticle hydrocarbon biosynthetic process, response to salt stress, pollen sperm cell differentiation, wax biosynthetic process, cuticle development; LOCATED IN: plasma membrane, membrane; EXPRESSED IN: 27 plant structures; EXPRESSED DURING: 13 growth stages; CONTAINS InterPro DO…
pollen	Solyc03g118000	inositol polyphosphate kinase 2 alpha (IPK2a); CONTAINS InterPro DOMAIN/s: Inositol polyphosphate kinase (InterPro:IPR005522); BEST Arabidopsis thaliana protein match is: inositol polyphosphate kinase 2 beta (TAIR:AT5G61760.1); Has 1807 Blast hits to 1807 proteins in 277 species: Archae - 0; Bacteria - 0; Metazoa - 736; Fungi - 347; Plants - 385; Viruses - 0; Other Eukaryotes - 339 (source: NCBI …
pollen	Solyc03g118570	RAB geranylgeranyl transferase beta subunit 2 (RGTB2); FUNCTIONS IN: catalytic activity; EXPRESSED IN: 13 plant structures; EXPRESSED DURING: 6 growth stages; CONTAINS InterPro DOMAIN/s: Terpenoid cylases/protein prenyltransferase alpha-alpha toroid (InterPro:IPR008930), Prenyltransferase/squalene oxidase (InterPro:IPR001330); BEST Arabidopsis thaliana protein match is: RAB geranylgeranyl transfe…
pollen	Solyc03g119220	HINKEL (HIK); FUNCTIONS IN: microtubule motor activity, ATP binding; INVOLVED IN: response to cyclopentenone, cellularization of the embryo sac, gametophyte development, pollen development, cytokinesis; LOCATED IN: chloroplast; EXPRESSED IN: 22 plant structures; EXPRESSED DURING: 13 growth stages; CONTAINS InterPro DOMAIN/s: Protein of unknown function DUF3490 (InterPro:IPR021881), Kinesin, motor…
pollen	Solyc03g120200	RAD3-like DNA-binding helicase protein; FUNCTIONS IN: in 6 functions; INVOLVED IN: regulation of transcription, DNA-dependent, nucleobase, nucleoside, nucleotide and nucleic acid metabolic process; LOCATED IN: mitochondrion; EXPRESSED IN: 25 plant structures; EXPRESSED DURING: 15 growth stages; CONTAINS InterPro DOMAIN/s: DEAD2 (InterPro:IPR010614), DEAD-like helicase, N-terminal (InterPro:IPR014…
pollen	Solyc03g120410	Nucleotide-diphospho-sugar transferases superfamily protein; LOCATED IN: cellular_component unknown; EXPRESSED IN: 23 plant structures; EXPRESSED DURING: 15 growth stages; Has 703 Blast hits to 703 proteins in 58 species: Archae - 0; Bacteria - 90; Metazoa - 0; Fungi - 0; Plants - 45; Viruses - 4; Other Eukaryotes - 564 (source: NCBI BLink).
pollen	Solyc03g122340	lipoxygenase 3 (LOX3); FUNCTIONS IN: oxidoreductase activity, acting on single donors with incorporation of molecular oxygen, incorporation of two atoms of oxygen, lipoxygenase activity, iron ion binding, metal ion binding; INVOLVED IN: growth, response to fungus, jasmonic acid biosynthetic process, response to wounding, defense response; LOCATED IN: chloroplast; EXPRESSED IN: 22 plant structures…
pollen	Solyc03g123570	FORMS APLOID AND BINUCLEATE CELLS 1B (FAB1B); CONTAINS InterPro DOMAIN/s: Chaperonin Cpn60/TCP-1 (InterPro:IPR002423), Zinc finger, FYVE-type (InterPro:IPR000306), Zinc finger, FYVE-related (InterPro:IPR017455), Zinc finger, FYVE/PHD-type (InterPro:IPR011011), Phosphatidylinositol-4-phosphate 5-kinase, core (InterPro:IPR002498); BEST Arabidopsis thaliana protein match is: 1-phosphatidylinositol-4…
pollen	Solyc03g123890	autoinhibited Ca(2+)-ATPase 9 (ACA9); FUNCTIONS IN: calcium-transporting ATPase activity, calmodulin binding; INVOLVED IN: single fertilization, pollen development; LOCATED IN: plasma membrane; EXPRESSED IN: 11 plant structures; EXPRESSED DURING: L mature pollen stage, M germinated pollen stage, 4 anthesis, C globular stage, petal differentiation and expansion stage; CONTAINS InterPro DOMAIN/s: A…
pollen	Solyc04g008010	ARM repeat superfamily protein; FUNCTIONS IN: binding; INVOLVED IN: biological_process unknown; LOCATED IN: plasma membrane; EXPRESSED IN: 25 plant structures; EXPRESSED DURING: 13 growth stages; CONTAINS InterPro DOMAIN/s: HEAT (InterPro:IPR000357), Armadillo-like helical (InterPro:IPR011989), Protein of unknown function DUF3434 (InterPro:IPR021841), HEAT, type 2 (InterPro:IPR021133), Armadillo-…
pollen	Solyc04g008270	annexin 5 (ANN5); FUNCTIONS IN: calcium-dependent phospholipid binding, calcium ion binding; INVOLVED IN: response to red or far red light, response to water deprivation, response to salt stress, response to cold, response to heat; LOCATED IN: cellular_component unknown; EXPRESSED IN: 8 plant structures; EXPRESSED DURING: L mature pollen stage, M germinated pollen stage, 4 anthesis, petal differe…
pollen	Solyc04g008420	male sterility 1 (MS1); CONTAINS InterPro DOMAIN/s: Zinc finger, PHD-type, conserved site (InterPro:IPR019786), Zinc finger, PHD-type (InterPro:IPR001965), Zinc finger, FYVE/PHD-type (InterPro:IPR011011), Zinc finger, PHD-finger (InterPro:IPR019787); BEST Arabidopsis thaliana protein match is: RING/FYVE/PHD zinc finger superfamily protein (TAIR:AT1G66170.1); Has 884 Blast hits to 874 proteins in …
pollen	Solyc04g008780	dihydroflavonol 4-reductase-like1 (DRL1); FUNCTIONS IN: coenzyme binding, binding, catalytic activity; INVOLVED IN: seed development, pollen development; LOCATED IN: endomembrane system; EXPRESSED IN: leaf whorl, hypocotyl, sepal, flower, seed; EXPRESSED DURING: petal differentiation and expansion stage, E expanded cotyledon stage; CONTAINS InterPro DOMAIN/s: NAD-dependent epimerase/dehydratase (…
pollen	Solyc04g010260	Cleavage and polyadenylation specificity factor (CPSF) A subunit protein; FUNCTIONS IN: nucleic acid binding; INVOLVED IN: biological_process unknown; LOCATED IN: nucleus, chloroplast; EXPRESSED IN: guard cell; CONTAINS InterPro DOMAIN/s: WD40 repeat (InterPro:IPR001680), Cleavage/polyadenylation specificity factor, A subunit, C-terminal (InterPro:IPR004871); BEST Arabidopsis thaliana protein mat…
pollen	Solyc04g012170	protein kinase family protein / WD-40 repeat family protein; FUNCTIONS IN: protein serine/threonine kinase activity, binding, protein kinase activity, ATP binding; INVOLVED IN: protein amino acid phosphorylation, N-terminal protein myristoylation; LOCATED IN: CUL4 RING ubiquitin ligase complex; EXPRESSED IN: 22 plant structures; EXPRESSED DURING: 14 growth stages; CONTAINS InterPro DOMAIN/s: HEAT…
pollen	Solyc04g015350	vacuolar protein sorting 34 (VPS34); FUNCTIONS IN: 1-phosphatidylinositol-3-kinase activity, inositol or phosphatidylinositol kinase activity, binding, phosphotransferase activity, alcohol group as acceptor; INVOLVED IN: oxygen and reactive oxygen species metabolic process, response to salt stress, endocytosis, N-terminal protein myristoylation, microgametogenesis; LOCATED IN: phosphoinositide 3-…
pollen	Solyc04g016440	Transmembrane proteins 14C; INVOLVED IN: biological_process unknown; LOCATED IN: chloroplast, chloroplast inner membrane, chloroplast envelope; EXPRESSED IN: 24 plant structures; EXPRESSED DURING: 13 growth stages; CONTAINS InterPro DOMAIN/s: Uncharacterised protein family UPF0136, Transmembrane (InterPro:IPR005349); BEST Arabidopsis thaliana protein match is: Transmembrane proteins 14C (TAIR:AT3…
pollen	Solyc04g045660	MUTL-homologue 1 (MLH1); FUNCTIONS IN: protein binding, bridging; INVOLVED IN: in 6 processes; LOCATED IN: nuclear chromatin; EXPRESSED IN: 14 plant structures; EXPRESSED DURING: 6 growth stages; CONTAINS InterPro DOMAIN/s: DNA mismatch repair protein Mlh1 (InterPro:IPR011186), DNA mismatch repair, conserved site (InterPro:IPR014762), ATPase-like, ATP-binding domain (InterPro:IPR003594), DNA mism…
pollen	Solyc04g049140	increase in bonsai methylation 1 (IBM1); CONTAINS InterPro DOMAIN/s: Transcription factor jumonji/aspartyl beta-hydroxylase (InterPro:IPR003347), Transcription factor jumonji (InterPro:IPR013129); BEST Arabidopsis thaliana protein match is: Transcription factor jumonji (jmjC) domain-containing protein (TAIR:AT1G11950.1); Has 4122 Blast hits to 1300 proteins in 255 species: Archae - 5; Bacteria - …
pollen	Solyc04g050150	ATRX; FUNCTIONS IN: helicase activity, DNA binding, nucleic acid binding, ATP binding; EXPRESSED IN: 24 plant structures; EXPRESSED DURING: 15 growth stages; CONTAINS InterPro DOMAIN/s: DEAD-like helicase, N-terminal (InterPro:IPR014001), DNA/RNA helicase, C-terminal (InterPro:IPR001650), Helicase, superfamily 1/2, ATP-binding domain (InterPro:IPR014021), SNF2-related (InterPro:IPR000330); BEST A…
pollen	Solyc04g051510	BRASSINOSTEROID INSENSITIVE 1 (BRI1); FUNCTIONS IN: in 6 functions; INVOLVED IN: in 9 processes; LOCATED IN: endosome, plasma membrane, protein complex; EXPRESSED IN: 24 plant structures; EXPRESSED DURING: 13 growth stages; CONTAINS InterPro DOMAIN/s: Protein kinase, ATP binding site (InterPro:IPR017441), Protein kinase, catalytic domain (InterPro:IPR000719), Leucine-rich repeat-containing N-term…
pollen	Solyc04g056380	Putative adipose-regulatory protein (Seipin); CONTAINS InterPro DOMAIN/s: Adipose-regulatory protein, Seipin (InterPro:IPR009617); BEST Arabidopsis thaliana protein match is: Putative adipose-regulatory protein (Seipin) (TAIR:AT2G34380.1); Has 1807 Blast hits to 1807 proteins in 277 species: Archae - 0; Bacteria - 0; Metazoa - 736; Fungi - 347; Plants - 385; Viruses - 0; Other Eukaryotes - 339 (s…
pollen	Solyc04g056620	PIN-FORMED 5 (PIN5); CONTAINS InterPro DOMAIN/s: Auxin efflux carrier, subgroup (InterPro:IPR014024), Auxin efflux carrier (InterPro:IPR004776); BEST Arabidopsis thaliana protein match is: Auxin efflux carrier family protein (TAIR:AT5G15100.1); Has 2169 Blast hits to 1907 proteins in 543 species: Archae - 24; Bacteria - 1096; Metazoa - 104; Fungi - 0; Plants - 651; Viruses - 0; Other Eukaryotes -…
pollen	Solyc04g057880	EARLY FLOWERING IN SHORT DAYS (EFS); FUNCTIONS IN: histone methyltransferase activity (H3-K4 specific); INVOLVED IN: in 10 processes; LOCATED IN: nucleus; EXPRESSED IN: 23 plant structures; EXPRESSED DURING: 13 growth stages; CONTAINS InterPro DOMAIN/s: SET domain (InterPro:IPR001214), Post-SET domain (InterPro:IPR003616), AWS (InterPro:IPR006560), Zinc finger, CW-type (InterPro:IPR011124); BEST …
pollen	Solyc04g058065	UDP-sugar pyrophosphorylase (USP); FUNCTIONS IN: in 6 functions; INVOLVED IN: in 6 processes; LOCATED IN: endomembrane system; EXPRESSED IN: 30 plant structures; EXPRESSED DURING: 16 growth stages; CONTAINS InterPro DOMAIN/s: UTP--glucose-1-phosphate uridylyltransferase (InterPro:IPR002618); BEST Arabidopsis thaliana protein match is: N-acetylglucosamine-1-phosphate uridylyltransferase 1 (TAIR:AT…
pollen	Solyc04g071350	SEC5B; BEST Arabidopsis thaliana protein match is: exocyst complex component sec5 (TAIR:AT1G76850.1); Has 822 Blast hits to 808 proteins in 207 species: Archae - 0; Bacteria - 24; Metazoa - 388; Fungi - 169; Plants - 124; Viruses - 8; Other Eukaryotes - 109 (source: NCBI BLink). / exocyst complex component sec5 (SEC5A); FUNCTIONS IN: molecular_function unknown; INVOLVED IN: pollen germination, po…
pollen	Solyc04g072290	SEC6; FUNCTIONS IN: molecular_function unknown; INVOLVED IN: pollen germination, pollen tube growth; LOCATED IN: cytosol, plasma membrane, exocyst; EXPRESSED IN: 24 plant structures; EXPRESSED DURING: 15 growth stages; CONTAINS InterPro DOMAIN/s: Exocyst complex component Sec6 (InterPro:IPR010326); Has 534 Blast hits to 527 proteins in 171 species: Archae - 3; Bacteria - 6; Metazoa - 247; Fungi -…
pollen	Solyc04g072570	somatic embryogenesis receptor-like kinase 2 (SERK2); FUNCTIONS IN: kinase activity; INVOLVED IN: pollen maturation, microsporogenesis; LOCATED IN: plasma membrane; EXPRESSED IN: 23 plant structures; EXPRESSED DURING: 14 growth stages; CONTAINS InterPro DOMAIN/s: Protein kinase, ATP binding site (InterPro:IPR017441), Protein kinase, catalytic domain (InterPro:IPR000719), Leucine-rich repeat-conta…
pollen	Solyc04g076140	ROP1 ENHANCER 1 (REN1); CONTAINS InterPro DOMAIN/s: Pleckstrin homology-type (InterPro:IPR011993), Rho GTPase activation protein (InterPro:IPR008936), RhoGAP (InterPro:IPR000198), Pleckstrin homology (InterPro:IPR001849); BEST Arabidopsis thaliana protein match is: Rho GTPase activation protein (RhoGAP) with PH domain (TAIR:AT5G12150.1); Has 23967 Blast hits to 18190 proteins in 1193 species: Arc…
pollen	Solyc04g076920	IRREGULAR XYLEM 9-LIKE (IRX9-L); CONTAINS InterPro DOMAIN/s: Glycosyl transferase, family 43 (InterPro:IPR005027); BEST Arabidopsis thaliana protein match is: Nucleotide-diphospho-sugar transferases superfamily protein (TAIR:AT2G37090.1); Has 684 Blast hits to 682 proteins in 94 species: Archae - 0; Bacteria - 0; Metazoa - 425; Fungi - 0; Plants - 243; Viruses - 0; Other Eukaryotes - 16 (source: …
pollen	Solyc04g078820	annexin 5 (ANN5); FUNCTIONS IN: calcium-dependent phospholipid binding, calcium ion binding; INVOLVED IN: response to red or far red light, response to water deprivation, response to salt stress, response to cold, response to heat; LOCATED IN: cellular_component unknown; EXPRESSED IN: 8 plant structures; EXPRESSED DURING: L mature pollen stage, M germinated pollen stage, 4 anthesis, petal differe…
pollen	Solyc04g080970	SHI-related sequence 5 (SRS5); CONTAINS InterPro DOMAIN/s: Lateral Root Primordium type 1, C-terminal (InterPro:IPR006511), Zinc finger, Lateral Root Primordium type 1 (InterPro:IPR006510), Protein of unknown function DUF702 (InterPro:IPR007818); BEST Arabidopsis thaliana protein match is: SHI-related sequence 7 (TAIR:AT1G19790.2); Has 299 Blast hits to 299 proteins in 34 species: Archae - 0; Bac…
pollen	Solyc04g082490	Patched family protein; FUNCTIONS IN: hedgehog receptor activity; LOCATED IN: plasma membrane, membrane; EXPRESSED IN: 24 plant structures; EXPRESSED DURING: 14 growth stages; CONTAINS InterPro DOMAIN/s: Niemann-Pick C type protein (InterPro:IPR004765), Patched (InterPro:IPR003392), Sterol-sensing 5TM box (InterPro:IPR000731); BEST Arabidopsis thaliana protein match is: Patched family protein (TA…
pollen	Solyc05g007150	UDP-galactose transporter 3 (UTR3); FUNCTIONS IN: pyrimidine nucleotide sugar transmembrane transporter activity; INVOLVED IN: transmembrane transport; LOCATED IN: endomembrane system; EXPRESSED IN: 24 plant structures; EXPRESSED DURING: 15 growth stages; CONTAINS InterPro DOMAIN/s: UAA transporter (InterPro:IPR013657); BEST Arabidopsis thaliana protein match is: UDP-galactose transporter 1 (TAIR…
pollen	Solyc05g007450	origin recognition complex protein 6 (ORC6); FUNCTIONS IN: DNA binding; INVOLVED IN: DNA replication; LOCATED IN: origin recognition complex; EXPRESSED IN: 17 plant structures; EXPRESSED DURING: 9 growth stages; CONTAINS InterPro DOMAIN/s: Origin recognition complex, subunit 6, metazoa/plant (InterPro:IPR020529), Origin recognition complex, subunit 6 (InterPro:IPR008721); Has 179 Blast hits to 17…
pollen	Solyc05g012440	cytochrome c oxidase assembly protein CtaG / Cox11 family; FUNCTIONS IN: copper ion binding; INVOLVED IN: biological_process unknown; EXPRESSED IN: 24 plant structures; EXPRESSED DURING: 15 growth stages; CONTAINS InterPro DOMAIN/s: Cytochrome c oxidase assembly protein CtaG/Cox11 (InterPro:IPR007533); Has 2749 Blast hits to 2749 proteins in 659 species: Archae - 0; Bacteria - 997; Metazoa - 98; …
pollen	Solyc05g015390	Rubber elongation factor protein (REF); INVOLVED IN: biological_process unknown; LOCATED IN: vacuole; EXPRESSED IN: 24 plant structures; EXPRESSED DURING: 15 growth stages; CONTAINS InterPro DOMAIN/s: Rubber elongation factor (InterPro:IPR008802); BEST Arabidopsis thaliana protein match is: Rubber elongation factor protein (REF) (TAIR:AT2G47780.1); Has 125 Blast hits to 125 proteins in 21 species…
pollen	Solyc05g017760	acetoacetyl-CoA thiolase 2 (ACAT2); FUNCTIONS IN: transferase activity, transferring acyl groups other than amino-acyl groups, acetyl-CoA C-acetyltransferase activity, catalytic activity; INVOLVED IN: embryo development ending in seed dormancy; LOCATED IN: peroxisome, plasma membrane; EXPRESSED IN: 24 plant structures; EXPRESSED DURING: 13 growth stages; CONTAINS InterPro DOMAIN/s: Thiolase (Inte…
pollen	Solyc05g017860	ARM repeat superfamily protein; FUNCTIONS IN: binding; INVOLVED IN: biological_process unknown; LOCATED IN: plasma membrane; EXPRESSED IN: 25 plant structures; EXPRESSED DURING: 13 growth stages; CONTAINS InterPro DOMAIN/s: HEAT (InterPro:IPR000357), Armadillo-like helical (InterPro:IPR011989), Protein of unknown function DUF3434 (InterPro:IPR021841), HEAT, type 2 (InterPro:IPR021133), Armadillo-…
pollen	Solyc05g025590	replication protein A 1A (RPA1A); FUNCTIONS IN: DNA binding, nucleic acid binding; INVOLVED IN: in 6 processes; LOCATED IN: nuclear chromatin; EXPRESSED IN: 23 plant structures; EXPRESSED DURING: 13 growth stages; CONTAINS InterPro DOMAIN/s: Replication factor-a protein 1 Rpa1 (InterPro:IPR004591), Nucleic acid-binding, OB-fold-like (InterPro:IPR016027), Nucleic acid-binding, OB-fold (InterPro:IP…
pollen	Solyc05g044615	transducin family protein / WD-40 repeat family protein; FUNCTIONS IN: binding, zinc ion binding; INVOLVED IN: biological_process unknown; LOCATED IN: cellular_component unknown; EXPRESSED IN: 13 plant structures; EXPRESSED DURING: 4 anthesis, F mature embryo stage, petal differentiation and expansion stage, E expanded cotyledon stage, D bilateral stage; CONTAINS InterPro DOMAIN/s: WD40 repeat 2 …
pollen	Solyc05g049960	ARID/BRIGHT DNA-binding domain;ELM2 domain protein; FUNCTIONS IN: DNA binding; INVOLVED IN: biological_process unknown; LOCATED IN: intracellular; EXPRESSED IN: sperm cell, male gametophyte, cultured cell, seed, pollen tube; EXPRESSED DURING: M germinated pollen stage, E expanded cotyledon stage; CONTAINS InterPro DOMAIN/s: ELM2 (InterPro:IPR000949), ARID/BRIGHT DNA-binding domain (InterPro:IPR00…
pollen	Solyc05g050390	AUTOPHAGY 6 (ATG6); CONTAINS InterPro DOMAIN/s: Autophagy-related protein 6 (InterPro:IPR007243); Has 1006 Blast hits to 978 proteins in 347 species: Archae - 9; Bacteria - 233; Metazoa - 313; Fungi - 165; Plants - 83; Viruses - 12; Other Eukaryotes - 191 (source: NCBI BLink).
pollen	Solyc05g051590	Nucleotide-sugar transporter family protein; FUNCTIONS IN: nucleotide-sugar transmembrane transporter activity, sugar:hydrogen symporter activity; INVOLVED IN: carbohydrate transport, nucleotide-sugar transport; LOCATED IN: integral to membrane, Golgi membrane; EXPRESSED IN: 24 plant structures; EXPRESSED DURING: 15 growth stages; CONTAINS InterPro DOMAIN/s: Nucleotide-sugar transporter (InterPro…
pollen	Solyc05g051830	AGAMOUS-like 104 (AGL104); FUNCTIONS IN: DNA binding, sequence-specific DNA binding transcription factor activity; INVOLVED IN: pollen development; LOCATED IN: nucleus; EXPRESSED IN: 6 plant structures; EXPRESSED DURING: L mature pollen stage, M germinated pollen stage, 4 anthesis, petal differentiation and expansion stage; CONTAINS InterPro DOMAIN/s: Transcription factor, MADS-box (InterPro:IPR0…
pollen	Solyc05g052490	GDA1/CD39 nucleoside phosphatase family protein; FUNCTIONS IN: hydrolase activity; EXPRESSED IN: cultured cell; CONTAINS InterPro DOMAIN/s: Nucleoside phosphatase GDA1/CD39 (InterPro:IPR000407); BEST Arabidopsis thaliana protein match is: GDA1/CD39 nucleoside phosphatase family protein (TAIR:AT2G02970.1); Has 1352 Blast hits to 1349 proteins in 221 species: Archae - 0; Bacteria - 34; Metazoa - 59…
pollen	Solyc05g052690	eukaryotic translation initiation factor 2 (EIF2); FUNCTIONS IN: translation initiation factor activity; INVOLVED IN: pollen germination, translational initiation, embryo development; LOCATED IN: eukaryotic translation initiation factor 3 complex, nucleus, membrane, cytoplasm; EXPRESSED IN: 26 plant structures; EXPRESSED DURING: 13 growth stages; CONTAINS InterPro DOMAIN/s: Mov34/MPN/PAD-1 (Inter…
pollen	Solyc05g053540	dehydratase family; FUNCTIONS IN: copper ion binding, catalytic activity; INVOLVED IN: pollen development; LOCATED IN: chloroplast stroma, chloroplast; EXPRESSED IN: 23 plant structures; EXPRESSED DURING: 14 growth stages; CONTAINS InterPro DOMAIN/s: Dihydroxy-acid dehydratase (InterPro:IPR004404), Dihydroxy-acid/6-phosphogluconate dehydratase, conserved site (InterPro:IPR020558), Dihydroxy-acid/…
pollen	Solyc05g053560	cellulose synthase-like D1 (CSLD1); FUNCTIONS IN: cellulose synthase activity, transferase activity, transferring glycosyl groups; INVOLVED IN: pollen germination, plant-type cell wall biogenesis, polysaccharide biosynthetic process; LOCATED IN: chloroplast, membrane; EXPRESSED IN: 9 plant structures; EXPRESSED DURING: L mature pollen stage, M germinated pollen stage, 4 anthesis, C globular stage…
pollen	Solyc05g053565	cellulose synthase-like D1 (CSLD1); FUNCTIONS IN: cellulose synthase activity, transferase activity, transferring glycosyl groups; INVOLVED IN: pollen germination, plant-type cell wall biogenesis, polysaccharide biosynthetic process; LOCATED IN: chloroplast, membrane; EXPRESSED IN: 9 plant structures; EXPRESSED DURING: L mature pollen stage, M germinated pollen stage, 4 anthesis, C globular stage…
pollen	Solyc05g054060	UDP-GLUCOSE PYROPHOSPHORYLASE 1 (UGP1); FUNCTIONS IN: UTP:glucose-1-phosphate uridylyltransferase activity, nucleotidyltransferase activity; INVOLVED IN: in 6 processes; LOCATED IN: plasma membrane; EXPRESSED IN: 30 plant structures; EXPRESSED DURING: 17 growth stages; CONTAINS InterPro DOMAIN/s: UTP--glucose-1-phosphate uridylyltransferase, subgroup (InterPro:IPR016267), UTP--glucose-1-phosphate…
pollen	Solyc05g055550	unknown protein; FUNCTIONS IN: molecular_function unknown; INVOLVED IN: pollen development; LOCATED IN: chloroplast; Has 44 Blast hits to 44 proteins in 20 species: Archae - 0; Bacteria - 4; Metazoa - 0; Fungi - 0; Plants - 39; Viruses - 0; Other Eukaryotes - 1 (source: NCBI BLink).
pollen	Solyc06g005170	mitogen-activated protein kinase 3 (MPK3); CONTAINS InterPro DOMAIN/s: Protein kinase, ATP binding site (InterPro:IPR017441), Serine/threonine-protein kinase domain (InterPro:IPR002290), Serine/threonine-protein kinase-like domain (InterPro:IPR017442), Protein kinase-like domain (InterPro:IPR011009), Serine/threonine-protein kinase, active site (InterPro:IPR008271), MAP kinase, conserved site (In…
pollen	Solyc06g019170	delta1-pyrroline-5-carboxylate synthase 1 (P5CS1); FUNCTIONS IN: delta1-pyrroline-5-carboxylate synthetase activity; INVOLVED IN: in 9 processes; LOCATED IN: chloroplast, membrane, cytoplasm; EXPRESSED IN: 6 plant structures; EXPRESSED DURING: C globular stage, D bilateral stage, E expanded cotyledon stage; CONTAINS InterPro DOMAIN/s: Glutamate 5-kinase (InterPro:IPR001057), Aspartate/glutamate/u…
pollen	Solyc06g051750	CONSTITUTIVE PHOTOMORPHOGENIC DWARF (CPD); FUNCTIONS IN: electron carrier activity, monooxygenase activity, iron ion binding, oxygen binding, heme binding; INVOLVED IN: in 9 processes; EXPRESSED IN: 23 plant structures; EXPRESSED DURING: 13 growth stages; CONTAINS InterPro DOMAIN/s: Cytochrome P450 (InterPro:IPR001128), Cytochrome P450, E-class, group I (InterPro:IPR002401), Cytochrome P450, cons…
pollen	Solyc06g059965	EARLY FLOWERING IN SHORT DAYS (EFS); FUNCTIONS IN: histone methyltransferase activity (H3-K4 specific); INVOLVED IN: in 10 processes; LOCATED IN: nucleus; EXPRESSED IN: 23 plant structures; EXPRESSED DURING: 13 growth stages; CONTAINS InterPro DOMAIN/s: SET domain (InterPro:IPR001214), Post-SET domain (InterPro:IPR003616), AWS (InterPro:IPR006560), Zinc finger, CW-type (InterPro:IPR011124); BEST …
pollen	Solyc06g060480	C2H2-like zinc finger protein; FUNCTIONS IN: sequence-specific DNA binding transcription factor activity, zinc ion binding, nucleic acid binding; INVOLVED IN: regulation of transcription; LOCATED IN: intracellular, chloroplast; EXPRESSED IN: sperm cell, flower; EXPRESSED DURING: 4 anthesis; CONTAINS InterPro DOMAIN/s: Zinc finger, C2H2-like (InterPro:IPR015880), Zinc finger, C2H2-type (InterPro:I…
pollen	Solyc06g065450	PARALLEL SPINDLE 1 (PS1); CONTAINS InterPro DOMAIN/s: SMAD/FHA domain (InterPro:IPR008984), Nucleotide binding protein, PINc (InterPro:IPR006596), Forkhead-associated (FHA) domain (InterPro:IPR000253); BEST Arabidopsis thaliana protein match is: unknown protein (TAIR:AT2G34110.1); Has 3416 Blast hits to 2816 proteins in 576 species: Archae - 6; Bacteria - 1040; Metazoa - 1174; Fungi - 342; Plants…
pollen	Solyc06g065620	unknown protein; FUNCTIONS IN: molecular_function unknown; INVOLVED IN: biological_process unknown; LOCATED IN: endomembrane system; EXPRESSED IN: 6 plant structures; EXPRESSED DURING: petal differentiation and expansion stage, E expanded cotyledon stage, D bilateral stage; Has 23 Blast hits to 23 proteins in 8 species: Archae - 0; Bacteria - 0; Metazoa - 0; Fungi - 0; Plants - 23; Viruses - 0; O…
pollen	Solyc06g065710	LOCATED IN: cytosol, chloroplast; EXPRESSED IN: 24 plant structures; EXPRESSED DURING: 14 growth stages; BEST Arabidopsis thaliana protein match is: Tudor/PWWP/MBT superfamily protein (TAIR:AT1G15940.1); Has 137162 Blast hits to 70781 proteins in 2973 species: Archae - 289; Bacteria - 24182; Metazoa - 56725; Fungi - 20130; Plants - 6559; Viruses - 758; Other Eukaryotes - 28519 (source: NCBI BLink…
pollen	Solyc06g066800	Nucleotide-diphospho-sugar transferases superfamily protein; LOCATED IN: cellular_component unknown; EXPRESSED IN: 23 plant structures; EXPRESSED DURING: 15 growth stages; Has 703 Blast hits to 703 proteins in 58 species: Archae - 0; Bacteria - 90; Metazoa - 0; Fungi - 0; Plants - 45; Viruses - 4; Other Eukaryotes - 564 (source: NCBI BLink).
pollen	Solyc06g068160	Cystathionine beta-synthase (CBS) protein; CONTAINS InterPro DOMAIN/s: Cystathionine beta-synthase, core (InterPro:IPR000644); BEST Arabidopsis thaliana protein match is: Cystathionine beta-synthase (CBS) family protein (TAIR:AT1G80090.1); Has 526 Blast hits to 526 proteins in 132 species: Archae - 6; Bacteria - 4; Metazoa - 257; Fungi - 91; Plants - 124; Viruses - 0; Other Eukaryotes - 44 (sourc…
pollen	Solyc06g071820	BTB and TAZ domain protein 2 (BT2); CONTAINS InterPro DOMAIN/s: BTB/POZ (InterPro:IPR013069), Zinc finger, TAZ-type (InterPro:IPR000197), BTB/POZ fold (InterPro:IPR011333), Kelch related (InterPro:IPR013089), BTB/POZ-like (InterPro:IPR000210); BEST Arabidopsis thaliana protein match is: BTB and TAZ domain protein 1 (TAIR:AT5G63160.1); Has 1199 Blast hits to 1199 proteins in 89 species: Archae - 0…
pollen	Solyc06g073860	RING-H2 group F2A (RHF2A); FUNCTIONS IN: zinc ion binding; INVOLVED IN: regulation of cell cycle, proteolysis involved in cellular protein catabolic process, megagametogenesis, microgametogenesis; LOCATED IN: plasma membrane; EXPRESSED IN: 25 plant structures; EXPRESSED DURING: 15 growth stages; CONTAINS InterPro DOMAIN/s: Zinc finger, RING-type (InterPro:IPR001841), Zinc finger, C3HC4 RING-type …
pollen	Solyc06g073880	RING-H2 group F2A (RHF2A); FUNCTIONS IN: zinc ion binding; INVOLVED IN: regulation of cell cycle, proteolysis involved in cellular protein catabolic process, megagametogenesis, microgametogenesis; LOCATED IN: plasma membrane; EXPRESSED IN: 25 plant structures; EXPRESSED DURING: 15 growth stages; CONTAINS InterPro DOMAIN/s: Zinc finger, RING-type (InterPro:IPR001841), Zinc finger, C3HC4 RING-type …
pollen	Solyc06g076510	3-phosphoserine phosphatase (PSP); FUNCTIONS IN: phosphoserine phosphatase activity; INVOLVED IN: L-serine biosynthetic process; LOCATED IN: chloroplast; EXPRESSED IN: 22 plant structures; EXPRESSED DURING: 13 growth stages; CONTAINS InterPro DOMAIN/s: Haloacid dehalogenase-like hydrolase (InterPro:IPR005834), Phosphoserine phosphatase SerB (InterPro:IPR004469), HAD-superfamily hydrolase, subfami…
pollen	Solyc06g082535	cinnamate-4-hydroxylase (C4H); FUNCTIONS IN: trans-cinnamate 4-monooxygenase activity; INVOLVED IN: in 9 processes; LOCATED IN: endoplasmic reticulum, plasma membrane, membrane, plant-type cell wall; EXPRESSED IN: 25 plant structures; EXPRESSED DURING: 14 growth stages; CONTAINS InterPro DOMAIN/s: Cytochrome P450 (InterPro:IPR001128), Cytochrome P450, E-class, group I (InterPro:IPR002401), Cytoch…
pollen	Solyc06g083410	X-RAY INDUCED TRANSCRIPT 1 (XRI1); BEST Arabidopsis thaliana protein match is: unknown protein (TAIR:AT2G01990.1); Has 117 Blast hits to 117 proteins in 14 species: Archae - 0; Bacteria - 0; Metazoa - 0; Fungi - 0; Plants - 117; Viruses - 0; Other Eukaryotes - 0 (source: NCBI BLink).
pollen	Solyc06g084060	FBL17; FUNCTIONS IN: ubiquitin-protein ligase activity; INVOLVED IN: generative cell mitosis, seed development, embryo development, ubiquitin-dependent protein catabolic process, pollen development; LOCATED IN: chloroplast; EXPRESSED IN: 21 plant structures; EXPRESSED DURING: 12 growth stages; CONTAINS InterPro DOMAIN/s: F-box domain, cyclin-like (InterPro:IPR001810); Has 1738 Blast hits to 1195 …
pollen	Solyc07g005400	LJRHL1-like 1 (LRL1); FUNCTIONS IN: DNA binding, sequence-specific DNA binding transcription factor activity; INVOLVED IN: root hair cell development, regulation of transcription; LOCATED IN: nucleus; EXPRESSED IN: 8 plant structures; EXPRESSED DURING: 4 anthesis, petal differentiation and expansion stage; CONTAINS InterPro DOMAIN/s: Helix-loop-helix DNA-binding domain (InterPro:IPR001092), Helix…
pollen	Solyc07g005790	MULTIPOLAR SPINDLE 1 (MPS1); Has 30201 Blast hits to 17322 proteins in 780 species: Archae - 12; Bacteria - 1396; Metazoa - 17338; Fungi - 3422; Plants - 5037; Viruses - 0; Other Eukaryotes - 2996 (source: NCBI BLink).
pollen	Solyc07g015960	spermidine hydroxycinnamoyl transferase (SHT); CONTAINS InterPro DOMAIN/s: Transferase (InterPro:IPR003480); BEST Arabidopsis thaliana protein match is: hydroxycinnamoyl-CoA shikimate/quinate hydroxycinnamoyl transferase (TAIR:AT5G48930.1); Has 2876 Blast hits to 2852 proteins in 161 species: Archae - 0; Bacteria - 0; Metazoa - 0; Fungi - 114; Plants - 2754; Viruses - 0; Other Eukaryotes - 8 (sou…
pollen	Solyc07g017510	FORMS APLOID AND BINUCLEATE CELLS 1A (FAB1A); CONTAINS InterPro DOMAIN/s: Chaperonin Cpn60/TCP-1 (InterPro:IPR002423), Zinc finger, FYVE-type (InterPro:IPR000306), Zinc finger, FYVE-related (InterPro:IPR017455), Zinc finger, FYVE/PHD-type (InterPro:IPR011011), Phosphatidylinositol-4-phosphate 5-kinase, core (InterPro:IPR002498); BEST Arabidopsis thaliana protein match is: phosphatidylinositol-4-p…
pollen	Solyc07g018383	WBC27; CONTAINS InterPro DOMAIN/s: ATPase, AAA+ type, core (InterPro:IPR003593), ABC transporter-like (InterPro:IPR003439), ABC-2 type transporter (InterPro:IPR013525); BEST Arabidopsis thaliana protein match is: ABC-2 type transporter family protein (TAIR:AT3G52310.1); Has 402808 Blast hits to 366123 proteins in 4145 species: Archae - 7203; Bacteria - 319822; Metazoa - 8717; Fungi - 6492; Plants…
pollen	Solyc07g032220	phospholipase A2-beta (PLA2-BETA); FUNCTIONS IN: phospholipase A2 activity, calcium ion binding; INVOLVED IN: response to light stimulus, regulation of stomatal movement; LOCATED IN: endoplasmic reticulum; EXPRESSED IN: vascular tissue, leaf mesophyll, guard cell; CONTAINS InterPro DOMAIN/s: Phospholipase A2, active site (InterPro:IPR013090), Phospholipase A2 (InterPro:IPR016090), Phospholipase A…
pollen	Solyc07g042560	TETRASPORE (TES); CONTAINS InterPro DOMAIN/s: Protein of unknown function DUF3490 (InterPro:IPR021881), Kinesin, motor region, conserved site (InterPro:IPR019821), Kinesin, motor domain (InterPro:IPR001752); BEST Arabidopsis thaliana protein match is: ATP binding microtubule motor family protein (TAIR:AT1G18370.1); Has 14242 Blast hits to 13167 proteins in 521 species: Archae - 65; Bacteria - 318…
pollen	Solyc07g042910	unknown protein; INVOLVED IN: pollen exine formation; EXPRESSED IN: 19 plant structures; EXPRESSED DURING: 8 growth stages; BEST Arabidopsis thaliana protein match is: unknown protein (TAIR:AT3G28720.1); Has 35333 Blast hits to 34131 proteins in 2444 species: Archae - 798; Bacteria - 22429; Metazoa - 974; Fungi - 991; Plants - 531; Viruses - 0; Other Eukaryotes - 9610 (source: NCBI BLink).
pollen	Solyc07g044840	Phosphoglycerate mutase, 2,3-bisphosphoglycerate-independent; FUNCTIONS IN: manganese ion binding, phosphoglycerate mutase activity, 2,3-bisphosphoglycerate-independent phosphoglycerate mutase activity, catalytic activity, metal ion binding; INVOLVED IN: response to cadmium ion, response to cold; LOCATED IN: mitochondrial envelope, cytosol, chloroplast, plasma membrane; EXPRESSED IN: 26 plant str…
pollen	Solyc07g045350	acetoacetyl-CoA thiolase 2 (ACAT2); FUNCTIONS IN: transferase activity, transferring acyl groups other than amino-acyl groups, acetyl-CoA C-acetyltransferase activity, catalytic activity; INVOLVED IN: embryo development ending in seed dormancy; LOCATED IN: peroxisome, plasma membrane; EXPRESSED IN: 24 plant structures; EXPRESSED DURING: 13 growth stages; CONTAINS InterPro DOMAIN/s: Thiolase (Inte…
pollen	Solyc07g052300	myb domain protein 101 (MYB101); CONTAINS InterPro DOMAIN/s: SANT, DNA-binding (InterPro:IPR001005), Homeodomain-like (InterPro:IPR009057), Myb, DNA-binding (InterPro:IPR014778), HTH transcriptional regulator, Myb-type, DNA-binding (InterPro:IPR017930), Homeodomain-related (InterPro:IPR012287), Myb transcription factor (InterPro:IPR015495); BEST Arabidopsis thaliana protein match is: myb domain p…
pollen	Solyc07g053980	glucan synthase-like 5 (GSL05); FUNCTIONS IN: transferase activity, transferring glycosyl groups, 1,3-beta-glucan synthase activity; INVOLVED IN: in 12 processes; LOCATED IN: 1,3-beta-glucan synthase complex, plasma membrane; EXPRESSED IN: 26 plant structures; EXPRESSED DURING: 15 growth stages; CONTAINS InterPro DOMAIN/s: Glycosyl transferase, family 48 (InterPro:IPR003440); BEST Arabidopsis tha…
pollen	Solyc07g056300	Predicted AT-hook DNA-binding family protein; FUNCTIONS IN: DNA binding; INVOLVED IN: biological_process unknown; LOCATED IN: chloroplast; EXPRESSED IN: leaf whorl, sepal, flower; EXPRESSED DURING: petal differentiation and expansion stage; CONTAINS InterPro DOMAIN/s: Protein of unknown function DUF296 (InterPro:IPR005175), AT hook, DNA-binding motif (InterPro:IPR017956), Predicted AT-hook DNA-bi…
pollen	Solyc07g056320	glycerol-3-phosphate acyltransferase 1 (GPAT1); CONTAINS InterPro DOMAIN/s: Phospholipid/glycerol acyltransferase (InterPro:IPR002123); BEST Arabidopsis thaliana protein match is: glycerol-3-phosphate acyltransferase 2 (TAIR:AT1G02390.1); Has 381 Blast hits to 368 proteins in 28 species: Archae - 0; Bacteria - 6; Metazoa - 8; Fungi - 0; Plants - 362; Viruses - 0; Other Eukaryotes - 5 (source: NCB…
pollen	Solyc07g056540	CONTAINS InterPro DOMAIN/s: Bystin (InterPro:IPR007955); Has 475 Blast hits to 467 proteins in 210 species: Archae - 0; Bacteria - 9; Metazoa - 155; Fungi - 139; Plants - 55; Viruses - 0; Other Eukaryotes - 117 (source: NCBI BLink).
pollen	Solyc07g062390	tubby like protein 7 (TLP7); CONTAINS InterPro DOMAIN/s: Tubby, C-terminal, conserved site (InterPro:IPR018066), Tubby, C-terminal (InterPro:IPR000007); BEST Arabidopsis thaliana protein match is: tubby like protein 3 (TAIR:AT2G47900.2); Has 954 Blast hits to 946 proteins in 118 species: Archae - 0; Bacteria - 0; Metazoa - 352; Fungi - 19; Plants - 468; Viruses - 0; Other Eukaryotes - 115 (source…
pollen	Solyc07g065590	nicotinate/nicotinamide mononucleotide adenyltransferase (NMNAT); CONTAINS InterPro DOMAIN/s: Rossmann-like alpha/beta/alpha sandwich fold (InterPro:IPR014729), Probable nicotinate-nucleotide adenylyltransferase (InterPro:IPR005248), Cytidylyltransferase (InterPro:IPR004820); Has 35333 Blast hits to 34131 proteins in 2444 species: Archae - 798; Bacteria - 22429; Metazoa - 974; Fungi - 991; Plants…
pollen	Solyc07g065780	WBC27; CONTAINS InterPro DOMAIN/s: ATPase, AAA+ type, core (InterPro:IPR003593), ABC transporter-like (InterPro:IPR003439), ABC-2 type transporter (InterPro:IPR013525); BEST Arabidopsis thaliana protein match is: ABC-2 type transporter family protein (TAIR:AT3G52310.1); Has 402808 Blast hits to 366123 proteins in 4145 species: Archae - 7203; Bacteria - 319822; Metazoa - 8717; Fungi - 6492; Plants…
pollen	Solyc07g066220	WRKY DNA-binding protein 34 (WRKY34); CONTAINS InterPro DOMAIN/s: DNA-binding WRKY (InterPro:IPR003657); BEST Arabidopsis thaliana protein match is: WRKY DNA-binding protein 2 (TAIR:AT5G56270.1); Has 5766 Blast hits to 3064 proteins in 189 species: Archae - 0; Bacteria - 0; Metazoa - 0; Fungi - 0; Plants - 5735; Viruses - 0; Other Eukaryotes - 31 (source: NCBI BLink). / WRKY DNA-binding protein 2…
pollen	Solyc08g006570	BONSAI (BNS); Has 44 Blast hits to 44 proteins in 18 species: Archae - 0; Bacteria - 0; Metazoa - 8; Fungi - 0; Plants - 34; Viruses - 0; Other Eukaryotes - 2 (source: NCBI BLink).
pollen	Solyc08g006970	plant intracellular ras group-related LRR 3 (PIRL3); CONTAINS InterPro DOMAIN/s: Leucine-rich repeat, typical subtype (InterPro:IPR003591), Leucine-rich repeat (InterPro:IPR001611); BEST Arabidopsis thaliana protein match is: plant intracellular ras group-related LRR 2 (TAIR:AT3G26500.1); Has 74858 Blast hits to 31563 proteins in 1228 species: Archae - 19; Bacteria - 7206; Metazoa - 30749; Fungi …
pollen	Solyc08g007990	CONTAINS InterPro DOMAIN/s: Nin one binding (NOB1) Zn-ribbon like (InterPro:IPR014881), D-site 20S pre-rRNA nuclease (InterPro:IPR017117); Has 1807 Blast hits to 1807 proteins in 277 species: Archae - 0; Bacteria - 0; Metazoa - 736; Fungi - 347; Plants - 385; Viruses - 0; Other Eukaryotes - 339 (source: NCBI BLink).
pollen	Solyc08g014420	MAP kinase 6 (MPK6); FUNCTIONS IN: MAP kinase activity, kinase activity; INVOLVED IN: in 20 processes; LOCATED IN: trans-Golgi network, preprophase band, phragmoplast; EXPRESSED IN: 27 plant structures; EXPRESSED DURING: 15 growth stages; CONTAINS InterPro DOMAIN/s: Protein kinase, ATP binding site (InterPro:IPR017441), JNK MAP kinase (InterPro:IPR008351), Serine/threonine-protein kinase domain (…
pollen	Solyc08g014440	BTB and TAZ domain protein 3 (BT3); FUNCTIONS IN: transcription regulator activity; INVOLVED IN: embryo sac development, pollen development; LOCATED IN: nucleus, chloroplast; EXPRESSED IN: 15 plant structures; EXPRESSED DURING: 8 growth stages; CONTAINS InterPro DOMAIN/s: BTB/POZ (InterPro:IPR013069), Zinc finger, TAZ-type (InterPro:IPR000197), BTB/POZ fold (InterPro:IPR011333), Kelch related (In…
pollen	Solyc08g016010	apyrase 2 (APY2); CONTAINS InterPro DOMAIN/s: Nucleoside phosphatase GDA1/CD39 (InterPro:IPR000407); BEST Arabidopsis thaliana protein match is: apyrase 1 (TAIR:AT3G04080.1); Has 1437 Blast hits to 1429 proteins in 222 species: Archae - 0; Bacteria - 35; Metazoa - 609; Fungi - 299; Plants - 361; Viruses - 0; Other Eukaryotes - 133 (source: NCBI BLink). / apyrase 1 (APY1); CONTAINS InterPro DOMAIN…
pollen	Solyc08g021990	26S proteasome AAA-ATPase subunit RPT5B (RPT5B); FUNCTIONS IN: ATPase activity, calmodulin binding; INVOLVED IN: glucose mediated signaling pathway, proteasomal protein catabolic process, embryo sac development, pollen development; LOCATED IN: proteasome complex, plasma membrane, membrane; EXPRESSED IN: 26 plant structures; EXPRESSED DURING: 15 growth stages; CONTAINS InterPro DOMAIN/s: ATPase, A…
pollen	Solyc08g021995	26S proteasome AAA-ATPase subunit RPT5B (RPT5B); FUNCTIONS IN: ATPase activity, calmodulin binding; INVOLVED IN: glucose mediated signaling pathway, proteasomal protein catabolic process, embryo sac development, pollen development; LOCATED IN: proteasome complex, plasma membrane, membrane; EXPRESSED IN: 26 plant structures; EXPRESSED DURING: 15 growth stages; CONTAINS InterPro DOMAIN/s: ATPase, A…
pollen	Solyc08g042000	sucrose phosphate synthase 2F (SPS2F); FUNCTIONS IN: sucrose-phosphate synthase activity; INVOLVED IN: biosynthetic process, sucrose metabolic process; LOCATED IN: plasma membrane; EXPRESSED IN: 25 plant structures; EXPRESSED DURING: 15 growth stages; CONTAINS InterPro DOMAIN/s: Sucrose-phosphate synthase (InterPro:IPR006380), Sucrose synthase (InterPro:IPR000368), Sucrose phosphate synthase, pla…
pollen	Solyc08g043170	delta1-pyrroline-5-carboxylate synthase 1 (P5CS1); FUNCTIONS IN: delta1-pyrroline-5-carboxylate synthetase activity; INVOLVED IN: in 9 processes; LOCATED IN: chloroplast, membrane, cytoplasm; EXPRESSED IN: 6 plant structures; EXPRESSED DURING: C globular stage, D bilateral stage, E expanded cotyledon stage; CONTAINS InterPro DOMAIN/s: Glutamate 5-kinase (InterPro:IPR001057), Aspartate/glutamate/u…
pollen	Solyc08g062780	ABORTED MICROSPORES (AMS); FUNCTIONS IN: DNA binding, sequence-specific DNA binding transcription factor activity; INVOLVED IN: tapetal layer development, regulation of transcription, pollen development; LOCATED IN: nucleus; EXPRESSED IN: petal, leaf whorl, sepal, flower, seed; EXPRESSED DURING: 4 anthesis, petal differentiation and expansion stage, E expanded cotyledon stage; CONTAINS InterPro D…
pollen	Solyc08g065820	increase in bonsai methylation 1 (IBM1); CONTAINS InterPro DOMAIN/s: Transcription factor jumonji/aspartyl beta-hydroxylase (InterPro:IPR003347), Transcription factor jumonji (InterPro:IPR013129); BEST Arabidopsis thaliana protein match is: Transcription factor jumonji (jmjC) domain-containing protein (TAIR:AT1G11950.1); Has 4122 Blast hits to 1300 proteins in 255 species: Archae - 5; Bacteria - …
pollen	Solyc08g067830	unknown protein; Has 192 Blast hits to 192 proteins in 79 species: Archae - 0; Bacteria - 0; Metazoa - 104; Fungi - 0; Plants - 60; Viruses - 0; Other Eukaryotes - 28 (source: NCBI BLink).
pollen	Solyc08g076585	unknown protein; Has 28 Blast hits to 28 proteins in 9 species: Archae - 0; Bacteria - 0; Metazoa - 0; Fungi - 0; Plants - 28; Viruses - 0; Other Eukaryotes - 0 (source: NCBI BLink).
pollen	Solyc08g078400	acyl-CoA oxidase 5 (ACX5); FUNCTIONS IN: acyl-CoA dehydrogenase activity, oxidoreductase activity, acting on the CH-CH group of donors, oxidoreductase activity, FAD binding, acyl-CoA oxidase activity; INVOLVED IN: fatty acid beta-oxidation, defense response to insect, jasmonic acid biosynthetic process, pollen development; LOCATED IN: peroxisome; EXPRESSED IN: 21 plant structures; EXPRESSED DURIN…
pollen	Solyc08g079050	unknown protein; Has 26 Blast hits to 26 proteins in 8 species: Archae - 0; Bacteria - 0; Metazoa - 0; Fungi - 0; Plants - 26; Viruses - 0; Other Eukaryotes - 0 (source: NCBI BLink).
pollen	Solyc08g080440	HAPLESS 2 (HAP2); CONTAINS InterPro DOMAIN/s: Generative cell specific-1, HAP2-GCS1 (InterPro:IPR018928); Has 2122 Blast hits to 1565 proteins in 270 species: Archae - 6; Bacteria - 421; Metazoa - 806; Fungi - 82; Plants - 227; Viruses - 5; Other Eukaryotes - 575 (source: NCBI BLink).
pollen	Solyc08g081590	sporulation 11-2 (SPO11-2); FUNCTIONS IN: DNA topoisomerase (ATP-hydrolyzing) activity, DNA binding, catalytic activity, ATP binding; INVOLVED IN: in 11 processes; LOCATED IN: chromosome; CONTAINS InterPro DOMAIN/s: Spo11/DNA topoisomerase VI, subunit A, N-terminal (InterPro:IPR013049), Spo11/DNA topoisomerase VI, subunit A (InterPro:IPR002815); BEST Arabidopsis thaliana protein match is: Spo11/D…
pollen	Solyc08g081740	P-loop containing nucleoside triphosphate hydrolases superfamily protein; FUNCTIONS IN: nucleoside-triphosphatase activity, ATPase activity, nucleotide binding, ATP binding; LOCATED IN: endomembrane system; EXPRESSED IN: 8 plant structures; EXPRESSED DURING: L mature pollen stage, M germinated pollen stage, LP.04 four leaves visible, 4 anthesis, petal differentiation and expansion stage; CONTAINS…
pollen	Solyc08g082340	glycerol-3-phosphate acyltransferase 9 (GPAT9); FUNCTIONS IN: acyltransferase activity; INVOLVED IN: triglyceride biosynthetic process, diacylglycerol biosynthetic process, metabolic process; LOCATED IN: endoplasmic reticulum, plasma membrane, membrane; EXPRESSED IN: 23 plant structures; EXPRESSED DURING: 15 growth stages; CONTAINS InterPro DOMAIN/s: Phospholipid/glycerol acyltransferase (InterPr…
pollen	Solyc09g007330	minichromosome maintenance 8 (MCM8); FUNCTIONS IN: nucleoside-triphosphatase activity, DNA-dependent ATPase activity, DNA binding, nucleotide binding, ATP binding; INVOLVED IN: DNA-dependent DNA replication initiation, DNA replication; LOCATED IN: cellular_component unknown; EXPRESSED IN: shoot apex, embryo, flower, seed; EXPRESSED DURING: F mature embryo stage, petal differentiation and expansio…
pollen	Solyc09g008400	ATB' BETA; FUNCTIONS IN: protein phosphatase type 2A regulator activity; INVOLVED IN: signal transduction; LOCATED IN: protein phosphatase type 2A complex; EXPRESSED IN: 22 plant structures; EXPRESSED DURING: 15 growth stages; CONTAINS InterPro DOMAIN/s: Protein phosphatase 2A, regulatory B subunit, B56 (InterPro:IPR002554); BEST Arabidopsis thaliana protein match is: Protein phosphatase 2A regul…
pollen	Solyc09g010790	CONTAINS InterPro DOMAIN/s: Protein of unknown function DUF3741 (InterPro:IPR022212); BEST Arabidopsis thaliana protein match is: GTP-binding protein Obg/CgtA (TAIR:AT1G07620.1); Has 4713 Blast hits to 3576 proteins in 331 species: Archae - 20; Bacteria - 252; Metazoa - 1533; Fungi - 380; Plants - 348; Viruses - 15; Other Eukaryotes - 2165 (source: NCBI BLink).
pollen	Solyc09g011770	RING/FYVE/PHD zinc finger superfamily protein; FUNCTIONS IN: zinc ion binding; EXPRESSED IN: 10 plant structures; EXPRESSED DURING: 6 growth stages; CONTAINS InterPro DOMAIN/s: Zinc finger, C3HC4 RING-type (InterPro:IPR018957), Zinc finger, RING-CH-type (InterPro:IPR011016); BEST Arabidopsis thaliana protein match is: RING/FYVE/PHD zinc finger superfamily protein (TAIR:AT5G05830.1); Has 598 Blast…
pollen	Solyc09g013130	DEFECTIVE IN EXINE FORMATION 1 (DEX1); CONTAINS InterPro DOMAIN/s: FG-GAP (InterPro:IPR013517); Has 2821 Blast hits to 1844 proteins in 419 species: Archae - 49; Bacteria - 1116; Metazoa - 317; Fungi - 227; Plants - 62; Viruses - 5; Other Eukaryotes - 1045 (source: NCBI BLink).
pollen	Solyc09g065580	2-oxoglutarate (2OG) and Fe(II)-dependent oxygenase superfamily protein; FUNCTIONS IN: oxidoreductase activity; INVOLVED IN: pollen development; LOCATED IN: cellular_component unknown; EXPRESSED IN: 22 plant structures; EXPRESSED DURING: 13 growth stages; CONTAINS InterPro DOMAIN/s: Oxoglutarate/iron-dependent oxygenase (InterPro:IPR005123); BEST Arabidopsis thaliana protein match is: 2-oxoglutar…
pollen	Solyc09g065880	FBL17; FUNCTIONS IN: ubiquitin-protein ligase activity; INVOLVED IN: generative cell mitosis, seed development, embryo development, ubiquitin-dependent protein catabolic process, pollen development; LOCATED IN: chloroplast; EXPRESSED IN: 21 plant structures; EXPRESSED DURING: 12 growth stages; CONTAINS InterPro DOMAIN/s: F-box domain, cyclin-like (InterPro:IPR001810); Has 1738 Blast hits to 1195 …
pollen	Solyc09g074990	POSTMEIOTIC SEGREGATION 1 (PMS1); FUNCTIONS IN: mismatched DNA binding, ATP binding; INVOLVED IN: mismatch repair, fruit development, seed development, DNA recombination, pollen development; LOCATED IN: nucleus; EXPRESSED IN: 17 plant structures; EXPRESSED DURING: 9 growth stages; CONTAINS InterPro DOMAIN/s: DNA mismatch repair, conserved site (InterPro:IPR014762), ATPase-like, ATP-binding domain…
pollen	Solyc09g075280	exocyst complex component sec15B (SEC15B); FUNCTIONS IN: molecular_function unknown; INVOLVED IN: pollen germination, pollen tube growth; LOCATED IN: cytosol, plasma membrane, membrane, exocyst; EXPRESSED IN: 25 plant structures; EXPRESSED DURING: 13 growth stages; CONTAINS InterPro DOMAIN/s: Exocyst complex subunit Sec15-like (InterPro:IPR007225); BEST Arabidopsis thaliana protein match is: exoc…
pollen	Solyc09g082380	ATSUV3; CONTAINS InterPro DOMAIN/s: Mitochondrial degradasome RNA helicase subunit C-terminal (InterPro:IPR022192), DNA/RNA helicase, C-terminal (InterPro:IPR001650); BEST Arabidopsis thaliana protein match is: ATP-dependent RNA helicase, mitochondrial, putative (TAIR:AT5G39840.1); Has 3666 Blast hits to 3643 proteins in 672 species: Archae - 20; Bacteria - 977; Metazoa - 276; Fungi - 353; Plants…
pollen	Solyc09g082490	X-RAY INDUCED TRANSCRIPT 1 (XRI1); BEST Arabidopsis thaliana protein match is: unknown protein (TAIR:AT2G01990.1); Has 117 Blast hits to 117 proteins in 14 species: Archae - 0; Bacteria - 0; Metazoa - 0; Fungi - 0; Plants - 117; Viruses - 0; Other Eukaryotes - 0 (source: NCBI BLink).
pollen	Solyc09g091280	retinoblastoma-related 1 (RBR1); FUNCTIONS IN: transcription factor binding; INVOLVED IN: in 15 processes; LOCATED IN: cytosol; EXPRESSED IN: 26 plant structures; EXPRESSED DURING: 15 growth stages; CONTAINS InterPro DOMAIN/s: Retinoblastoma-associated protein, B-box (InterPro:IPR002719), Cyclin-like (InterPro:IPR011028), Cyclin-related (InterPro:IPR013763), Retinoblastoma-associated protein, A-b…
pollen	Solyc09g091960	HMG (high mobility group) box protein with ARID/BRIGHT DNA-binding domain; FUNCTIONS IN: sequence-specific DNA binding transcription factor activity; INVOLVED IN: regulation of transcription; LOCATED IN: intracellular, nucleus; EXPRESSED IN: 10 plant structures; EXPRESSED DURING: 7 growth stages; CONTAINS InterPro DOMAIN/s: High mobility group, superfamily (InterPro:IPR009071), High mobility grou…
pollen	Solyc09g097865	KINESIN-12B; FUNCTIONS IN: microtubule motor activity, plus-end-directed microtubule motor activity; INVOLVED IN: phragmoplast assembly, microgametogenesis; LOCATED IN: chloroplast; EXPRESSED IN: 16 plant structures; EXPRESSED DURING: 9 growth stages; CONTAINS InterPro DOMAIN/s: Kinesin, motor region, conserved site (InterPro:IPR019821), Kinesin-related protein (InterPro:IPR010544), Kinesin, moto…
pollen	Solyc10g005760	myb domain protein 103 (MYB103); CONTAINS InterPro DOMAIN/s: SANT, DNA-binding (InterPro:IPR001005), Homeodomain-like (InterPro:IPR009057), Myb, DNA-binding (InterPro:IPR014778), HTH transcriptional regulator, Myb-type, DNA-binding (InterPro:IPR017930), Homeodomain-related (InterPro:IPR012287), Myb transcription factor (InterPro:IPR015495); BEST Arabidopsis thaliana protein match is: myb domain p…
pollen	Solyc10g009390	cytochrome P450, family 703, subfamily A, polypeptide 2 (CYP703A2); FUNCTIONS IN: oxidoreductase activity, acting on paired donors, with incorporation or reduction of molecular oxygen, NADH or NADPH as one donor, and incorporation of one atom of oxygen, oxygen binding; INVOLVED IN: medium-chain fatty acid metabolic process, pollen wall assembly, medium-chain fatty acid biosynthetic process, sporo…
pollen	Solyc10g012170	calmodulin-binding receptor-like cytoplasmic kinase 2 (CRCK2); FUNCTIONS IN: protein serine/threonine kinase activity, protein kinase activity, kinase activity, ATP binding; INVOLVED IN: pollen development; EXPRESSED IN: 22 plant structures; EXPRESSED DURING: 13 growth stages; CONTAINS InterPro DOMAIN/s: Protein kinase, ATP binding site (InterPro:IPR017441), Protein kinase, catalytic domain (Inte…
pollen	Solyc10g012210	ARID/BRIGHT DNA-binding domain;ELM2 domain protein; FUNCTIONS IN: DNA binding; INVOLVED IN: biological_process unknown; LOCATED IN: intracellular; EXPRESSED IN: sperm cell, male gametophyte, cultured cell, seed, pollen tube; EXPRESSED DURING: M germinated pollen stage, E expanded cotyledon stage; CONTAINS InterPro DOMAIN/s: ELM2 (InterPro:IPR000949), ARID/BRIGHT DNA-binding domain (InterPro:IPR00…
pollen	Solyc10g018780	squamosa promoter binding protein-like 8 (SPL8); CONTAINS InterPro DOMAIN/s: Transcription factor, SBP-box (InterPro:IPR004333); BEST Arabidopsis thaliana protein match is: squamosa promoter binding protein-like 2 (TAIR:AT5G43270.1); Has 903 Blast hits to 889 proteins in 57 species: Archae - 0; Bacteria - 2; Metazoa - 44; Fungi - 4; Plants - 841; Viruses - 0; Other Eukaryotes - 12 (source: NCBI B…
pollen	Solyc10g019260	DUO POLLEN 1 (DUO1); CONTAINS InterPro DOMAIN/s: SANT, DNA-binding (InterPro:IPR001005), Homeodomain-like (InterPro:IPR009057), Myb, DNA-binding (InterPro:IPR014778), HTH transcriptional regulator, Myb-type, DNA-binding (InterPro:IPR017930), Homeodomain-related (InterPro:IPR012287), Myb transcription factor (InterPro:IPR015495); BEST Arabidopsis thaliana protein match is: myb domain protein 97 (T…
pollen	Solyc10g038170	DEFECTIVE ANTHER DEHISCENCE 1 (DAD1); CONTAINS InterPro DOMAIN/s: Lipase, class 3 (InterPro:IPR002921); BEST Arabidopsis thaliana protein match is: alpha/beta-Hydrolases superfamily protein (TAIR:AT4G16820.1); Has 1715 Blast hits to 1709 proteins in 324 species: Archae - 0; Bacteria - 331; Metazoa - 67; Fungi - 376; Plants - 633; Viruses - 9; Other Eukaryotes - 299 (source: NCBI BLink).
pollen	Solyc10g074620	cellulose synthase like D4 (CSLD4); CONTAINS InterPro DOMAIN/s: Cellulose synthase (InterPro:IPR005150); BEST Arabidopsis thaliana protein match is: cellulose synthase-like D3 (TAIR:AT3G03050.1); Has 3503 Blast hits to 2866 proteins in 674 species: Archae - 22; Bacteria - 1611; Metazoa - 5; Fungi - 10; Plants - 1761; Viruses - 2; Other Eukaryotes - 92 (source: NCBI BLink).
pollen	Solyc10g078790	unknown protein; FUNCTIONS IN: molecular_function unknown; INVOLVED IN: biological_process unknown; LOCATED IN: plasma membrane, chloroplast; EXPRESSED IN: 23 plant structures; EXPRESSED DURING: 13 growth stages; Has 166 Blast hits to 166 proteins in 41 species: Archae - 0; Bacteria - 0; Metazoa - 112; Fungi - 4; Plants - 36; Viruses - 0; Other Eukaryotes - 14 (source: NCBI BLink).
pollen	Solyc10g079260	Transmembrane proteins 14C; INVOLVED IN: biological_process unknown; LOCATED IN: chloroplast, chloroplast inner membrane, chloroplast envelope; EXPRESSED IN: 24 plant structures; EXPRESSED DURING: 13 growth stages; CONTAINS InterPro DOMAIN/s: Uncharacterised protein family UPF0136, Transmembrane (InterPro:IPR005349); BEST Arabidopsis thaliana protein match is: Transmembrane proteins 14C (TAIR:AT3…
pollen	Solyc10g083920	ATB' BETA; FUNCTIONS IN: protein phosphatase type 2A regulator activity; INVOLVED IN: signal transduction; LOCATED IN: protein phosphatase type 2A complex; EXPRESSED IN: 22 plant structures; EXPRESSED DURING: 15 growth stages; CONTAINS InterPro DOMAIN/s: Protein phosphatase 2A, regulatory B subunit, B56 (InterPro:IPR002554); BEST Arabidopsis thaliana protein match is: Protein phosphatase 2A regul…
pollen	Solyc10g084750	CONTAINS InterPro DOMAIN/s: Protein of unknown function DUF3741 (InterPro:IPR022212); BEST Arabidopsis thaliana protein match is: GTP-binding protein Obg/CgtA (TAIR:AT1G07620.1); Has 4713 Blast hits to 3576 proteins in 331 species: Archae - 20; Bacteria - 252; Metazoa - 1533; Fungi - 380; Plants - 348; Viruses - 15; Other Eukaryotes - 2165 (source: NCBI BLink).
pollen	Solyc10g085060	DEFECTIVE IN EXINE FORMATION 1 (DEX1); CONTAINS InterPro DOMAIN/s: FG-GAP (InterPro:IPR013517); Has 2821 Blast hits to 1844 proteins in 419 species: Archae - 49; Bacteria - 1116; Metazoa - 317; Fungi - 227; Plants - 62; Viruses - 5; Other Eukaryotes - 1045 (source: NCBI BLink).
pollen	Solyc11g005730	ARABIDOPSIS TRITHORAX-RELATED PROTEIN 5 (ATXR5); CONTAINS InterPro DOMAIN/s: SET domain (InterPro:IPR001214), Zinc finger, PHD-type, conserved site (InterPro:IPR019786), Zinc finger, PHD-type (InterPro:IPR001965), Zinc finger, FYVE/PHD-type (InterPro:IPR011011), Zinc finger, PHD-finger (InterPro:IPR019787); BEST Arabidopsis thaliana protein match is: ARABIDOPSIS TRITHORAX-RELATED PROTEIN 6 (TAIR:…
pollen	Solyc11g005800	FASCIATA 2 (FAS2); CONTAINS InterPro DOMAIN/s: WD40 repeat 2 (InterPro:IPR019782), WD40 repeat-like-containing domain (InterPro:IPR011046), WD40 repeat, conserved site (InterPro:IPR019775), WD40-repeat-containing domain (InterPro:IPR017986), WD40/YVTN repeat-like-containing domain (InterPro:IPR015943), WD40 repeat (InterPro:IPR001680), WD40 repeat, subgroup (InterPro:IPR019781); BEST Arabidopsis …
pollen	Solyc11g005980	callose synthase 5 (CALS5); FUNCTIONS IN: 1,3-beta-glucan synthase activity; INVOLVED IN: in 6 processes; LOCATED IN: 1,3-beta-glucan synthase complex, membrane; EXPRESSED IN: 11 plant structures; EXPRESSED DURING: 4 anthesis, petal differentiation and expansion stage; CONTAINS InterPro DOMAIN/s: Glycosyl transferase, family 48 (InterPro:IPR003440), Protein of unknown function DUF605 (InterPro:IP…
pollen	Solyc11g005985	callose synthase 5 (CALS5); FUNCTIONS IN: 1,3-beta-glucan synthase activity; INVOLVED IN: in 6 processes; LOCATED IN: 1,3-beta-glucan synthase complex, membrane; EXPRESSED IN: 11 plant structures; EXPRESSED DURING: 4 anthesis, petal differentiation and expansion stage; CONTAINS InterPro DOMAIN/s: Glycosyl transferase, family 48 (InterPro:IPR003440), Protein of unknown function DUF605 (InterPro:IP…
pollen	Solyc11g006310	gamete expressed protein 1 (GEX1); Has 7985 Blast hits to 6093 proteins in 809 species: Archae - 118; Bacteria - 1642; Metazoa - 3258; Fungi - 589; Plants - 254; Viruses - 18; Other Eukaryotes - 2106 (source: NCBI BLink).
pollen	Solyc11g008340	subunit of exocyst complex 8 (SEC8); INVOLVED IN: pollen germination, mucilage biosynthetic process involved in seed coat development, pollen tube growth; LOCATED IN: cytosol, plasma membrane, exocyst; EXPRESSED IN: 25 plant structures; EXPRESSED DURING: 13 growth stages; CONTAINS InterPro DOMAIN/s: Sec8 exocyst complex component specific domain (InterPro:IPR007191); Has 454 Blast hits to 346 pro…
pollen	Solyc11g008670	FASCIATA 1 (FAS1); CONTAINS InterPro DOMAIN/s: Chromatin assembly factor 1 subunit A (InterPro:IPR022043); Has 59418 Blast hits to 36461 proteins in 1994 species: Archae - 284; Bacteria - 7518; Metazoa - 24571; Fungi - 4236; Plants - 1982; Viruses - 348; Other Eukaryotes - 20479 (source: NCBI BLink).
pollen	Solyc11g010915	EMBRYO DEFECTIVE 2757 (EMB2757); FUNCTIONS IN: nucleotide binding; INVOLVED IN: acquisition of desiccation tolerance, embryo development, embryo development ending in seed dormancy; LOCATED IN: CUL4 RING ubiquitin ligase complex; EXPRESSED IN: stem, rosette leaf, fruit, root, cultured cell; EXPRESSED DURING: F mature embryo stage, D bilateral stage, E expanded cotyledon stage; CONTAINS InterPro D…
pollen	Solyc11g011960	UDP-GLUCOSE PYROPHOSPHORYLASE 1 (UGP1); FUNCTIONS IN: UTP:glucose-1-phosphate uridylyltransferase activity, nucleotidyltransferase activity; INVOLVED IN: in 6 processes; LOCATED IN: plasma membrane; EXPRESSED IN: 30 plant structures; EXPRESSED DURING: 17 growth stages; CONTAINS InterPro DOMAIN/s: UTP--glucose-1-phosphate uridylyltransferase, subgroup (InterPro:IPR016267), UTP--glucose-1-phosphate…
pollen	Solyc11g012770	binding; FUNCTIONS IN: binding; INVOLVED IN: biological_process unknown; LOCATED IN: mitochondrion, nucleus, chloroplast; EXPRESSED IN: cotyledon, guard cell, cultured cell; CONTAINS InterPro DOMAIN/s: Armadillo-type fold (InterPro:IPR016024); BEST Arabidopsis thaliana protein match is: ARM repeat superfamily protein (TAIR:AT1G77600.2); Has 16808 Blast hits to 11211 proteins in 698 species: Archa…
pollen	Solyc11g013440	eukaryotic translation initiation factor 2 (EIF2); FUNCTIONS IN: translation initiation factor activity; INVOLVED IN: pollen germination, translational initiation, embryo development; LOCATED IN: eukaryotic translation initiation factor 3 complex, nucleus, membrane, cytoplasm; EXPRESSED IN: 26 plant structures; EXPRESSED DURING: 13 growth stages; CONTAINS InterPro DOMAIN/s: Mov34/MPN/PAD-1 (Inter…
pollen	Solyc11g017130	PARALLEL SPINDLE 1 (PS1); CONTAINS InterPro DOMAIN/s: SMAD/FHA domain (InterPro:IPR008984), Nucleotide binding protein, PINc (InterPro:IPR006596), Forkhead-associated (FHA) domain (InterPro:IPR000253); BEST Arabidopsis thaliana protein match is: unknown protein (TAIR:AT2G34110.1); Has 3416 Blast hits to 2816 proteins in 576 species: Archae - 6; Bacteria - 1040; Metazoa - 1174; Fungi - 342; Plants…
pollen	Solyc11g033270	mitogen-activated protein kinase kinase kinase 6 (MAPKKK6); FUNCTIONS IN: protein serine/threonine kinase activity, binding, protein kinase activity, kinase activity, ATP binding; INVOLVED IN: plasma membrane organization, pollen development; LOCATED IN: vacuole; EXPRESSED IN: male gametophyte, pollen tube; EXPRESSED DURING: M germinated pollen stage; CONTAINS InterPro DOMAIN/s: Protein kinase, A…
pollen	Solyc11g042810	Galactosyltransferase family protein; FUNCTIONS IN: transferase activity, transferring hexosyl groups, transferase activity, transferring glycosyl groups; INVOLVED IN: pollen exine formation; LOCATED IN: endomembrane system, membrane; EXPRESSED IN: 12 plant structures; EXPRESSED DURING: 4 anthesis, 4 leaf senescence stage, petal differentiation and expansion stage, E expanded cotyledon stage, D b…
pollen	Solyc11g064790	signal peptide peptidase (SPP); FUNCTIONS IN: aspartic-type endopeptidase activity; INVOLVED IN: pollen germination, pollen development; LOCATED IN: endoplasmic reticulum, endoplasmic reticulum membrane; EXPRESSED IN: 28 plant structures; EXPRESSED DURING: 16 growth stages; CONTAINS InterPro DOMAIN/s: Peptidase A22, presenilin signal peptide (InterPro:IPR006639), Peptidase A22B, signal peptide pe…
pollen	Solyc11g065700	nuclear factor Y, subunit A9 (NF-YA9); FUNCTIONS IN: sequence-specific DNA binding transcription factor activity, specific transcriptional repressor activity; INVOLVED IN: negative regulation of gene-specific transcription, regulation of transcription, DNA-dependent; LOCATED IN: CCAAT-binding factor complex, nucleus; EXPRESSED IN: 16 plant structures; EXPRESSED DURING: 9 growth stages; CONTAINS I…
pollen	Solyc11g066690	unknown protein; Has 62 Blast hits to 62 proteins in 27 species: Archae - 0; Bacteria - 0; Metazoa - 34; Fungi - 0; Plants - 28; Viruses - 0; Other Eukaryotes - 0 (source: NCBI BLink).
pollen	Solyc11g068500	sec23/sec24 transport family protein; FUNCTIONS IN: transporter activity, zinc ion binding; INVOLVED IN: intracellular protein transport, vesicle-mediated transport, ER to Golgi vesicle-mediated transport; LOCATED IN: COPII vesicle coat; EXPRESSED IN: 22 plant structures; EXPRESSED DURING: 13 growth stages; CONTAINS InterPro DOMAIN/s: Sec23/Sec24, helical domain (InterPro:IPR006900), Sec23/Sec24 …
pollen	Solyc11g068640	TPLATE; FUNCTIONS IN: binding; INVOLVED IN: pollen development, cytokinesis; LOCATED IN: nucleus, plasma membrane, cell plate, cytoplasm, phragmoplast; EXPRESSED IN: 26 plant structures; EXPRESSED DURING: 14 growth stages; CONTAINS InterPro DOMAIN/s: Armadillo-type fold (InterPro:IPR016024); Has 18574 Blast hits to 8761 proteins in 652 species: Archae - 63; Bacteria - 685; Metazoa - 7555; Fungi -…
pollen	Solyc12g005890	myb domain protein 101 (MYB101); CONTAINS InterPro DOMAIN/s: SANT, DNA-binding (InterPro:IPR001005), Homeodomain-like (InterPro:IPR009057), Myb, DNA-binding (InterPro:IPR014778), HTH transcriptional regulator, Myb-type, DNA-binding (InterPro:IPR017930), Homeodomain-related (InterPro:IPR012287), Myb transcription factor (InterPro:IPR015495); BEST Arabidopsis thaliana protein match is: myb domain p…
pollen	Solyc12g008665	ATMND1; CONTAINS InterPro DOMAIN/s: Meiotic nuclear division protein 1 (InterPro:IPR005647); Has 334 Blast hits to 334 proteins in 171 species: Archae - 0; Bacteria - 2; Metazoa - 89; Fungi - 130; Plants - 42; Viruses - 0; Other Eukaryotes - 71 (source: NCBI BLink).
pollen	Solyc12g010170	LJRHL1-like 1 (LRL1); FUNCTIONS IN: DNA binding, sequence-specific DNA binding transcription factor activity; INVOLVED IN: root hair cell development, regulation of transcription; LOCATED IN: nucleus; EXPRESSED IN: 8 plant structures; EXPRESSED DURING: 4 anthesis, petal differentiation and expansion stage; CONTAINS InterPro DOMAIN/s: Helix-loop-helix DNA-binding domain (InterPro:IPR001092), Helix…
pollen	Solyc12g019420	BTB and TAZ domain protein 3 (BT3); FUNCTIONS IN: transcription regulator activity; INVOLVED IN: embryo sac development, pollen development; LOCATED IN: nucleus, chloroplast; EXPRESSED IN: 15 plant structures; EXPRESSED DURING: 8 growth stages; CONTAINS InterPro DOMAIN/s: BTB/POZ (InterPro:IPR013069), Zinc finger, TAZ-type (InterPro:IPR000197), BTB/POZ fold (InterPro:IPR011333), Kelch related (In…
pollen	Solyc12g019460	MAP kinase 6 (MPK6); FUNCTIONS IN: MAP kinase activity, kinase activity; INVOLVED IN: in 20 processes; LOCATED IN: trans-Golgi network, preprophase band, phragmoplast; EXPRESSED IN: 27 plant structures; EXPRESSED DURING: 15 growth stages; CONTAINS InterPro DOMAIN/s: Protein kinase, ATP binding site (InterPro:IPR017441), JNK MAP kinase (InterPro:IPR008351), Serine/threonine-protein kinase domain (…
pollen	Solyc12g040320	plant intracellular ras group-related LRR 2 (PIRL2); CONTAINS InterPro DOMAIN/s: Leucine-rich repeat, typical subtype (InterPro:IPR003591), Leucine-rich repeat (InterPro:IPR001611); BEST Arabidopsis thaliana protein match is: plant intracellular ras group-related LRR 3 (TAIR:AT1G12970.1); Has 88229 Blast hits to 35961 proteins in 1363 species: Archae - 28; Bacteria - 8944; Metazoa - 35427; Fungi …
pollen	Solyc12g040810	RAB geranylgeranyl transferase beta subunit 2 (RGTB2); FUNCTIONS IN: catalytic activity; EXPRESSED IN: 13 plant structures; EXPRESSED DURING: 6 growth stages; CONTAINS InterPro DOMAIN/s: Terpenoid cylases/protein prenyltransferase alpha-alpha toroid (InterPro:IPR008930), Prenyltransferase/squalene oxidase (InterPro:IPR001330); BEST Arabidopsis thaliana protein match is: RAB geranylgeranyl transfe…
pollen	Solyc12g043020	dehydratase family; FUNCTIONS IN: copper ion binding, catalytic activity; INVOLVED IN: pollen development; LOCATED IN: chloroplast stroma, chloroplast; EXPRESSED IN: 23 plant structures; EXPRESSED DURING: 14 growth stages; CONTAINS InterPro DOMAIN/s: Dihydroxy-acid dehydratase (InterPro:IPR004404), Dihydroxy-acid/6-phosphogluconate dehydratase, conserved site (InterPro:IPR020558), Dihydroxy-acid/…
pollen	Solyc12g049590	FORMS APLOID AND BINUCLEATE CELLS 1B (FAB1B); CONTAINS InterPro DOMAIN/s: Chaperonin Cpn60/TCP-1 (InterPro:IPR002423), Zinc finger, FYVE-type (InterPro:IPR000306), Zinc finger, FYVE-related (InterPro:IPR017455), Zinc finger, FYVE/PHD-type (InterPro:IPR011011), Phosphatidylinositol-4-phosphate 5-kinase, core (InterPro:IPR002498); BEST Arabidopsis thaliana protein match is: 1-phosphatidylinositol-4…
pollen	Solyc12g056520	SEC5B; BEST Arabidopsis thaliana protein match is: exocyst complex component sec5 (TAIR:AT1G76850.1); Has 822 Blast hits to 808 proteins in 207 species: Archae - 0; Bacteria - 24; Metazoa - 388; Fungi - 169; Plants - 124; Viruses - 8; Other Eukaryotes - 109 (source: NCBI BLink). / exocyst complex component sec5 (SEC5A); FUNCTIONS IN: molecular_function unknown; INVOLVED IN: pollen germination, po…
pollen	Solyc12g087980	ECERIFERUM 2 (CER2); FUNCTIONS IN: transferase activity, transferring acyl groups other than amino-acyl groups, transferase activity; INVOLVED IN: wax biosynthetic process; LOCATED IN: nucleus; EXPRESSED IN: 23 plant structures; EXPRESSED DURING: 13 growth stages; CONTAINS InterPro DOMAIN/s: Transferase (InterPro:IPR003480); BEST Arabidopsis thaliana protein match is: HXXXD-type acyl-transferase …
pollen	Solyc12g096290	exocyst complex component sec15A (SEC15A); CONTAINS InterPro DOMAIN/s: Exocyst complex subunit Sec15-like (InterPro:IPR007225); BEST Arabidopsis thaliana protein match is: exocyst complex component sec15B (TAIR:AT4G02350.1); Has 442 Blast hits to 436 proteins in 182 species: Archae - 3; Bacteria - 0; Metazoa - 174; Fungi - 134; Plants - 89; Viruses - 0; Other Eukaryotes - 42 (source: NCBI BLink).
pollen	Solyc12g096560	apyrase 1 (APY1); CONTAINS InterPro DOMAIN/s: Nucleoside phosphatase GDA1/CD39 (InterPro:IPR000407); BEST Arabidopsis thaliana protein match is: apyrase 2 (TAIR:AT5G18280.1); Has 1435 Blast hits to 1431 proteins in 229 species: Archae - 0; Bacteria - 35; Metazoa - 605; Fungi - 313; Plants - 348; Viruses - 0; Other Eukaryotes - 134 (source: NCBI BLink). / apyrase 2 (APY2); CONTAINS InterPro DOMAIN…
pollen	Solyc12g098990	embryo defective 2750 (EMB2750); INVOLVED IN: pollen tube development, embryo development ending in seed dormancy; LOCATED IN: chloroplast; CONTAINS InterPro DOMAIN/s: Pentatricopeptide repeat (InterPro:IPR002885); BEST Arabidopsis thaliana protein match is: Tetratricopeptide repeat (TPR)-like superfamily protein (TAIR:AT3G53170.1); Has 31867 Blast hits to 12007 proteins in 283 species: Archae - …
pollen	Solyc12g099515	binding; FUNCTIONS IN: binding; INVOLVED IN: biological_process unknown; LOCATED IN: cellular_component unknown; EXPRESSED IN: 21 plant structures; EXPRESSED DURING: 13 growth stages; CONTAINS InterPro DOMAIN/s: Chromosome condensation protein, HCP-6-related (InterPro:IPR012371), Armadillo-type fold (InterPro:IPR016024); BEST Arabidopsis thaliana protein match is: binding (TAIR:AT3G57060.1); Has …
HSR	Solyc00g074210	AtDjlD, HSP40 family
HSR	Solyc01g006860	DnaJ-C, HSP40 family
HSR	Solyc01g028810	Cpn60-β (1), HSP60 family
HSR	Solyc01g044270	DnaJ-C, HSP40 family
HSR	Solyc01g057750	DnaJ-C, HSP40 family
HSR	Solyc01g065570	DnaJ-C, HSP40 family
HSR	Solyc01g066770	DnaJ-C, HSP40 family
HSR	Solyc01g067780	DnaJ-C, HSP40 family
HSR	Solyc01g079580	DnaJ-D, HSP40 family
HSR	Solyc01g079610	DnaJ-B, HSP40 family
HSR	Solyc01g081330	DnaJ-C, HSP40 family
HSR	Solyc01g086740	DnaJ-A, HSP40 family
HSR	Solyc01g088080	CCT-θ, HSP60 family
HSR	Solyc01g088610	Cpn10-P, Hsp10 family
HSR	Solyc01g088730	DnaJ-C, HSP40 family
HSR	Solyc01g090550	DnaJ-A, HSP40 family
HSR	Solyc01g090750	CCT-α, HSP60 family
HSR	Solyc01g096700	DnaJ-C, HSP40 family
HSR	Solyc01g098250	DnaJ-C, HSP40 family
HSR	Solyc01g098280	AtDjC, HSP40 family
HSR	Solyc01g098300	AtDjC, HSP40 family
HSR	Solyc01g099260	DnaJ-C, HSP40 family
HSR	Solyc01g099660	BIP3, HSP70 family
HSR	Solyc01g100230	DnaJ-C, HSP40 family
HSR	Solyc01g102960	Hsp21.6-ER, sHsp family
HSR	Solyc01g103450	Hsp70-11, HSP70 family
HSR	Solyc01g105340	DnaJ-A, HSP40 family
HSR	Solyc01g105780	DnaJ-D, HSP40 family
HSR	Solyc01g106210	Hsp70-12, HSP70 family
HSR	Solyc01g106260	Hsp70-13, HSP70 family
HSR	Solyc01g109890	DnaJ-C, HSP40 family
HSR	Solyc02g014860	DnaJ-C, HSP40 family
HSR	Solyc02g062160	DnaJ-C, HSP40 family
HSR	Solyc02g063090	CCT-ζ (2), HSP60 family
HSR	Solyc02g064740	DnaJ-C, HSP40 family
HSR	Solyc02g068730	Cpn60-α (3), HSP60 family
HSR	Solyc02g072000	HsfA4c, HSF family
HSR	Solyc02g072060	Hsfl1, HSF family
HSR	Solyc02g077670	DnaJ-B, HSP40 family
HSR	Solyc02g078340	HsfB5, HSF family
HSR	Solyc02g079180	Hsfl2, HSF family
HSR	Solyc02g080130	DnaJ-C, HSP40 family
HSR	Solyc02g080410	Hsp15.7-CV, sHsp family
HSR	Solyc02g080470	Hsp70/110-3, HSP70 family
HSR	Solyc02g085030	DnaJ-C, HSP40 family
HSR	Solyc02g085790	CCT-ζ (1), HSP60 family
HSR	Solyc02g088610	ClpB3, HSP100 family
HSR	Solyc02g090820	HsfB1, HSF family
HSR	Solyc02g093600	Hsp15.7-CII, sHsp family
HSR	Solyc03g006000	HsfA4a, HSF family
HSR	Solyc03g007280	DnaJ-C, HSP40 family
HSR	Solyc03g007610	DnaJ-C, HSP40 family
HSR	Solyc03g007650	AtDjB/C?, HSP40 family
HSR	Solyc03g007890	Hsp90-4, HSP90 family
HSR	Solyc03g019630	DnaJ-C, HSP40 family
HSR	Solyc03g019640	DnaJ-C, HSP40 family
HSR	Solyc03g026020	HsfB2a, HSF family
HSR	Solyc03g063350	DnaJ-C, HSP40 family
HSR	Solyc03g082420	Hsp26.2-P, sHsp family
HSR	Solyc03g082920	BIP4, HSP70 family
HSR	Solyc03g097120	HsfA1b, HSF family
HSR	Solyc03g097240	DnaJ-C, HSP40 family
HSR	Solyc03g113930	Hsp21.4-ER, sHsp family
HSR	Solyc03g115120	DnaJ-C, HSP40 family
HSR	Solyc03g115140	DnaJ-C, HSP40 family
HSR	Solyc03g115230	ClpB1, HSP100 family
HSR	Solyc03g116790	DnaJ-A, HSP40 family
HSR	Solyc03g117590	DnaJ-C, HSP40 family
HSR	Solyc03g117630	Hsp70-8, HSP70 family
HSR	Solyc03g117950	ClpD, HSP100 family
HSR	Solyc03g118340	ClpC1, HSP100 family
HSR	Solyc03g118500	DnaJ-A, HSP40 family
HSR	Solyc03g118910	CCT-δ, HSP60 family
HSR	Solyc03g120850	Cpn60-β (2), HSP60 family
HSR	Solyc03g121640	Cpn60 (3), HSP60 family
HSR	Solyc03g123540	Hsp16.1-CIII, sHsp family
HSR	Solyc03g123560	DnaJ-C, HSP40 family
HSR	Solyc04g005820	DnaJ-B, HSP40 family
HSR	Solyc04g007370	DnaJ-C, HSP40 family
HSR	Solyc04g009770	DnaJ-A, HSP40 family
HSR	Solyc04g011440	Hsp70-5, HSP70 family
HSR	Solyc04g014480	Hsp16.1-Po, sHsp family
HSR	Solyc04g016000	HsfB3a, HSF family
HSR	Solyc04g016410	DnaJ-D, HSP40 family
HSR	Solyc04g063390	DnaJ-C, HSP40 family
HSR	Solyc04g072250	Hsp17.9-CI, sHsp family
HSR	Solyc04g076080	DnaJ-C, HSP40 family
HSR	Solyc04g076270	DnaJ-C, HSP40 family
HSR	Solyc04g077430	DnaJ-C, HSP40 family
HSR	Solyc04g078770	HsfB4a, HSF family
HSR	Solyc04g080040	DnaJ-C, HSP40 family
HSR	Solyc04g081530	DnaJ-C, HSP40 family
HSR	Solyc04g081570	Hsp90-7, HSP90 family
HSR	Solyc05g006240	DnaJ-C, HSP40 family
HSR	Solyc05g006820	DnaJ-B, HSP40 family
HSR	Solyc05g008120	DnaJ-C, HSP40 family
HSR	Solyc05g009160	DnaJ-C, HSP40 family
HSR	Solyc05g010240	Cpn60-β (4), HSP60 family
HSR	Solyc05g010670	Hsp90-5, HSP90 family
HSR	Solyc05g011930	DnaJ-C, HSP40 family
HSR	Solyc05g011950	DnaJ-C, HSP40 family
HSR	Solyc05g013990	CCT-ε, HSP60 family
HSR	Solyc05g014280	Hsp25.7-P, sHsp family
HSR	Solyc05g040050	DnaJ-C, HSP40 family
HSR	Solyc05g053470	Cpn60 (1), HSP60 family
HSR	Solyc05g053760	DnaJ-C, HSP40 family
HSR	Solyc05g055160	DnaJ-A, HSP40 family
HSR	Solyc05g056310	CCT-γ, HSP60 family
HSR	Solyc05g056390	Cpn10 (1)-M, Hsp10 family
HSR	Solyc06g009340	DnaJ-C, HSP40 family
HSR	Solyc06g009670	DnaJ-D, HSP40 family
HSR	Solyc06g011400	ClpB4, HSP100 family
HSR	Solyc06g036290	Hsp90-3, HSP90 family
HSR	Solyc06g052050	BIP2, HSP70 family
HSR	Solyc06g053950	HsfA6b, HSF family
HSR	Solyc06g053960	HsfA6b, HSF family
HSR	Solyc06g060090	DnaJ-C, HSP40 family
HSR	Solyc06g065520	CCT-η, HSP60 family
HSR	Solyc06g068500	DnaJ-C, HSP40 family
HSR	Solyc06g068820	AtDjlD, HSP40 family
HSR	Solyc06g071110	DnaJ-B, HSP40 family
HSR	Solyc06g072330	DnaJ-C, HSP40 family
HSR	Solyc06g072750	HsfA1e, HSF family
HSR	Solyc06g073950	DnaJ-C, HSP40 family
HSR	Solyc06g075010	Cpn60-α (1), HSP60 family
HSR	Solyc06g076020	Hsp70-1, HSP70 family
HSR	Solyc06g076520	Hsp17.7C-CI, sHsp family
HSR	Solyc06g076540	Hsp17.6B-CI, sHsp family
HSR	Solyc06g076560	Hsp17.7B-CI, sHsp family
HSR	Solyc06g076570	Hsp17.6A-CI, sHsp family
HSR	Solyc06g082560	ClpB2, HSP100 family
HSR	Solyc06g082840	DnaJ-C, HSP40 family
HSR	Solyc06g082970	DnaJ-C, HSP40 family
HSR	Solyc07g005820	Hsp70-7, HSP70 family
HSR	Solyc07g007230	DnaJ-D, HSP40 family
HSR	Solyc07g008800	Cpn10 (2)-M, Hsp10 family
HSR	Solyc07g026810	DnaJ-C, HSP40 family
HSR	Solyc07g040680	HsfA9, HSF family
HSR	Solyc07g042250	Cpn21-P, Hsp10 family
HSR	Solyc07g043560	Hsp70/110-ER, HSP70 family
HSR	Solyc07g047690	DnaJ-C, HSP40 family
HSR	Solyc07g047790	Hsp90-6, HSP90 family
HSR	Solyc07g053620	DnaJ-C, HSP40 family
HSR	Solyc07g055260	DnaJ-C, HSP40 family
HSR	Solyc07g055710	HsfA4b, HSF family
HSR	Solyc07g064020	Hsp21.6-CVI, sHsp family
HSR	Solyc07g065840	Hsp90-2, HSP90 family
HSR	Solyc07g065960	DnaJ-C, HSP40 family
HSR	Solyc07g065970	DnaJ-C, HSP40 family
HSR	Solyc07g066290	DnaJ-C, HSP40 family
HSR	Solyc08g005170	HsfA1a, HSF family
HSR	Solyc08g005300	DnaJ-C, HSP40 family
HSR	Solyc08g006120	AtDjlD, HSP40 family
HSR	Solyc08g021890	AtDjC, HSP40 family
HSR	Solyc08g021910	DnaJ-C, HSP40 family
HSR	Solyc08g021920	AtDjC, HSP40 family
HSR	Solyc08g029220	DnaJ-C, HSP40 family
HSR	Solyc08g062340	Hsp17.4-CII, sHsp family
HSR	Solyc08g062450	Hsp17.6-CII, sHsp family
HSR	Solyc08g062960	HsfA2, HSF family
HSR	Solyc08g068300	DnaJ-like-D, HSP40 family
HSR	Solyc08g069210	AtDjlD, HSP40 family
HSR	Solyc08g076590	HsfA1c, HSF family
HSR	Solyc08g078660	DnaJ-C, HSP40 family
HSR	Solyc08g078700	Hsp23.8-MI, sHsp family
HSR	Solyc08g078710	Hsp21.5-MI, sHsp family
HSR	Solyc08g078720	Hsp18.2-MI, sHsp family
HSR	Solyc08g080540	HsfB2b, HSF family
HSR	Solyc08g082820	BIP1, HSP70 family
HSR	Solyc09g005120	DnaJ-C, HSP40 family
HSR	Solyc09g005350	DnaJ-B, HSP40 family
HSR	Solyc09g007390	DnaJ-C, HSP40 family
HSR	Solyc09g007630	DnaJ-C, HSP40 family
HSR	Solyc09g009100	HsfA3, HSF family
HSR	Solyc09g009180	DnaJ-C, HSP40 family
HSR	Solyc09g010630	Hsp70-4, HSP70 family
HSR	Solyc09g011710	Hsp24.5-CII, sHsp family
HSR	Solyc09g015000	Hsp15.2-CI, sHsp family
HSR	Solyc09g015020	Hsp17.7A-CI, sHsp family
HSR	Solyc09g015360	DnaJ-C, HSP40 family
HSR	Solyc09g018960	DnaJ-C, HSP40 family
HSR	Solyc09g059520	HsfA8, HSF family
HSR	Solyc09g065660	HsfA7, HSF family
HSR	Solyc09g074610	DnaJ-C, HSP40 family
HSR	Solyc09g075950	Hsp70-10, HSP70 family
HSR	Solyc09g082670	HsfA6a, HSF family
HSR	Solyc09g091180	Cpn60 (2), HSP60 family
HSR	Solyc09g092260	DnaJ-C, HSP40 family
HSR	Solyc10g078560	DnaJ-C, HSP40 family
HSR	Solyc10g079090	DnaJ-C, HSP40 family
HSR	Solyc10g079380	HsfB3b, HSF family
HSR	Solyc10g081220	DnaJ-C, HSP40 family
HSR	Solyc10g084300	AtDjB/C?, HSP40 family
HSR	Solyc10g086040	AtDjC, HSP40 family
HSR	Solyc10g086410	Hsp70-3, HSP70 family
HSR	Solyc11g005400	DnaJ-C, HSP40 family
HSR	Solyc11g006460	DnaJ-A, HSP40 family
HSR	Solyc11g008410	Hsfl3, HSF family
HSR	Solyc11g018670	DnaJ-C, HSP40 family
HSR	Solyc11g020040	Hsp70-9, HSP70 family
HSR	Solyc11g020330	Hsp21.5-ER, sHsp family
HSR	Solyc11g064990	HsfB4b, HSF family
HSR	Solyc11g065260	DnaJ-C, HSP40 family
HSR	Solyc11g066060	Hsp70-2, HSP70 family
HSR	Solyc11g066100	Hsp70-6, HSP70 family
HSR	Solyc11g069000	CCT-β, HSP60 family
HSR	Solyc11g069790	Cpn60-α (2), HSP60 family
HSR	Solyc11g071830	DnaJ-A, HSP40 family
HSR	Solyc11g071930	DnaJ-C, HSP40 family
HSR	Solyc12g007070	HsfC1, HSF family
HSR	Solyc12g015880	Hsp90-1, HSP90 family
HSR	Solyc12g042060	ClpC2, HSP100 family
HSR	Solyc12g042830	Hsp26.3-MII, sHsp family
HSR	Solyc12g043110	Hsp70/110-2, HSP70 family
HSR	Solyc12g043120	Hsp70/110-1, HSP70 family
HSR	Solyc12g056850	DnaJ-C, HSP40 family
HSR	Solyc12g088890	DnaJ-C, HSP40 family
HSR	Solyc12g095800	DnaJ-C, HSP40 family
HSR	Solyc12g098520	HsfA5, HSF family
Carbohydrate metabolism	Solyc01g006740	SPP2, SPP family
Carbohydrate metabolism	Solyc01g058010	NI1, NIN family
Carbohydrate metabolism	Solyc01g058020	?, NIN family
Carbohydrate metabolism	Solyc01g059940	INVINH family
Carbohydrate metabolism	Solyc01g067660	BAM9, BAM family
Carbohydrate metabolism	Solyc01g079790	APL1, AGPase family
Carbohydrate metabolism	Solyc01g088590	INVINH family
Carbohydrate metabolism	Solyc01g091100	INVINH family
Carbohydrate metabolism	Solyc01g094580	BAM7, BAM family
Carbohydrate metabolism	Solyc01g100810	NI2, NIN family
Carbohydrate metabolism	Solyc01g109790	APL3, AGPase family
Carbohydrate metabolism	Solyc01g110360	FBA1/2, FBA family
Carbohydrate metabolism	Solyc01g111100	NIN family
Carbohydrate metabolism	Solyc02g020980	DPE2, DPE family
Carbohydrate metabolism	Solyc02g062340	FBA1/2, FBA family
Carbohydrate metabolism	Solyc02g066950	AMY3, AMY family
Carbohydrate metabolism	Solyc02g066955	AMY3, AMY family
Carbohydrate metabolism	Solyc02g069330	INVINH family
Carbohydrate metabolism	Solyc02g071040	SSIV, SS family
Carbohydrate metabolism	Solyc02g077680	PHS2, SP family
Carbohydrate metabolism	Solyc02g080570	SSIII, SS family
Carbohydrate metabolism	Solyc02g081300	SS7, SUS family
Carbohydrate metabolism	Solyc02g084440	FBA1/2, FBA family
Carbohydrate metabolism	Solyc02g088000	SSII, SS family
Carbohydrate metabolism	Solyc02g091490	FK3, FK family
Carbohydrate metabolism	Solyc02g091770	SS5 (other activity), SS family
Carbohydrate metabolism	Solyc02g091830	HK5, HK family
Carbohydrate metabolism	Solyc03g006860	FK1, FK family
Carbohydrate metabolism	Solyc03g006870	PGM1 / PGMpl, PGM family
Carbohydrate metabolism	Solyc03g065340	PHS1 / LDA, SP family
Carbohydrate metabolism	Solyc03g083090	SSI, SS family
Carbohydrate metabolism	Solyc03g083095	SSI, SS family
Carbohydrate metabolism	Solyc03g083660	INVINH family
Carbohydrate metabolism	Solyc03g083710	INVINH family
Carbohydrate metabolism	Solyc03g083910	VI, VIN family
Carbohydrate metabolism	Solyc03g095710	AMY1, AMY family
Carbohydrate metabolism	Solyc03g098290	SS6, SUS family
Carbohydrate metabolism	Solyc03g111160	SEX4, PP family
Carbohydrate metabolism	Solyc03g121070	HK1, HK family
Carbohydrate metabolism	Solyc03g121680	CWIN family
Carbohydrate metabolism	Solyc04g045340	PGM2 / PGMcyt1, PGM family
Carbohydrate metabolism	Solyc04g053120	DPE1, DPE family
Carbohydrate metabolism	Solyc04g071340	CYFBP, FBP family
Carbohydrate metabolism	Solyc04g076090	PGI1 / PGIpl, PGI family
Carbohydrate metabolism	Solyc04g078930	AMY1, AMY family
Carbohydrate metabolism	Solyc04g081400	HK4, HK family
Carbohydrate metabolism	Solyc04g081440	NIN family
Carbohydrate metabolism	Solyc04g082090	AMY2, AMY family
Carbohydrate metabolism	Solyc04g082400	SBE1, SBE family
Carbohydrate metabolism	Solyc05g005020	GWD1 / SEX1, GWD family
Carbohydrate metabolism	Solyc05g007070	AMY3, AMY family
Carbohydrate metabolism	Solyc05g007080	AMY3, AMY family
Carbohydrate metabolism	Solyc05g008600	FBA3, FBA family
Carbohydrate metabolism	Solyc05g012100	FK-Like2, FK family
Carbohydrate metabolism	Solyc05g012510	PHS1 / LDA, SP family
Carbohydrate metabolism	Solyc05g054060	UGP2, UGPase family
Carbohydrate metabolism	Solyc06g009220	ISA3, SDE family
Carbohydrate metabolism	Solyc06g050230	LSF2, PP family
Carbohydrate metabolism	Solyc06g064620	CWIN family
Carbohydrate metabolism	Solyc06g065210	NI3, NIN family
Carbohydrate metabolism	Solyc06g066440	HK2, HK family
Carbohydrate metabolism	Solyc06g073190	FK2, FK family
Carbohydrate metabolism	Solyc07g007790	SPSA1, SPS family
Carbohydrate metabolism	Solyc07g014590	ISA1, SDE family
Carbohydrate metabolism	Solyc07g019440	APL2, AGPase family
Carbohydrate metabolism	Solyc07g042520	SS5, SUS family
Carbohydrate metabolism	Solyc07g042550	SS3, SUS family
Carbohydrate metabolism	Solyc07g042830	SSIV, SS family
Carbohydrate metabolism	Solyc07g052690	BAM5, BAM family
Carbohydrate metabolism	Solyc07g056140	AP1b, AGPase family
Carbohydrate metabolism	Solyc07g064830	SBE3, SBE family
Carbohydrate metabolism	Solyc07g065900	FBA7, FBA family
Carbohydrate metabolism	Solyc08g005780	BAM8, BAM family
Carbohydrate metabolism	Solyc08g007130	BAM3a, BAM family
Carbohydrate metabolism	Solyc08g015670	AP2, AGPase family
Carbohydrate metabolism	Solyc08g042000	SPSA2, SPS family
Carbohydrate metabolism	Solyc08g045720	CWIN family
Carbohydrate metabolism	Solyc08g077530	BAM3b, BAM family
Carbohydrate metabolism	Solyc08g079080	LIN9, VIN family
Carbohydrate metabolism	Solyc08g082810	BAM10, BAM family
Carbohydrate metabolism	Solyc08g083320	GBSS1, SS family
Carbohydrate metabolism	Solyc09g009190	SBE2, SBE family
Carbohydrate metabolism	Solyc09g009260	FBA4, FBA family
Carbohydrate metabolism	Solyc09g010080	LIN5, CWIN family
Carbohydrate metabolism	Solyc09g010090	LIN7, CWIN family
Carbohydrate metabolism	Solyc09g011810	CFBP1, FBP family
Carbohydrate metabolism	Solyc09g011850	FK-Like1, FK family
Carbohydrate metabolism	Solyc09g031970	PHS2, SP family
Carbohydrate metabolism	Solyc09g064800	ISA2 / DBE1, SDE family
Carbohydrate metabolism	Solyc09g082610	INVINH family
Carbohydrate metabolism	Solyc09g091030	BAM1, BAM family
Carbohydrate metabolism	Solyc09g092130	SPSB, SPS family
Carbohydrate metabolism	Solyc09g092170	INVINH family
Carbohydrate metabolism	Solyc09g098040	GWD3 / PWD, GWD family
Carbohydrate metabolism	Solyc09g098590	SS4, SUS family
Carbohydrate metabolism	Solyc10g017620	FK4, FK family
Carbohydrate metabolism	Solyc10g018330	INVINH family
Carbohydrate metabolism	Solyc10g054340	FBA1/2, FBA family
Carbohydrate metabolism	Solyc10g054380	FBA1/2, FBA family
Carbohydrate metabolism	Solyc10g054390	FBA1/2, FBA family
Carbohydrate metabolism	Solyc10g081660	SPP1, SPP family
Carbohydrate metabolism	Solyc10g083290	LIN6, CWIN family
Carbohydrate metabolism	Solyc10g083300	LIN8, CWIN family
Carbohydrate metabolism	Solyc10g083570	FBA6, FBA family
Carbohydrate metabolism	Solyc10g085360	CWIN family
Carbohydrate metabolism	Solyc10g085640	CWIN family
Carbohydrate metabolism	Solyc10g085650	Lin5b?, CWIN family
Carbohydrate metabolism	Solyc10g086720	CFBP1, FBP family
Carbohydrate metabolism	Solyc10g086730	CFBP1, FBP family
Carbohydrate metabolism	Solyc11g007270	NIN family
Carbohydrate metabolism	Solyc11g007830	SEX4, PP family
Carbohydrate metabolism	Solyc11g008040	PU1 / LDA, PUL family
Carbohydrate metabolism	Solyc11g008050	PU1 / LDA, PUL family
Carbohydrate metabolism	Solyc11g008060	PU1 / LDA, PUL family
Carbohydrate metabolism	Solyc11g011960	UGP1, UGPase family
Carbohydrate metabolism	Solyc11g020610	NI4, NIN family
Carbohydrate metabolism	Solyc11g042850	FK family
Carbohydrate metabolism	Solyc11g045110	SPSC, SPS family
Carbohydrate metabolism	Solyc11g065220	HK6, HK family
Carbohydrate metabolism	Solyc11g067050	NI5, NIN family
Carbohydrate metabolism	Solyc12g008510	HK3, HK family
Carbohydrate metabolism	Solyc12g009300	SS1, SUS family
Carbohydrate metabolism	Solyc12g011120	AP1a, AGPase family
Carbohydrate metabolism	Solyc12g014380	PGIcyt, PGI family
Carbohydrate metabolism	Solyc12g056530	CYFBP, FBP family
Carbohydrate metabolism	Solyc12g062250	LSF1, PP family
Carbohydrate metabolism	Solyc12g099190	VIF, INVINH family
Carbohydrate metabolism	Solyc12g099200	INVINH1 / CIF1, INVINH family
Carbohydrate metabolism	Solyc12g099210	CIF2, INVINH family
Carbohydrate transport	Solyc00g009030	SlSTP8 , STP family
Carbohydrate transport	Solyc01g008240	SlSTP9 , STP family
Carbohydrate transport	Solyc01g010530	SlSTP5 , STP family
Carbohydrate transport	Solyc01g080680	SlSFP3 , SFP family
Carbohydrate transport	Solyc01g098490	SlSFP1 , SFP family
Carbohydrate transport	Solyc01g098500	SlSFP5 , SFP family
Carbohydrate transport	Solyc01g098560	SlSFP8 , SFP family
Carbohydrate transport	Solyc01g099870	SlSWEET17, SWEET family
Carbohydrate transport	Solyc01g099880	SlSWEET16, SWEET family
Carbohydrate transport	Solyc01g109460	SlPMT4 , PMT family
Carbohydrate transport	Solyc02g005180	SlSFP2 , SFP family
Carbohydrate transport	Solyc02g062750	SlSFP9 , SFP family
Carbohydrate transport	Solyc02g062860	SlPMT6 , PMT family
Carbohydrate transport	Solyc02g062870	SlPMT7 , PMT family
Carbohydrate transport	Solyc02g062890	SlPMT5 , PMT family
Carbohydrate transport	Solyc02g071520	SlSWEET2a, SWEET family
Carbohydrate transport	Solyc02g078600	SlPMT1 , PMT family
Carbohydrate transport	Solyc02g079220	SlSTP1 , STP family
Carbohydrate transport	Solyc02g081710	SlPMT8 , PMT family
Carbohydrate transport	Solyc02g082410	SlTMT3 , TMT family
Carbohydrate transport	Solyc02g085170	SlSFP10 , SFP family
Carbohydrate transport	Solyc02g086160	SlpGlcT1 , pGlcT family
Carbohydrate transport	Solyc02g086920	SlSWEET6a, SWEET family
Carbohydrate transport	Solyc03g005140	SlSTP7 , STP family
Carbohydrate transport	Solyc03g005150	SlSTP13 , STP family
Carbohydrate transport	Solyc03g006650	SlSTP10 , STP family
Carbohydrate transport	Solyc03g007360	SlSWEET3, SWEET family
Carbohydrate transport	Solyc03g032040	SlTMT1 , TMT family
Carbohydrate transport	Solyc03g078000	SlVGT1 , VGT family
Carbohydrate transport	Solyc03g078600	SlSTP14 , STP family
Carbohydrate transport	Solyc03g093400	SlSTP15 , STP family
Carbohydrate transport	Solyc03g093410	SlSTP16 , STP family
Carbohydrate transport	Solyc03g094170	SlSTP17 , STP family
Carbohydrate transport	Solyc03g096950	SlVGT2 , VGT family
Carbohydrate transport	Solyc03g097560	SlSWEET14, SWEET family
Carbohydrate transport	Solyc03g097570	SlSWEET11b, SWEET family
Carbohydrate transport	Solyc03g097580	SlSWEET10a, SWEET family
Carbohydrate transport	Solyc03g097590	SlSWEET12a, SWEET family
Carbohydrate transport	Solyc03g097600	SlSWEET10b, SWEET family
Carbohydrate transport	Solyc03g097610	SlSWEET10c, SWEET family
Carbohydrate transport	Solyc03g097620	SlSWEET12b, SWEET family
Carbohydrate transport	Solyc03g097870	SlSWEET11a, SWEET family
Carbohydrate transport	Solyc03g114200	SlSWEET5a, SWEET family
Carbohydrate transport	Solyc04g064610	SlSWEET1a, SWEET family
Carbohydrate transport	Solyc04g064620	SlSWEET1b , SWEET family
Carbohydrate transport	Solyc04g064630	SlSWEET1c , SWEET family
Carbohydrate transport	Solyc04g064640	SlSWEET1d, SWEET family
Carbohydrate transport	Solyc04g074070	SlSTP4 , STP family
Carbohydrate transport	Solyc04g076960	SlSUT4 , SUT family
Carbohydrate transport	Solyc04g080460	SlSFP4 , SFP family
Carbohydrate transport	Solyc04g082700	SlTMT2 , TMT family
Carbohydrate transport	Solyc05g007190	SlSUT2 , SUT family
Carbohydrate transport	Solyc05g018230	SlSTP12 , STP family
Carbohydrate transport	Solyc05g024260	SlSWEET12c, SWEET family
Carbohydrate transport	Solyc06g054270	SlSTP11 , STP family
Carbohydrate transport	Solyc06g060580	SlSWEET1f, SWEET family
Carbohydrate transport	Solyc06g060590	SlSWEET1e , SWEET family
Carbohydrate transport	Solyc06g066600	SlpGlcT2 , pGlcT family
Carbohydrate transport	Solyc06g071400	SlSWEET5b, SWEET family
Carbohydrate transport	Solyc06g072620	SlSWEET11c, SWEET family
Carbohydrate transport	Solyc06g072630	SlSWEET12d , SWEET family
Carbohydrate transport	Solyc06g072640	SlSWEET11d, SWEET family
Carbohydrate transport	Solyc06g073420	SlINT1 , INT family
Carbohydrate transport	Solyc07g006970	SlSTP3 , STP family
Carbohydrate transport	Solyc07g020790	SlpGlcT3 , pGlcT family
Carbohydrate transport	Solyc07g024030	SlPMT2 , PMT family
Carbohydrate transport	Solyc07g049310	SlpGlcT4 , pGlcT family
Carbohydrate transport	Solyc07g062120	SlSWEET2b, SWEET family
Carbohydrate transport	Solyc08g048290	SlINT2 , INT family
Carbohydrate transport	Solyc08g080300	SlSTP6 , STP family
Carbohydrate transport	Solyc08g082770	SlSWEET7a , SWEET family
Carbohydrate transport	Solyc09g074230	SlSFP7 , SFP family
Carbohydrate transport	Solyc09g074530	SlNEC1, SWEET family
Carbohydrate transport	Solyc09g075820	SlSTP2 , STP family
Carbohydrate transport	Solyc11g012450	SlINT4 , INT family
Carbohydrate transport	Solyc11g017010	SlSUT1 , SUT family
Carbohydrate transport	Solyc12g008320	SlSTP18 , STP family
Carbohydrate transport	Solyc12g010690	SlPMT3 , PMT family
Carbohydrate transport	Solyc12g055870	SlSWEET7b, SWEET family
Carbohydrate transport	Solyc12g089180	SlSFP6 , SFP family
Carbohydrate transport	Solyc12g099070	SlINT3 , INT family
ABA metabolism	Solyc01g059870.4	phytochrome B
ABA metabolism	Solyc01g088220.2	abscisic-aldehyde oxidase-like
ABA metabolism	Solyc02g063170.3	protein ABA DEFICIENT 4, chloroplastic-like isoform X1
ABA metabolism	Solyc02g086050.3	protein ABA DEFICIENT 4, chloroplastic-like isoform X1
ABA metabolism	Solyc02g090890.3	zeaxanthin epoxidase, chloroplastic
ABA metabolism	Solyc03g034240.3	protein ABA DEFICIENT 4, chloroplastic-like isoform X1
ABA metabolism	Solyc04g071940.3	xanthoxin dehydrogenase-like
ABA metabolism	Solyc05g018760.2	probable E3 ubiquitin-protein ligase XERICO
ABA metabolism	Solyc05g053410.3	phytochrome b
ABA metabolism	Solyc05g053530.1	9-cis-epoxycarotenoid dioxygenase NCED6, chloroplastic
ABA metabolism	Solyc06g074240.2	capsanthin/capsorubin synthase
ABA metabolism	Solyc07g045190.2	probable E3 ubiquitin-protein ligase XERICO
ABA metabolism	Solyc07g056570.1	9-cis-epoxycarotenoid dioxygenase
ABA metabolism	Solyc07g066480.3	molybdenum cofactor sulfurase
ABA metabolism	Solyc08g016720.1	probable 9-cis-epoxycarotenoid dioxygenase NCED5, chloroplastic
ABA metabolism	Solyc11g071580.2	Indole-3-acetaldehyde oxidase
ABA metabolism	Solyc12g006230.2	probable E3 ubiquitin-protein ligase XERICO
ABA response	Solyc01g005400.3	probable peroxygenase 5 isoform X1
ABA response	Solyc01g006110.3	PP2A regulatory subunit TAP46
ABA response	Solyc01g007070.3	BEL1-like homeodomain protein 1
ABA response	Solyc01g009660.2	low-temperature-induced 78 kDa protein-like
ABA response	Solyc01g009860.3	NAC domain-containing protein 83-like
ABA response	Solyc01g014715.1	physalis organ size 1
ABA response	Solyc01g056400.1	protein fluG-like
ABA response	Solyc01g056450.2	protein fluG-like
ABA response	Solyc01g057910.3	transcription factor MYB108-like
ABA response	Solyc01g058270.3	protein REDUCED WALL ACETYLATION 2
ABA response	Solyc01g060245.1	putative pentatricopeptide repeat-containing protein At3g16890, mitochondrial
ABA response	Solyc01g060250.2	putative pentatricopeptide repeat-containing protein At3g16890, mitochondrial
ABA response	Solyc01g068200.3	glycosyltransferase-like KOBITO 1
ABA response	Solyc01g079170.3	galactinol synthase 1-like
ABA response	Solyc01g079390.3	histone-lysine N-methyltransferase EZA1 isoform X1
ABA response	Solyc01g081440.3	putative stress-induced protein
ABA response	Solyc01g091020.3	Golgi SNAP receptor complex member 1-2
ABA response	Solyc01g091145.1	Golgi SNAP receptor complex member 1-2
ABA response	Solyc01g094960.3	mitogen-activated protein kinase homolog MMK2
ABA response	Solyc01g095460.3	transcriptional activator TAF-1
ABA response	Solyc01g097520.3	annexin D4-like
ABA response	Solyc01g097550.3	annexin D4-like
ABA response	Solyc01g097555.1	annexin D4-like
ABA response	Solyc01g099150.4	probable linoleate 9S-lipoxygenase 5
ABA response	Solyc01g099170.3	probable linoleate 9S-lipoxygenase 5
ABA response	Solyc01g099180.3	probable linoleate 9S-lipoxygenase 5
ABA response	Solyc01g099200.3	probable linoleate 9S-lipoxygenase 5
ABA response	Solyc01g100630.2	catalase isozyme 1
ABA response	Solyc01g100800.2	putative pentatricopeptide repeat-containing protein At1g56570
ABA response	Solyc01g102290.3	hydrophobic protein LTI6A-like
ABA response	Solyc01g103120.3	dynamin-2A-like
ABA response	Solyc01g103130.2	dynamin-2A-like
ABA response	Solyc01g104030.3	potassium channel AKT2/3-like
ABA response	Solyc01g104740.3	multiprotein-bridging factor 1c
ABA response	Solyc01g106000.3	nicotinamidase 1-like
ABA response	Solyc01g106940.3	liprin-alpha-2-like isoform X1
ABA response	Solyc01g107150.3	zinc finger protein-like 1 homolog
ABA response	Solyc01g109170.3	cold-regulated 413 plasma membrane protein 1-like
ABA response	Solyc01g109920.2	embryogenic cell protein 40
ABA response	Solyc01g110360.3	fructose-bisphosphate aldolase 1, chloroplastic-like
ABA response	Solyc01g110365.1	fructose-bisphosphate aldolase 1, chloroplastic-like
ABA response	Solyc01g110440.4	arginine decarboxylase
ABA response	Solyc01g110480.3	probable transcription factor PosF21
ABA response	Solyc01g111075.1	snakin-2
ABA response	Solyc01g111500.3	myb-related protein 308-like
ABA response	Solyc01g111660.3	aquaporin PIP2-7
ABA response	Solyc02g014460.3	WD repeat-containing protein 76
ABA response	Solyc02g061960.3	la-related protein 1C-like
ABA response	Solyc02g062340.3	fructose-bisphosphate aldolase 1, chloroplastic-like
ABA response	Solyc02g062390.3	Dehydrin DHN2
ABA response	Solyc02g065590.3	probable isoprenylcysteine alpha-carbonyl methylesterase ICMEL2 isoform X1
ABA response	Solyc02g066870.1	ninja-family protein AFP3-like
ABA response	Solyc02g071210.3	cold-regulated 413 inner membrane protein 1, chloroplastic-like
ABA response	Solyc02g072540.3	CBL-interacting serine/threonine-protein kinase 20
ABA response	Solyc02g077810.1	ethylene-responsive transcription factor 4-like
ABA response	Solyc02g079280.3	protein ODORANT1-like
ABA response	Solyc02g079990.3	putative receptor-like protein kinase At4g00960
ABA response	Solyc02g080050.1	cysteine-rich receptor-like protein kinase 10
ABA response	Solyc02g080060.1	putative receptor-like protein kinase At4g00960
ABA response	Solyc02g080070.3	putative receptor-like protein kinase At4g00960
ABA response	Solyc02g080080.3	putative receptor-like protein kinase At4g00960
ABA response	Solyc02g080090.1	putative receptor-like protein kinase At4g00960
ABA response	Solyc02g081170.3	light-induced protein, chloroplastic
ABA response	Solyc02g082080.1	copper transporter 5
ABA response	Solyc02g082760.3	catalase isozyme 2
ABA response	Solyc02g084440.3	fructose-bisphosphate aldolase 1, chloroplastic-like
ABA response	Solyc02g086530.3	galactinol--sucrose galactosyltransferase
ABA response	Solyc02g087070.3	Alpha-dioxygenase 1
ABA response	Solyc02g087090.3	Alpha-dioxygenase 1
ABA response	Solyc02g087100.1	alpha-dioxygenase 1-like
ABA response	Solyc02g087110.3	alpha-dioxygenase 1-like
ABA response	Solyc02g087210.3	zinc finger AN1 domain-containing stress-associated protein 12
ABA response	Solyc02g089190.2	myb-related protein 305
ABA response	Solyc02g090160.3	extra-large guanine nucleotide-binding protein 1
ABA response	Solyc02g090630.3	Patatin-like protein 1
ABA response	Solyc02g090640.3	Patatin-like protein 1
ABA response	Solyc02g090670.3	methionine aminopeptidase 1D, chloroplastic/mitochondrial
ABA response	Solyc02g090680.3	cyclin-dependent kinase inhibitor 7-like isoform X1
ABA response	Solyc02g092930.1	transcription factor MYB44-like
ABA response	Solyc02g093110.3	SUMO-conjugating enzyme SCE1
ABA response	Solyc02g093940.3	transcription termination factor MTERF5, chloroplastic
ABA response	Solyc03g005530.1	probable inorganic phosphate transporter 1-3
ABA response	Solyc03g006110.3	CBL-interacting protein kinase 5-like
ABA response	Solyc03g006940.2	probable protein phosphatase 2C 75
ABA response	Solyc03g006950.2	probable protein phosphatase 2C 75
ABA response	Solyc03g013150.1	E3 ubiquitin-protein ligase AIP2
ABA response	Solyc03g019760.3	ABC transporter G family member 11
ABA response	Solyc03g025810.3	low-temperature-induced 65 kDa protein-like
ABA response	Solyc03g031535.1	cysteine-rich receptor-like protein kinase 10
ABA response	Solyc03g033560.3	ranBP2-type zinc finger protein At1g67325
ABA response	Solyc03g044260.3	SUMO-conjugating enzyme SCE1
ABA response	Solyc03g044480.3	cyclin-dependent kinase inhibitor 7-like
ABA response	Solyc03g051970.3	lipid phosphate phosphatase delta
ABA response	Solyc03g078480.2	calmodulin-binding receptor-like cytoplasmic kinase 2 isoform X1
ABA response	Solyc03g083350.3	phosphatidylinositol 4-kinase gamma 3
ABA response	Solyc03g095710.3	alpha-amylase
ABA response	Solyc03g096040.3	1-Cys peroxiredoxin
ABA response	Solyc03g097350.3	dual specificity tyrosine-phosphorylation-regulated kinase 1B-like
ABA response	Solyc03g097355.1	dual specificity tyrosine-phosphorylation-regulated kinase 1B-like
ABA response	Solyc03g097420.3	HVA22-like protein e
ABA response	Solyc03g097650.3	NAC domain-containing protein 83-like
ABA response	Solyc03g097940.3	potassium channel SKOR-like isoform X1
ABA response	Solyc03g098260.2	transcriptional activator Myb-like
ABA response	Solyc03g111090.3	transcription factor GTE10-like isoform X1
ABA response	Solyc03g111830.3	protein-L-isoaspartate O-methyltransferase 1-like
ABA response	Solyc03g112410.2	histone deacetylase 6
ABA response	Solyc03g113405.1	plasma membrane ATPase 1
ABA response	Solyc03g114580.3	uridine-cytidine kinase C isoform X1
ABA response	Solyc03g114790.3	isoaspartyl peptidase/L-asparaginase
ABA response	Solyc03g115470.3	SNAP25 homologous protein SNAP33-like
ABA response	Solyc03g116100.3	myb-related protein 306-like
ABA response	Solyc03g116350.3	HVA22-like protein a
ABA response	Solyc03g117720.3	AP2-like ethylene-responsive transcription factor At1g16060
ABA response	Solyc03g117970.3	poly [ADP-ribose] polymerase 1 isoform X1
ABA response	Solyc03g118190.3	ethylene-responsive transcription factor ERF114-like
ABA response	Solyc03g118290.3	auxin response factor 2-like isoform X1
ABA response	Solyc03g118350.3	dual specificity protein phosphatase PHS1 isoform X2
ABA response	Solyc03g118355.1	dual specificity protein phosphatase PHS1 isoform X1
ABA response	Solyc03g119100.2	protein MOTHER of FT and TFL1
ABA response	Solyc03g119450.3	CRM-domain containing factor CFM3, chloroplastic/mitochondrial
ABA response	Solyc03g119690.2	protein ASPARTIC PROTEASE IN GUARD CELL 1-like
ABA response	Solyc03g120980.3	ABC transporter G family member 35-like
ABA response	Solyc03g121110.3	pentatricopeptide repeat-containing protein At1g51965, mitochondrial
ABA response	Solyc03g122310.3	aldehyde dehydrogenase family 7 member B4
ABA response	Solyc03g123370.3	probable GTP diphosphokinase RSH2, chloroplastic
ABA response	Solyc04g005100.3	transcription factor MYB1R1
ABA response	Solyc04g005160.2	6-phosphogluconate dehydrogenase, decarboxylating 3
ABA response	Solyc04g011480.3	CASP-like protein PIMP1
ABA response	Solyc04g011490.3	CASP-like protein PIMP1
ABA response	Solyc04g011650.3	telomere repeat-binding protein 4-like
ABA response	Solyc04g014420.3	HVA22-like protein e
ABA response	Solyc04g049920.3	probable RNA-binding protein ARP1 isoform X2
ABA response	Solyc04g050110.2	putative linoleate 9S-lipoxygenase 5
ABA response	Solyc04g064710.3	alcohol dehydrogenase 1
ABA response	Solyc04g072410.3	trafficking protein particle complex subunit 6B
ABA response	Solyc04g073990.3	annexin D1-like
ABA response	Solyc04g074170.2	transcription factor MYB39
ABA response	Solyc04g074230.3	14-3-3-like protein
ABA response	Solyc04g076360.3	translation initiation factor IF-2-like
ABA response	Solyc04g076380.3	NADPH--cytochrome P450 reductase
ABA response	Solyc04g076420.3	double-stranded RNA-binding protein 1-like
ABA response	Solyc04g077980.1	zinc finger protein ZAT10-like
ABA response	Solyc04g078930.3	alpha-amylase
ABA response	Solyc04g079820.3	type IV inositol polyphosphate 5-phosphatase 11
ABA response	Solyc04g080490.3	zinc-finger homeodomain protein 5-like
ABA response	Solyc04g081210.3	protein IQ-DOMAIN 32
ABA response	Solyc04g082200.2	dehydrin
ABA response	Solyc04g082260.3	probable serine/threonine-protein kinase At4g35230
ABA response	Solyc04g082460.3	catalase isozyme 3
ABA response	Solyc04g082600.3	probable protein phosphatase 2C 27
ABA response	Solyc04g082780.3	cinnamoyl-CoA reductase 2-like
ABA response	Solyc04g082790.3	DEAD-box ATP-dependent RNA helicase 38
ABA response	Solyc05g006240.3	chaperone protein dnaJ 16
ABA response	Solyc05g007300.3	HVA22-like protein c isoform X2
ABA response	Solyc05g007420.1	transcription factor TCP15-like
ABA response	Solyc05g007470.3	AAA-ATPase At3g28580-like
ABA response	Solyc05g008600.3	fructose-bisphosphate aldolase 3, chloroplastic
ABA response	Solyc05g009720.3	myb family transcription factor EFM-like
ABA response	Solyc05g010260.3	6-phosphogluconate dehydrogenase, decarboxylating 3
ABA response	Solyc05g013330.3	uncharacterized RNA-binding protein C17H9.04c
ABA response	Solyc05g014155.1	regulator of G-protein signaling 1
ABA response	Solyc05g014160.3	regulator of G-protein signaling 1 isoform X1
ABA response	Solyc05g014163.1	regulator of G-protein signaling 1
ABA response	Solyc05g014165.1	regulator of G-protein signaling 1
ABA response	Solyc05g019985.1	mini zinc finger protein 3-like
ABA response	Solyc05g020000.1	mini zinc finger protein 3
ABA response	Solyc05g021540.2	receptor-like protein kinase THESEUS 1
ABA response	Solyc05g025790.3	inward rectifier potassium channel-like protein
ABA response	Solyc05g047690.3	histone deacetylase complex subunit SAP18
ABA response	Solyc05g049970.3	mitogen-activated protein kinase homolog MMK2-like
ABA response	Solyc05g050220.3	transcriptional activator TAF-1-like isoform X1
ABA response	Solyc05g051300.1	DELLA protein GAI
ABA response	Solyc05g052470.3	ferritin-2, chloroplastic
ABA response	Solyc05g052850.3	Transcription factor MYB44
ABA response	Solyc05g053210.3	CBL-interacting serine/threonine-protein kinase 1-like
ABA response	Solyc05g053330.3	transcription factor MYB108-like
ABA response	Solyc05g054410.3	telomere repeat-binding protein 4-like
ABA response	Solyc05g054520.3	geranylgeranyl transferase type-1 subunit beta
ABA response	Solyc05g056340.3	zinc finger CCCH domain-containing protein 13-like
ABA response	Solyc06g008310.3	elongator complex protein 2
ABA response	Solyc06g009410.2	transcription factor MYB108-like
ABA response	Solyc06g011320.1	protein fluG-like
ABA response	Solyc06g011330.2	protein fluG
ABA response	Solyc06g034200.1	inorganic phosphate transporter 1-4-like
ABA response	Solyc06g036305.1	protein REVEILLE 6 isoform X1
ABA response	Solyc06g048840.3	em protein H5
ABA response	Solyc06g050520.2	dehydration responsive element binding protein
ABA response	Solyc06g050980.3	Ferritin-2, chloroplastic
ABA response	Solyc06g051760.3	arginyl-tRNA--protein transferase 2-like
ABA response	Solyc06g054010.3	type IV inositol polyphosphate 5-phosphatase 7-like
ABA response	Solyc06g054090.1	uncharacterized N-acetyltransferase p20-like
ABA response	Solyc06g060250.3	aldehyde dehydrogenase
ABA response	Solyc06g065080.1	Ulp1 protease family, C-terminal catalytic domain containing protein
ABA response	Solyc06g065410.3	NAC domain-containing protein 30-like
ABA response	Solyc06g065950.3	vesicle-associated membrane protein 711
ABA response	Solyc06g069220.1	protein ASPARTIC PROTEASE IN GUARD CELL 1-like
ABA response	Solyc06g069290.3	piriformospora indica-insensitive protein 2-like
ABA response	Solyc06g069400.3	isoaspartyl peptidase/L-asparaginase
ABA response	Solyc06g069570.3	SNAP25 homologous protein SNAP33-like
ABA response	Solyc06g069850.3	myb-related protein 306-like
ABA response	Solyc06g070900.3	transcription factor TCP14-like
ABA response	Solyc06g071680.3	histone deacetylase 6
ABA response	Solyc06g072090.2	ABC transporter G family member 11
ABA response	Solyc06g072100.2	ABC transporter G family member 11-like
ABA response	Solyc06g075220.1	fasciclin-like arabinogalactan protein 11
ABA response	Solyc06g076370.3	Low-temperature-induced protein
ABA response	Solyc06g076600.2	probable serine/threonine-protein kinase At5g41260
ABA response	Solyc06g082520.3	B3 domain-containing transcription repressor VAL1-like
ABA response	Solyc06g083150.3	E3 ubiquitin-protein ligase CHIP
ABA response	Solyc06g083590.3	B3 domain-containing transcription factor ABI3-like
ABA response	Solyc06g083600.2	B3 domain-containing transcription factor ABI3-like
ABA response	Solyc06g084250.3	ARM REPEAT PROTEIN INTERACTING WITH ABF2-like
ABA response	Solyc07g005100.3	chitotriosidase-1-like
ABA response	Solyc07g017780.3	Plasma membrane ATPase 4
ABA response	Solyc07g017900.3	putative glucose-6-phosphate 1-epimerase
ABA response	Solyc07g040740.3	diacylglycerol O-acyltransferase 1-like
ABA response	Solyc07g041980.3	guanine nucleotide-binding protein subunit gamma 3
ABA response	Solyc07g043100.1	anthocyanidin 3-O-glucosyltransferase 2-like
ABA response	Solyc07g043110.1	anthocyanidin 3-O-glucosyltransferase 2-like
ABA response	Solyc07g043120.1	anthocyanidin 3-O-glucosyltransferase 2-like
ABA response	Solyc07g043190.2	UDP-glucose flavonoid 3-O-glucosyltransferase 6-like
ABA response	Solyc07g043320.3	myosin heavy chain, skeletal muscle
ABA response	Solyc07g045270.2	GPCR-type G protein 1
ABA response	Solyc07g045330.3	GPCR-type G protein 1
ABA response	Solyc07g049410.3	protein-tyrosine-phosphatase IBR5-like
ABA response	Solyc07g052350.3	aconitate hydratase, cytoplasmic
ABA response	Solyc07g056060.3	Epidermin biosynthesis protein like
ABA response	Solyc07g056580.3	ethylene receptor
ABA response	Solyc07g063410.3	NAC domain-containing protein 72-like
ABA response	Solyc07g063600.3	chlorophyll a-b binding protein 13, chloroplastic
ABA response	Solyc07g064890.1	ethylene-responsive transcription factor 3-like
ABA response	Solyc07g065620.3	poly(A)-specific ribonuclease PARN
ABA response	Solyc08g005070.3	probable ADP-ribosylation factor GTPase-activating protein AGD8
ABA response	Solyc08g005310.3	Extra-large guanine nucleotide-binding protein 3
ABA response	Solyc08g005610.3	abscisic acid 8'-hydroxylase 1-like
ABA response	Solyc08g006060.3	probable protein phosphatase 2C 60
ABA response	Solyc08g006850.3	PAT08_SOLTURecName: Full=Patatin-08; AltName: Full=Patatin group D-1; Flags: Precursor
ABA response	Solyc08g006860.3	patatin precursor
ABA response	Solyc08g007080.3	type I inositol polyphosphate 5-phosphatase 2-like isoform X1
ABA response	Solyc08g007420.3	L-lactate dehydrogenase B-like
ABA response	Solyc08g007540.3	ACT domain-containing protein ACR8-like
ABA response	Solyc08g008080.1	E3 ubiquitin-protein ligase RHA1B-like
ABA response	Solyc08g014000.3	lipoxygenase
ABA response	Solyc08g014420.3	mitogen-activated protein kinase homolog NTF4
ABA response	Solyc08g014425.1	mitogen-activated protein kinase homolog NTF4
ABA response	Solyc08g014580.3	type I inositol polyphosphate 5-phosphatase 12-like
ABA response	Solyc08g015694.1	F-box protein At5g03100-like
ABA response	Solyc08g016720.1	probable 9-cis-epoxycarotenoid dioxygenase NCED5, chloroplastic
ABA response	Solyc08g023493.1	stem-specific protein TSJT1-like
ABA response	Solyc08g029000.3	probable linoleate 9S-lipoxygenase 5
ABA response	Solyc08g044380.2	uncharacterized protein LOC101268299
ABA response	Solyc08g045740.2	phospholipase D alpha 1-like
ABA response	Solyc08g045755.1	phospholipase D alpha 1-like
ABA response	Solyc08g048450.3	ornithine aminotransferase, mitochondrial
ABA response	Solyc08g061130.3	transcription factor HY5
ABA response	Solyc08g061140.3	protein OVEREXPRESSOR OF CATIONIC PEROXIDASE 3
ABA response	Solyc08g065150.1	G-box-binding factor-like
ABA response	Solyc08g065870.3	protein EARLY FLOWERING 3 isoform X1
ABA response	Solyc08g066580.3	nuclear pore complex protein NUP85
ABA response	Solyc08g067500.1	non-specific lipid-transfer protein 1-like
ABA response	Solyc08g067510.1	non-specific lipid-transfer protein 1-like
ABA response	Solyc08g075320.3	abscisic acid 8'-hydroxylase 1
ABA response	Solyc08g075920.3	protein BREVIS RADIX-like
ABA response	Solyc08g076160.3	extra-large guanine nucleotide-binding protein 3
ABA response	Solyc08g076290.3	plastidal glycolate/glycerate translocator 1, chloroplastic
ABA response	Solyc08g076920.3	probable ADP-ribosylation factor GTPase-activating protein AGD8
ABA response	Solyc08g076930.1	transcription factor MYC2-like
ABA response	Solyc08g077210.3	type I inositol polyphosphate 5-phosphatase 2-like
ABA response	Solyc08g078340.3	transcription factor MYB1R1
ABA response	Solyc08g078850.3	L-lactate dehydrogenase B-like
ABA response	Solyc08g079650.3	ACT domain-containing protein ACR8-like
ABA response	Solyc08g079770.3	guard cell S-type anion channel SLAC1
ABA response	Solyc09g008250.3	transcription factor RAX2-like
ABA response	Solyc09g008670.3	threonine dehydratase biosynthetic, chloroplastic-like
ABA response	Solyc09g009020.3	enolase
ABA response	Solyc09g009030.3	histone deacetylase HDT1-like
ABA response	Solyc09g009490.3	protein ABSCISIC ACID-INSENSITIVE 5 isoform X1
ABA response	Solyc09g014750.1	carrot ABA-induced in somatic embryos 3-like
ABA response	Solyc09g014770.3	AMP deaminase
ABA response	Solyc09g018510.3	probable phytol kinase 3, chloroplastic
ABA response	Solyc09g025260.3	rho-N domain-containing protein 1, chloroplastic
ABA response	Solyc09g065130.3	mitochondrial Rho GTPase 1
ABA response	Solyc09g065210.3	ARM REPEAT PROTEIN INTERACTING WITH ABF2-like
ABA response	Solyc09g065360.3	late embryogenesis abundant protein D-34-like
ABA response	Solyc09g065700.3	protein SPIRRIG isoform X1
ABA response	Solyc09g066410.2	inorganic phosphate transporter 1-4-like
ABA response	Solyc09g073010.2	putative inorganic phosphate transporter 1-4
ABA response	Solyc09g074910.1	translocator protein homolog
ABA response	Solyc09g075820.3	sugar transport protein 13
ABA response	Solyc09g075830.3	protein TIME FOR COFFEE isoform X1
ABA response	Solyc09g082230.1	uncharacterized N-acetyltransferase p20-like
ABA response	Solyc09g082370.3	type IV inositol polyphosphate 5-phosphatase 7-like
ABA response	Solyc09g082780.3	stem-specific protein TSJT1
ABA response	Solyc09g090470.3	protein NRT1/ PTR FAMILY 5.2-like
ABA response	Solyc09g090730.2	ammonium transporter 1 member 1
ABA response	Solyc09g091500.3	sm-like protein LSM5
ABA response	Solyc09g091800.3	---NA---
ABA response	Solyc09g098120.3	oil body-associated protein 1A-like
ABA response	Solyc10g005050.3	protein CURVATURE THYLAKOID 1B, chloroplastic
ABA response	Solyc10g005090.3	putative pentatricopeptide repeat-containing protein At5g08490
ABA response	Solyc10g005460.3	transcription factor MYB102-like
ABA response	Solyc10g005530.3	nuclear cap-binding protein subunit 1
ABA response	Solyc10g006130.1	ethylene-responsive transcription factor 3-like
ABA response	Solyc10g024360.2	potassium channel AKT2/3-like
ABA response	Solyc10g038030.2	ranBP2-type zinc finger protein At1g67325
ABA response	Solyc10g038150.2	uncharacterized RNA-binding protein C17H9.04c isoform X1
ABA response	Solyc10g047085.1	Poly(A)-specific ribonuclease PARN
ABA response	Solyc10g054340.1	putative fructose bisphosphate aldolase
ABA response	Solyc10g054387.1	Putative fructose-bisphosphate aldolase 3, chloroplastic
ABA response	Solyc10g054440.2	arginine decarboxylase
ABA response	Solyc10g055410.2	myb-related protein 308-like
ABA response	Solyc10g055630.2	aquaporin PIP2-7-like
ABA response	Solyc10g076800.2	GDP-Man:Man(3)GlcNAc(2)-PP-Dol alpha-1,2-mannosyltransferase isoform X1
ABA response	Solyc10g076920.2	ABSCISIC ACID-INSENSITIVE 5-like protein 2
ABA response	Solyc10g079210.2	glycosyltransferase-like At2g41451
ABA response	Solyc10g081350.2	ABSCISIC ACID-INSENSITIVE 5-like protein 2
ABA response	Solyc10g081490.2	myb-related protein 306-like
ABA response	Solyc10g081850.2	syntaxin-121-like
ABA response	Solyc10g083550.1	type-1 glutamine synthetase 1-like
ABA response	Solyc10g083830.2	protein fluG
ABA response	Solyc10g083850.2	protein fluG
ABA response	Solyc10g085550.2	enolase
ABA response	Solyc10g085555.1	enolase
ABA response	Solyc10g085560.2	histone deacetylase HDT1-like
ABA response	Solyc10g085790.2	DEAD-box ATP-dependent RNA helicase 38
ABA response	Solyc10g086370.1	DELLA protein GAI-like
ABA response	Solyc10g086380.1	DELLA protein GAI-like
ABA response	Solyc11g006720.2	transcription factor DIVARICATA-like
ABA response	Solyc11g010650.3	nicotinamidase 1
ABA response	Solyc11g010930.2	HVA22-like protein e
ABA response	Solyc11g010950.2	elongator complex protein 4
ABA response	Solyc11g011050.2	protein ODORANT1-like
ABA response	Solyc11g011260.1	DELLA protein GAI
ABA response	Solyc11g017220.1	SNW/SKI-interacting protein-like
ABA response	Solyc11g018660.2	NAC domain-containing protein 30-like
ABA response	Solyc11g018680.1	ABC transporter G family member 25
ABA response	Solyc11g039650.2	dynamin-2A-like
ABA response	Solyc11g039750.2	transcriptional activator Myb-like
ABA response	Solyc11g044320.2	telomere repeat-binding factor 1-like isoform X1
ABA response	Solyc11g065350.2	ABC transporter G family member 15-like
ABA response	Solyc11g070100.2	protein EARLY FLOWERING 3-like
ABA response	Solyc12g005180.2	chloroplastic lipocalin
ABA response	Solyc12g005720.1	cysteine-rich repeat secretory protein 38-like
ABA response	Solyc12g005860.2	aconitate hydratase, cytoplasmic
ABA response	Solyc12g005960.2	ethylene-responsive transcription factor 3-like
ABA response	Solyc12g005990.2	protein-tyrosine-phosphatase IBR5-like
ABA response	Solyc12g006360.2	protein DETOXIFICATION 41
ABA response	Solyc12g008370.2	SNW/SKI-interacting protein-like
ABA response	Solyc12g008970.2	diacylglycerol O-acyltransferase 1-like
ABA response	Solyc12g011170.2	phospholipase D alpha 1-like
ABA response	Solyc12g011330.3	Ethylene receptor
ABA response	Solyc12g011450.2	chlorophyll a-b binding protein 13, chloroplastic
ABA response	Solyc12g013620.2	NAC domain-containing protein 72-like
ABA response	Solyc12g019080.2	type I inositol polyphosphate 5-phosphatase 12-like
ABA response	Solyc12g019460.2	mitogen-activated protein kinase homolog NTF4-like
ABA response	Solyc12g040570.1	6-phosphogluconate dehydrogenase, decarboxylating 3
ABA response	Solyc12g040580.1	6-phosphogluconate dehydrogenase, decarboxylating 3
ABA response	Solyc12g042075.1	auxin response factor 2-like isoform X1
ABA response	Solyc12g042077.1	auxin response factor 2-like isoform X1
ABA response	Solyc12g042760.1	protein TOO MANY MOUTHS
ABA response	Solyc12g044560.1	ABC transporter G family member 29
ABA response	Solyc12g044580.2	RNA-directed DNA polymerase homolog
ABA response	Solyc12g056120.1	6-phosphogluconate dehydrogenase, decarboxylating 2, chloroplastic
ABA response	Solyc12g087970.2	translation initiation factor IF-2-like
ABA response	Solyc12g095900.2	protein EARLY FLOWERING 3 isoform X1
ABA response	Solyc12g096110.2	protein BREVIS RADIX-like
ABA response	Solyc12g096660.2	type I inositol polyphosphate 5-phosphatase 12-like isoform X1
ABA response	Solyc12g098230.1	glycine-rich cell wall structural protein-like
ABA response	Solyc12g098910.2	CBL-interacting serine/threonine-protein kinase 1-like
ABA response	Solyc12g099140.2	transcription factor MYB108-like
ABA signalling	Solyc00g270510.1	nuclear transcription factor Y subunit B-6-like
ABA signalling	Solyc01g006730.3	calcium-dependent protein kinase 20-like
ABA signalling	Solyc01g006840.3	calcium-dependent protein kinase 26-like
ABA signalling	Solyc01g008440.3	calcium-dependent protein kinase 8-like
ABA signalling	Solyc01g008740.2	calcium-dependent protein kinase 17-like
ABA signalling	Solyc01g008850.3	CBL-interacting serine/threonine-protein kinase 3-like isoform X1
ABA signalling	Solyc01g009660.2	low-temperature-induced 78 kDa protein-like
ABA signalling	Solyc01g095700.3	abscisic acid receptor PYL9-like
ABA signalling	Solyc01g096320.3	homeobox-leucine zipper protein ATHB-12-like
ABA signalling	Solyc01g096350.3	CDPK-related kinase 3
ABA signalling	Solyc01g096820.3	calcium and calcium/calmodulin-dependent serine/threonine-protein kinase-like
ABA signalling	Solyc01g108087.1	ABSCISIC ACID-INSENSITIVE 5-like protein 7
ABA signalling	Solyc01g108400.3	CDPK-related kinase 5-like
ABA signalling	Solyc01g112250.3	calcium-dependent protein kinase 5
ABA signalling	Solyc02g032180.2	nuclear transcription factor Y subunit B-6-like
ABA signalling	Solyc02g032190.1	nuclear transcription factor y subunit b-6
ABA signalling	Solyc02g032820.3	calcium-dependent protein kinase 21-like
ABA signalling	Solyc02g062020.3	rac-like GTP-binding protein RHO1
ABA signalling	Solyc02g065070.3	CDPK-related kinase 5-like
ABA signalling	Solyc02g067030.3	SNF1-related protein kinase catalytic subunit alpha KIN10-like
ABA signalling	Solyc02g072550.1	transcription factor HBP-1b(c38)-like
ABA signalling	Solyc02g072560.1	transcription factor HBP-1b(c38)-like
ABA signalling	Solyc02g072570.2	transcription factor HBP-1b(c38)-like
ABA signalling	Solyc02g073570.1	protein DELAY OF GERMINATION 1
ABA signalling	Solyc02g078550.3	RNA polymerase II C-terminal domain phosphatase-like 1
ABA signalling	Solyc02g081086.1	CDPK-related kinase 1-like
ABA signalling	Solyc02g081110.1	CDPK-related kinase 7-like
ABA signalling	Solyc02g083580.4	rac-like GTP-binding protein RHO1
ABA signalling	Solyc02g083850.3	calcium-dependent protein kinase 28-like
ABA signalling	Solyc03g007310.3	abscisic acid receptor PYL8
ABA signalling	Solyc03g019850.3	mitogen-activated protein kinase kinase 3
ABA signalling	Solyc03g025810.3	low-temperature-induced 65 kDa protein-like
ABA signalling	Solyc03g031670.3	calcium-dependent protein kinase 21-like
ABA signalling	Solyc03g033420.3	rac-like GTP-binding protein RHO1
ABA signalling	Solyc03g033540.3	calcium-dependent protein kinase 28-like
ABA signalling	Solyc03g082500.3	CDPK-related kinase 4-like isoform X1
ABA signalling	Solyc03g095780.2	abscisic acid receptor PYL4-like
ABA signalling	Solyc03g111710.3	BTB/POZ and TAZ domain-containing protein 1-like
ABA signalling	Solyc03g112880.1	fasciclin-like arabinogalactan protein 4
ABA signalling	Solyc03g113390.3	calcium-dependent protein kinase 10-like
ABA signalling	Solyc03g117450.1	major allergen Pru ar 1-like
ABA signalling	Solyc03g117460.1	major allergen Pru ar 1-like
ABA signalling	Solyc03g121940.3	nuclear transcription factor Y subunit A-3-like isoform X1
ABA signalling	Solyc04g005380.3	ninja-family protein AFP3-like
ABA signalling	Solyc04g005480.1	nodulin-related protein 1
ABA signalling	Solyc04g009800.3	calcium-dependent protein kinase 1-like
ABA signalling	Solyc04g009900.3	phosphoenolpyruvate carboxylase kinase 1-like
ABA signalling	Solyc04g009910.3	phosphoenolpyruvate carboxylase kinase 1-like
ABA signalling	Solyc04g015060.2	trafficking protein particle complex subunit 5
ABA signalling	Solyc04g025460.2	CDPK-related kinase 3
ABA signalling	Solyc04g025477.1	CDPK-related kinase 3
ABA signalling	Solyc04g049100.1	CDPK-related kinase 1-like
ABA signalling	Solyc04g049160.3	calcium-dependent protein kinase SK5-like
ABA signalling	Solyc04g078840.3	ABSCISIC ACID-INSENSITIVE 5-like protein 5
ABA signalling	Solyc04g081910.3	calcium-dependent protein kinase 29
ABA signalling	Solyc05g005337.1	nuclear transcription factor Y subunit B-6-like
ABA signalling	Solyc05g005350.2	nuclear transcription factor Y subunit B-6-like
ABA signalling	Solyc05g005360.2	nuclear transcription factor Y subunit B-6-like
ABA signalling	Solyc05g005370.2	nuclear transcription factor Y subunit B-6-like
ABA signalling	Solyc05g005380.2	nuclear transcription factor Y subunit B-6-like
ABA signalling	Solyc05g005390.2	nuclear transcription factor Y subunit B-6-like
ABA signalling	Solyc05g005440.2	nuclear transcription factor Y subunit B-4-like
ABA signalling	Solyc05g008800.3	lipid phosphate phosphatase 2
ABA signalling	Solyc05g008805.1	lipid phosphate phosphatase 2-like
ABA signalling	Solyc05g012570.3	sarcoplasmic reticulum histidine-rich calcium-binding protein
ABA signalling	Solyc05g015550.2	nuclear transcription factor Y subunit B-6-like
ABA signalling	Solyc05g041110.2	CDPK-related kinase 1
ABA signalling	Solyc05g052420.2	abscisic acid receptor PYL4-like
ABA signalling	Solyc05g052520.3	phosphatase 2C 53
ABA signalling	Solyc05g054380.2	pathogenesis-related protein STH-2-like
ABA signalling	Solyc05g055050.2	phosphoenolpyruvate carboxylase kinase 2-like
ABA signalling	Solyc06g005170.3	mitogen-activated protein kinase 3
ABA signalling	Solyc06g007860.1	S-norcoclaurine synthase 2-like
ABA signalling	Solyc06g008830.1	CDPK-related kinase 1-like
ABA signalling	Solyc06g050500.2	abscisic acid receptor PYL4-like
ABA signalling	Solyc06g053620.3	phosphoenolpyruvate carboxylase kinase 1-like
ABA signalling	Solyc06g053625.1	phosphoenolpyruvate carboxylase kinase 1-like
ABA signalling	Solyc06g060980.2	calcineurin B-like protein 1
ABA signalling	Solyc06g061180.1	abscisic acid receptor PYR1-like
ABA signalling	Solyc06g065380.3	calcium-dependent protein kinase 11
ABA signalling	Solyc06g068990.4	mitogen-activated protein kinase 9-like
ABA signalling	Solyc06g071820.3	BTB/POZ and TAZ domain-containing protein 1-like
ABA signalling	Solyc06g071830.2	BTB/POZ and TAZ domain-containing protein 1-like
ABA signalling	Solyc06g072040.1	nuclear transcription factor Y subunit C-1-like
ABA signalling	Solyc06g073350.3	calcium-dependent protein kinase 24
ABA signalling	Solyc06g075150.3	auxin response factor 18-like
ABA signalling	Solyc06g076110.1	fasciclin-like arabinogalactan protein 4
ABA signalling	Solyc06g076120.2	fasciclin-like arabinogalactan protein 4
ABA signalling	Solyc06g082000.3	phosphoinositide phospholipase C 2-like isoform X1
ABA signalling	Solyc06g082080.3	probable protein phosphatase 2C 25
ABA signalling	Solyc07g005370.3	S-norcoclaurine synthase 1-like
ABA signalling	Solyc07g005380.3	S-norcoclaurine synthase 2-like
ABA signalling	Solyc07g056570.1	9-cis-epoxycarotenoid dioxygenase
ABA signalling	Solyc07g064610.3	calcium-dependent protein kinase 2-like
ABA signalling	Solyc07g064615.1	calcium-dependent protein kinase 2-like
ABA signalling	Solyc07g065580.2	nuclear transcription factor Y subunit B-9-like
ABA signalling	Solyc08g008170.3	calcium-dependent protein kinase 1
ABA signalling	Solyc08g062990.1	CDPK-related kinase 1-like
ABA signalling	Solyc08g065410.2	abscisic acid receptor PYL2-like
ABA signalling	Solyc08g066420.1	lachrymatory-factor synthase
ABA signalling	Solyc08g076960.1	abscisic acid receptor PYR1-like
ABA signalling	Solyc08g077770.3	calcineurin B-like protein 1
ABA signalling	Solyc08g081690.3	respiratory burst oxidase homolog protein A
ABA signalling	Solyc08g082180.3	abscisic acid receptor PYL9-like
ABA signalling	Solyc09g005000.1	lectin-domain containing receptor kinase VI.3-like
ABA signalling	Solyc09g005550.3	calcium-dependent protein kinase 13
ABA signalling	Solyc09g015380.1	abscisic acid receptor PYL4-like
ABA signalling	Solyc09g059473.1	S-norcoclaurine synthase 2-like
ABA signalling	Solyc09g090090.2	phosphoenolpyruvate carboxylase kinase 1-like
ABA signalling	Solyc09g090970.3	pathogenesis-related protein STH-2-like
ABA signalling	Solyc09g090980.3	pathogenesis-related protein STH-2-like
ABA signalling	Solyc09g090990.2	pathogenesis-related protein STH-2-like
ABA signalling	Solyc09g091000.3	pathogenesis-related protein STH-2-like
ABA signalling	Solyc10g008330.3	MLP-like protein 423 isoform X1
ABA signalling	Solyc10g009440.3	nuclear transcription factor Y subunit B-6-like
ABA signalling	Solyc10g050080.2	CDPK-related kinase 1-like
ABA signalling	Solyc10g061860.1	CDPK-related kinase 1
ABA signalling	Solyc10g074570.2	calcium-dependent protein kinase 4
ABA signalling	Solyc10g076410.1	abscisic acid receptor PYL4-like
ABA signalling	Solyc10g076900.2	calcium-dependent protein kinase 20-like
ABA signalling	Solyc10g078390.2	CDPK-related kinase 1
ABA signalling	Solyc10g079130.2	calcium-dependent protein kinase 32-like
ABA signalling	Solyc10g081640.2	calcium-dependent protein kinase 20-like
ABA signalling	Solyc10g081740.2	calcium-dependent protein kinase 26-like
ABA signalling	Solyc10g085310.1	abscisic acid receptor PYL4-like
ABA signalling	Solyc11g006370.2	calcium-dependent protein kinase 1-like
ABA signalling	Solyc11g012750.2	nuclear transcription factor Y subunit B-6-like
ABA signalling	Solyc11g044560.2	ABSCISIC ACID-INSENSITIVE 5-like protein 7
ABA signalling	Solyc11g062410.2	CBL-interacting serine/threonine-protein kinase 3-like isoform X1
ABA signalling	Solyc11g064900.2	calcium-dependent protein kinase 17
ABA signalling	Solyc11g065660.2	calcium-dependent protein kinase 8-like
ABA signalling	Solyc11g069500.2	auxin response factor 18-like
ABA signalling	Solyc12g005030.2	calcium-dependent protein kinase 2-like
ABA signalling	Solyc12g005040.2	calcium-dependent protein kinase 2-like
ABA signalling	Solyc12g040680.2	mitogen-activated protein kinase 9-like
ABA signalling	Solyc12g055990.2	abscisic acid receptor PYL9-like
ABA signalling	Solyc12g088020.1	farnesylcysteine lyase
ABA signalling	Solyc12g095970.2	abscisic acid receptor PYL2-like
ABA signalling	Solyc12g099790.2	calcium-dependent protein kinase 17-like
auxin metabolism	Solyc01g009235.1	abscisic-aldehyde oxidase-like
auxin metabolism	Solyc01g088170.4	Indole-3-acetaldehyde oxidase
auxin metabolism	Solyc01g088200.3	Indole-3-acetaldehyde oxidase
auxin metabolism	Solyc01g088220.2	abscisic-aldehyde oxidase-like
auxin metabolism	Solyc02g077560.3	auxin response factor 3
auxin metabolism	Solyc02g093520.3	E3 ubiquitin-protein ligase RGLG2-like
auxin metabolism	Solyc03g078590.1	protein argonaute 1
auxin metabolism	Solyc03g098280.3	protein argonaute 1-like
auxin metabolism	Solyc05g041370.1	protein argonaute 1-like
auxin metabolism	Solyc06g008050.3	probable indole-3-pyruvate monooxygenase YUCCA8
auxin metabolism	Solyc06g008320.3	casein kinase I-like
auxin metabolism	Solyc06g053560.3	casein kinase I-like
auxin metabolism	Solyc06g054410.3	IAA-amino acid hydrolase ILR1-like 3
auxin metabolism	Solyc06g065630.3	probable indole-3-pyruvate monooxygenase YUCCA4
auxin metabolism	Solyc06g072300.3	protein argonaute 1-like isoform X2
auxin metabolism	Solyc06g073060.3	IAA-amino acid hydrolase ILR1-like 5
auxin metabolism	Solyc06g083700.3	probable indole-3-pyruvate monooxygenase YUCCA8
auxin metabolism	Solyc06g083830.3	casein kinase I-like
auxin metabolism	Solyc09g064160.3	probable indole-3-pyruvate monooxygenase YUCCA5
auxin metabolism	Solyc09g064880.1	protein argonaute 1-like
auxin metabolism	Solyc09g066440.3	casein kinase I-like
auxin metabolism	Solyc09g090240.2	casein kinase I
auxin metabolism	Solyc09g090250.3	casein kinase 1-like protein 10
auxin metabolism	Solyc10g054920.2	protein argonaute 1-like
auxin metabolism	Solyc11g069100.2	protein argonaute 1-like isoform X1
auxin metabolism	Solyc11g071580.2	Indole-3-acetaldehyde oxidase
auxin metabolism	Solyc11g071600.2	Indole-3-acetaldehyde oxidase
auxin metabolism	Solyc11g071610.2	abscisic-aldehyde oxidase-like
auxin metabolism	Solyc11g071620.3	abscisic-aldehyde oxidase-like
auxin metabolism	Solyc12g100340.1	probable acyl-activating enzyme 18, peroxisomal
auxin response	Solyc00g017210.2	actin-1
auxin response	Solyc00g017220.2	transcription factor AS1
auxin response	Solyc00g095465.1	1-aminocyclopropane-1-carboxylate synthase-like
auxin response	Solyc00g095860.1	1-aminocyclopropane-1-carboxylate synthase-like
auxin response	Solyc01g009935.1	auxin-responsive protein SAUR32-like
auxin response	Solyc01g067100.3	cullin-1 isoform X1
auxin response	Solyc01g067103.1	cullin-1 isoform X1
auxin response	Solyc01g067120.3	cullin-1 isoform X2
auxin response	Solyc01g067180.3	cullin-1-like
auxin response	Solyc01g067210.3	cullin-1 isoform X1
auxin response	Solyc01g067215.1	cullin-1 isoform X1
auxin response	Solyc01g067250.3	cullin-1
auxin response	Solyc01g067277.1	cullin-1 isoform X1
auxin response	Solyc01g079260.3	probable WRKY transcription factor 23
auxin response	Solyc01g079620.3	transcription factor MYB12
auxin response	Solyc01g081300.3	phosphoribosylaminoimidazole-succinocarboxamide synthase, chloroplastic
auxin response	Solyc01g090660.3	carotenoid cleavage dioxygenase 7, chloroplastic
auxin response	Solyc01g091030.3	auxin-responsive protein SAUR36-like
auxin response	Solyc01g096340.3	auxin-responsive protein SAUR32
auxin response	Solyc01g097290.3	auxin-responsive protein IAA16
auxin response	Solyc01g099120.3	protein AUXIN RESPONSE 4
auxin response	Solyc01g100020.3	phospholipase D zeta 1-like isoform X1
auxin response	Solyc01g102340.3	transcription factor MYB86-like
auxin response	Solyc01g103010.3	cullin-associated NEDD8-dissociated protein 1
auxin response	Solyc01g106940.3	liprin-alpha-2-like isoform X1
auxin response	Solyc01g107390.3	probable indole-3-acetic acid-amido synthetase GH3.1
auxin response	Solyc01g107400.2	probable indole-3-acetic acid-amido synthetase GH3.1
auxin response	Solyc01g110560.3	auxin-induced protein 6B-like
auxin response	Solyc01g110570.3	auxin-induced protein 15A-like
auxin response	Solyc01g110580.2	auxin-induced protein 15A-like
auxin response	Solyc01g110590.3	auxin-induced protein 15A-like
auxin response	Solyc01g110600.2	auxin-induced protein 15A-like
auxin response	Solyc01g110605.1	auxin-induced protein 15A-like
auxin response	Solyc01g110610.3	auxin-induced protein 15A-like
auxin response	Solyc01g110620.1	auxin-induced protein 15A-like
auxin response	Solyc01g110630.3	auxin-induced protein 15A-like
auxin response	Solyc01g110647.1	auxin-induced protein 15A-like
auxin response	Solyc01g110660.3	auxin-induced protein 15A-like
auxin response	Solyc01g110670.3	auxin-induced protein 15A-like
auxin response	Solyc01g110680.3	auxin-induced protein 15A-like
auxin response	Solyc01g110710.3	auxin-induced protein 15A-like
auxin response	Solyc01g110720.2	auxin-induced protein 15A-like
auxin response	Solyc01g110730.3	auxin-induced protein X10A-like
auxin response	Solyc01g110735.1	auxin-induced protein 15A-like
auxin response	Solyc01g110770.2	auxin-induced protein 15A-like
auxin response	Solyc01g110780.1	auxin-induced protein 15A-like
auxin response	Solyc01g110785.1	auxin-induced protein 15A-like
auxin response	Solyc01g110790.3	auxin-induced protein 15A-like
auxin response	Solyc01g110800.3	auxin-induced protein 15A-like
auxin response	Solyc01g110830.3	auxin-responsive protein SAUR21-like
auxin response	Solyc01g110840.3	auxin-responsive protein SAUR21-like
auxin response	Solyc01g110843.1	auxin-responsive protein SAUR21-like
auxin response	Solyc01g110847.1	auxin-responsive protein SAUR21-like
auxin response	Solyc01g110860.1	auxin-responsive protein SAUR21-like
auxin response	Solyc01g110870.3	auxin-responsive protein SAUR21-like
auxin response	Solyc01g110880.1	auxin-responsive protein SAUR21-like
auxin response	Solyc01g110890.1	auxin-induced protein 15A-like
auxin response	Solyc01g110900.1	auxin-induced protein 15A-like
auxin response	Solyc01g110913.1	auxin-induced protein X10A-like
auxin response	Solyc01g110917.1	Auxin-induced protein 15A
auxin response	Solyc01g110920.3	auxin-induced protein 15A-like
auxin response	Solyc01g110930.1	Auxin-responsive protein SAUR21
auxin response	Solyc01g110940.3	auxin-induced protein 15A-like
auxin response	Solyc01g110970.3	auxin-induced protein 15A-like
auxin response	Solyc01g110980.3	auxin-induced protein 15A-like
auxin response	Solyc01g111000.3	auxin-induced protein 15A-like
auxin response	Solyc01g111010.3	Auxin responsive SAUR protein
auxin response	Solyc02g062230.1	auxin-induced protein 15A-like
auxin response	Solyc02g064804.1	probable indole-3-acetic acid-amido synthetase GH3.1
auxin response	Solyc02g064810.1	probable indole-3-acetic acid-amido synthetase GH3.1
auxin response	Solyc02g064830.3	probable indole-3-acetic acid-amido synthetase GH3.1
auxin response	Solyc02g065290.1	dof zinc finger protein DOF3.4
auxin response	Solyc02g067340.3	myb-related protein 306-like
auxin response	Solyc02g067410.2	homeobox-leucine zipper protein HAT7-like isoform X1
auxin response	Solyc02g072000.3	heat stress transcription factor A-4a-like
auxin response	Solyc02g072300.3	shaggy-related protein kinase eta
auxin response	Solyc02g076910.3	senescence-specific cysteine protease SAG39-like
auxin response	Solyc02g078250.3	CASP-like protein 1C1
auxin response	Solyc02g084005.1	auxin-induced protein 15A-like
auxin response	Solyc02g084010.1	auxin-induced protein 15A-like
auxin response	Solyc02g085630.3	homeobox-leucine zipper protein ATHB-40-like
auxin response	Solyc02g087310.3	E2F transcription factor-like E2FF isoform X1
auxin response	Solyc02g088190.3	Transcription factor MYB39
auxin response	Solyc02g089260.3	auxin transport protein BIG
auxin response	Solyc02g089263.1	auxin transport protein BIG
auxin response	Solyc02g090220.3	dof zinc finger protein DOF3.4
auxin response	Solyc02g092820.3	probable indole-3-acetic acid-amido synthetase GH3.1
auxin response	Solyc02g092930.1	transcription factor MYB44-like
auxin response	Solyc02g094460.2	B3 domain-containing transcription factor FUS3
auxin response	Solyc03g005570.3	myb-related protein Myb4-like
auxin response	Solyc03g006000.3	heat stress transcription factor A-4a-like
auxin response	Solyc03g006070.3	shaggy-related protein kinase eta
auxin response	Solyc03g033590.1	auxin-induced protein 15A-like
auxin response	Solyc03g034110.3	homeobox-leucine zipper protein ATHB-40-like
auxin response	Solyc03g034120.3	homeobox-leucine zipper protein ATHB-40-like
auxin response	Solyc03g034130.3	homeobox-leucine zipper protein ATHB-40-like
auxin response	Solyc03g034150.2	homeobox-leucine zipper protein ATHB-40-like
auxin response	Solyc03g061590.3	Cell division cycle protein 27 -like protein B
auxin response	Solyc03g061600.3	Cell division cycle protein 27 -like protein B
auxin response	Solyc03g078590.1	protein argonaute 1
auxin response	Solyc03g081200.2	protein TRANSPARENT TESTA GLABRA 1
auxin response	Solyc03g081210.1	protein TRANSPARENT TESTA GLABRA 1
auxin response	Solyc03g082510.1	auxin-responsive protein SAUR32
auxin response	Solyc03g082520.1	auxin-responsive protein saur32
auxin response	Solyc03g082530.1	Auxin-responsive protein SAUR32
auxin response	Solyc03g093080.3	probable xyloglucan endotransglucosylase/hydrolase protein 23
auxin response	Solyc03g093110.3	probable xyloglucan endotransglucosylase/hydrolase protein 23
auxin response	Solyc03g093120.4	probable xyloglucan endotransglucosylase/hydrolase protein 23
auxin response	Solyc03g093130.3	probable xyloglucan endotransglucosylase/hydrolase protein 23
auxin response	Solyc03g096300.3	WUSCHEL-related homeobox 5
auxin response	Solyc03g097340.1	WD40 repeat protein
auxin response	Solyc03g097510.1	auxin-responsive protein SAUR71-like
auxin response	Solyc03g098280.3	protein argonaute 1-like
auxin response	Solyc03g115200.3	PLASMODESMATA CALLOSE-BINDING PROTEIN 3-like
auxin response	Solyc03g115220.3	flavonoid 3'-monooxygenase
auxin response	Solyc03g116100.3	myb-related protein 306-like
auxin response	Solyc03g117120.3	nuclear pore complex protein NUP96
auxin response	Solyc03g117360.3	protein TOPLESS-like
auxin response	Solyc03g117370.3	protein TOPLESS-like
auxin response	Solyc03g117380.3	protein TOPLESS-like
auxin response	Solyc03g117400.3	protein TOPLESS-like
auxin response	Solyc03g117425.1	protein TOPLESS-like
auxin response	Solyc03g119740.3	transcription factor DIVARICATA-like
auxin response	Solyc03g121840.3	telomere repeat-binding factor 4-like
auxin response	Solyc03g123550.1	auxin-responsive protein saur40
auxin response	Solyc03g124020.1	auxin-responsive protein SAUR72-like
auxin response	Solyc04g005100.3	transcription factor MYB1R1
auxin response	Solyc04g011500.3	actin
auxin response	Solyc04g014275.1	SAUR-like auxin-responsive family protein
auxin response	Solyc04g025535.1	auxin-responsive protein SAUR21-like
auxin response	Solyc04g050820.2	inositol-3-phosphate synthase
auxin response	Solyc04g050860.2	inositol-3-phosphate synthase
auxin response	Solyc04g052890.2	auxin-responsive protein SAUR68-like
auxin response	Solyc04g052895.1	auxin-responsive protein SAUR21-like
auxin response	Solyc04g052910.2	auxin-responsive protein SAUR68-like
auxin response	Solyc04g052960.1	auxin-responsive protein SAUR68-like
auxin response	Solyc04g052970.2	auxin-responsive protein SAUR21-like
auxin response	Solyc04g052975.1	auxin-responsive protein SAUR21-like
auxin response	Solyc04g052980.1	auxin-responsive protein SAUR68-like
auxin response	Solyc04g052990.1	auxin-responsive protein SAUR68-like
auxin response	Solyc04g053000.1	auxin-responsive protein SAUR21-like
auxin response	Solyc04g053010.1	auxin-responsive protein SAUR68-like
auxin response	Solyc04g053020.2	auxin-responsive protein SAUR68-like
auxin response	Solyc04g053023.1	auxin-responsive protein SAUR21-like
auxin response	Solyc04g053030.1	auxin-responsive protein SAUR68-like
auxin response	Solyc04g054740.3	inositol-3-phosphate synthase
auxin response	Solyc04g071260.3	actin-105 isoform X1
auxin response	Solyc04g076420.3	double-stranded RNA-binding protein 1-like
auxin response	Solyc04g079820.3	type IV inositol polyphosphate 5-phosphatase 11
auxin response	Solyc04g079970.3	NEDD8-conjugating enzyme Ubc12
auxin response	Solyc04g081250.1	indole-3-acetic acid-induced protein ARG7-like
auxin response	Solyc04g081270.1	auxin-induced protein 15A-like
auxin response	Solyc04g082230.1	auxin-responsive protein SAUR36-like
auxin response	Solyc05g010210.1	F-box protein At3g07870-like
auxin response	Solyc05g010310.3	chalcone flavanone isomerase
auxin response	Solyc05g010320.3	chalcone flavanone isomerase
auxin response	Solyc05g019985.1	mini zinc finger protein 3-like
auxin response	Solyc05g020000.1	mini zinc finger protein 3
auxin response	Solyc05g023750.3	ADP-ribosylation factor GTPase-activating protein AGD3
auxin response	Solyc05g025920.3	auxin-induced protein 15a
auxin response	Solyc05g041370.1	protein argonaute 1-like
auxin response	Solyc05g046320.1	auxin-responsive protein SAUR71-like
auxin response	Solyc05g050010.3	1-aminocyclopropane-1-carboxylate synthase
auxin response	Solyc05g051510.3	prohibitin-3, mitochondrial-like
auxin response	Solyc05g051850.3	inositol-3-phosphate synthase
auxin response	Solyc05g052850.3	Transcription factor MYB44
auxin response	Solyc05g053170.3	chalcone synthase-A
auxin response	Solyc05g053550.3	chalcone synthase
auxin response	Solyc05g054200.3	transcriptional adapter ADA2b isoform X2
auxin response	Solyc05g054480.3	actin
auxin response	Solyc05g054520.3	geranylgeranyl transferase type-1 subunit beta
auxin response	Solyc05g056430.2	auxin-induced protein 6B-like
auxin response	Solyc05g056440.2	auxin-induced protein 6B-like
auxin response	Solyc06g007500.2	NEDD8-conjugating enzyme Ubc12-like
auxin response	Solyc06g008710.2	cullin 1
auxin response	Solyc06g011450.2	putative clathrin assembly protein At2g25430
auxin response	Solyc06g053260.1	Auxin-responsive protein SAUR32
auxin response	Solyc06g053290.1	auxin-responsive protein SAUR32
auxin response	Solyc06g053610.3	myb-related protein Myb4-like
auxin response	Solyc06g059755.1	transcriptional corepressor SEUSS-like
auxin response	Solyc06g060830.3	homeobox-leucine zipper protein HAT4
auxin response	Solyc06g065220.1	indole-3-acetic acid-induced protein ARG7-like
auxin response	Solyc06g065730.3	CHD3-type chromatin-remodeling factor PICKLE
auxin response	Solyc06g069850.3	myb-related protein 306-like
auxin response	Solyc06g072300.3	protein argonaute 1-like isoform X2
auxin response	Solyc06g072650.1	auxin-responsive protein SAUR71-like
auxin response	Solyc06g073150.3	COP9 signalosome complex subunit 5b-like
auxin response	Solyc06g074010.3	transcription factor E2FB-like
auxin response	Solyc06g074950.1	auxin-induced protein X15-like
auxin response	Solyc06g075220.1	fasciclin-like arabinogalactan protein 11
auxin response	Solyc06g076090.3	actin
auxin response	Solyc06g082640.3	shaggy-related protein kinase eta
auxin response	Solyc06g083590.3	B3 domain-containing transcription factor ABI3-like
auxin response	Solyc06g083600.2	B3 domain-containing transcription factor ABI3-like
auxin response	Solyc06g083900.3	myb-related protein Myb4-like
auxin response	Solyc06g084520.3	cullin-1-like
auxin response	Solyc07g006350.3	probable E3 ubiquitin-protein ligase XBOS32
auxin response	Solyc07g008730.2	pathogenesis-related homeodomain protein isoform X1
auxin response	Solyc07g014620.1	auxin-responsive protein SAUR71-like
auxin response	Solyc07g032220.3	probable phospholipase A2 homolog 1
auxin response	Solyc07g042470.3	auxin-responsive protein SAUR72-like
auxin response	Solyc07g042490.1	auxin-responsive protein SAUR72-like
auxin response	Solyc07g045060.1	auxin-responsive protein SAUR71-like
auxin response	Solyc07g049410.3	protein-tyrosine-phosphatase IBR5-like
auxin response	Solyc07g055200.3	shaggy-related protein kinase eta-like
auxin response	Solyc07g055290.3	ras-related protein YPT3
auxin response	Solyc07g056570.1	9-cis-epoxycarotenoid dioxygenase
auxin response	Solyc07g056580.3	ethylene receptor
auxin response	Solyc07g062680.2	transcription factor TCP4-like
auxin response	Solyc07g066560.1	auxin-responsive protein SAUR71-like
auxin response	Solyc08g007435.1	auxin-responsive protein SAUR36-like
auxin response	Solyc08g008087.1	1-aminocyclopropane-1-carboxylate synthase-like
auxin response	Solyc08g029130.3	CHD3-type chromatin-remodeling factor PICKLE-like
auxin response	Solyc08g048450.3	ornithine aminotransferase, mitochondrial
auxin response	Solyc08g059660.2	putative clathrin assembly protein At2g25430
auxin response	Solyc08g065870.3	protein EARLY FLOWERING 3 isoform X1
auxin response	Solyc08g066500.3	homeobox-leucine zipper protein ATHB-15-like
auxin response	Solyc08g066650.3	carotenoid cleavage dioxygenase 8 homolog B, chloroplastic
auxin response	Solyc08g068070.3	two-on-two hemoglobin-3
auxin response	Solyc08g068085.1	two-on-two hemoglobin-3
auxin response	Solyc08g068090.3	two-on-two hemoglobin-3
auxin response	Solyc08g077020.1	auxin-responsive protein SAUR76
auxin response	Solyc08g078300.3	homeobox-leucine zipper protein HAT4-like
auxin response	Solyc08g078340.3	transcription factor MYB1R1
auxin response	Solyc08g079130.1	auxin-responsive protein SAUR36-like
auxin response	Solyc08g079140.1	auxin-responsive protein SAUR36-like
auxin response	Solyc08g079150.1	auxin-responsive protein SAUR36-like
auxin response	Solyc08g081540.3	1-aminocyclopropane-1-carboxylate synthase
auxin response	Solyc08g081550.3	1-aminocyclopropane-1-carboxylate synthase-like
auxin response	Solyc08g081555.1	1-aminocyclopropane-1-carboxylate synthase
auxin response	Solyc08g082700.3	26S proteasome non-ATPase regulatory subunit 8 homolog A-like
auxin response	Solyc09g007970.2	auxin-induced protein 15A-like
auxin response	Solyc09g008170.2	auxin-responsive protein SAUR71-like
auxin response	Solyc09g008175.1	auxin-responsive protein SAUR71-like
auxin response	Solyc09g009980.2	auxin-induced protein 15A-like
auxin response	Solyc09g010050.1	cullin-1-like
auxin response	Solyc09g010840.1	transcription factor AS1
auxin response	Solyc09g064880.1	protein argonaute 1-like
auxin response	Solyc09g074680.3	cullin-1-like
auxin response	Solyc09g090130.3	myb-related protein Myb4-like
auxin response	Solyc09g091510.3	chalcone synthase
auxin response	Solyc10g005650.3	peroxisome biogenesis protein 5
auxin response	Solyc10g018340.1	auxin-responsive protein SAUR36-like
auxin response	Solyc10g037910.2	shaggy-related protein kinase eta
auxin response	Solyc10g039367.1	NEDD8-conjugating enzyme Ubc12
auxin response	Solyc10g044680.2	transcription factor MYB86-like
auxin response	Solyc10g050710.1	probable indole-3-acetic acid-amido synthetase GH3.1
auxin response	Solyc10g052530.1	auxin-responsive protein SAUR68-like
auxin response	Solyc10g052540.1	auxin-responsive protein SAUR21-like
auxin response	Solyc10g052550.1	auxin-responsive protein SAUR68-like
auxin response	Solyc10g052560.1	auxin-responsive protein SAUR68-like
auxin response	Solyc10g052570.1	auxin-responsive protein SAUR68-like
auxin response	Solyc10g052580.2	auxin-responsive protein SAUR21-like
auxin response	Solyc10g052585.1	auxin-responsive protein SAUR21-like
auxin response	Solyc10g052590.1	auxin-responsive protein SAUR68-like
auxin response	Solyc10g054720.1	auxin-induced protein 15A-like
auxin response	Solyc10g054733.1	auxin-induced protein 15A-like
auxin response	Solyc10g054737.1	auxin-responsive protein SAUR22-like
auxin response	Solyc10g054750.1	auxin-induced protein 15A-like
auxin response	Solyc10g054760.1	auxin-responsive protein SAUR22-like
auxin response	Solyc10g054770.1	auxin-induced protein 15A-like
auxin response	Solyc10g054920.2	protein argonaute 1-like
auxin response	Solyc10g078670.2	transcription factor HBP-1b(c38)-like
auxin response	Solyc10g080410.2	transcription factor HBP-1b(c38)-like
auxin response	Solyc10g080500.2	actin
auxin response	Solyc10g083320.2	auxin-induced protein 15A-like
auxin response	Solyc10g084010.1	auxin-responsive protein SAUR50-like
auxin response	Solyc10g084020.1	auxin-responsive protein SAUR71-like
auxin response	Solyc10g084023.1	auxin-responsive protein SAUR32-like
auxin response	Solyc10g084027.1	auxin-responsive protein SAUR71-like
auxin response	Solyc10g084030.2	auxin-responsive protein SAUR32-like
auxin response	Solyc10g084033.1	auxin-responsive protein SAUR32-like
auxin response	Solyc10g084037.1	auxin-responsive protein SAUR32-like
auxin response	Solyc10g086200.1	auxin-induced protein 15A-like
auxin response	Solyc11g010190.1	prohibitin-3, mitochondrial-like
auxin response	Solyc11g011605.1	auxin-responsive protein SAUR68-like
auxin response	Solyc11g011615.1	auxin-responsive protein SAUR68-like
auxin response	Solyc11g011630.2	auxin-responsive protein SAUR68-like
auxin response	Solyc11g011640.1	auxin-responsive protein SAUR68-like
auxin response	Solyc11g011650.1	auxin-responsive protein SAUR21-like
auxin response	Solyc11g011655.1	auxin-responsive protein SAUR21-like
auxin response	Solyc11g011660.1	auxin-responsive protein SAUR68-like
auxin response	Solyc11g011670.1	auxin-responsive protein SAUR68-like
auxin response	Solyc11g011680.1	auxin-responsive protein SAUR21-like
auxin response	Solyc11g011690.1	auxin-responsive protein SAUR68-like
auxin response	Solyc11g011700.1	auxin-responsive protein SAUR21-like
auxin response	Solyc11g011710.1	auxin-responsive protein SAUR68-like
auxin response	Solyc11g011720.1	auxin-responsive protein SAUR21-like
auxin response	Solyc11g011730.1	auxin-responsive protein SAUR68-like
auxin response	Solyc11g013260.2	prohibitin-3, mitochondrial
auxin response	Solyc11g013310.2	auxin transporter-like protein 3
auxin response	Solyc11g017300.2	COP9 signalosome complex subunit 5b-like
auxin response	Solyc11g020595.1	indole-3-acetic acid-induced protein ARG7-like
auxin response	Solyc11g044320.2	telomere repeat-binding factor 1-like isoform X1
auxin response	Solyc11g065990.2	actin
auxin response	Solyc11g068800.2	transcription factor E2FB
auxin response	Solyc11g069095.1	auxin-responsive protein SAUR50-like
auxin response	Solyc11g069100.2	protein argonaute 1-like isoform X1
auxin response	Solyc11g070100.2	protein EARLY FLOWERING 3-like
auxin response	Solyc12g005990.2	protein-tyrosine-phosphatase IBR5-like
auxin response	Solyc12g009120.2	RING-box protein 1a
auxin response	Solyc12g009280.2	Auxin-induced protein 15A
auxin response	Solyc12g011330.3	Ethylene receptor
auxin response	Solyc12g036405.1	auxin-responsive protein SAUR21-like
auxin response	Solyc12g038570.2	putative clathrin assembly protein At2g25430
auxin response	Solyc12g044610.2	transcription factor MYB1R1
auxin response	Solyc12g056180.2	1-aminocyclopropane-1-carboxylate synthase-like
auxin response	Solyc12g089030.2	NEDD8-conjugating enzyme Ubc12-like
auxin response	Solyc12g089270.1	auxin-induced protein 10A5-like
auxin response	Solyc12g095900.2	protein EARLY FLOWERING 3 isoform X1
auxin response	Solyc12g097035.1	small acidic protein 1
auxin signalling	Solyc00g188857.1	auxin response factor 6
auxin signalling	Solyc01g009050.3	molybdopterin biosynthesis protein CNX1
auxin signalling	Solyc01g096070.3	auxin response factor 9-like isoform X2
auxin signalling	Solyc01g097290.3	auxin-responsive protein IAA16
auxin signalling	Solyc01g100870.3	ADP-ribosylation factor 1
auxin signalling	Solyc01g103050.3	auxin response factor 1
auxin signalling	Solyc02g037530.3	auxin response factor 8-like isoform X1
auxin signalling	Solyc02g062020.3	rac-like GTP-binding protein RHO1
auxin signalling	Solyc02g064690.3	probable N-acetyltransferase HLS1
auxin signalling	Solyc02g077560.3	auxin response factor 3
auxin signalling	Solyc02g079190.3	protein TRANSPORT INHIBITOR RESPONSE 1-like
auxin signalling	Solyc02g083580.4	rac-like GTP-binding protein RHO1
auxin signalling	Solyc02g088010.3	DCN1-like protein 2
auxin signalling	Solyc02g090010.2	molybdopterin synthase sulfur carrier subunit
auxin signalling	Solyc02g092490.3	probable N-acetyltransferase HLS1
auxin signalling	Solyc03g005355.1	auxin-responsive protein IAA4-like
auxin signalling	Solyc03g007670.3	suppressor of G2 allele of SKP1
auxin signalling	Solyc03g031970.3	auxin response factor 8-like
auxin signalling	Solyc03g033420.3	rac-like GTP-binding protein RHO1
auxin signalling	Solyc03g110960.3	nucleoside diphosphate kinase 2, chloroplastic
auxin signalling	Solyc03g111710.3	BTB/POZ and TAZ domain-containing protein 1-like
auxin signalling	Solyc03g113410.2	Auxin response factor 9
auxin signalling	Solyc03g118290.3	auxin response factor 2-like isoform X1
auxin signalling	Solyc03g120380.3	auxin-induced protein AUX22-like
auxin signalling	Solyc03g120390.3	auxin-responsive protein IAA17-like
auxin signalling	Solyc03g120500.3	auxin-responsive protein IAA27-like
auxin signalling	Solyc03g121060.3	auxin-responsive protein IAA26
auxin signalling	Solyc03g121970.1	protein BIG GRAIN 1-like A
auxin signalling	Solyc04g007690.3	auxin efflux carrier component 3-like isoform X1
auxin signalling	Solyc04g008430.1	serine/threonine-protein kinase BRI1-like 2
auxin signalling	Solyc04g054280.2	auxin-responsive protein IAA4-like
auxin signalling	Solyc04g074980.3	transport inhibitor response 1-like protein
auxin signalling	Solyc04g076850.3	auxin-responsive protein IAA8-like
auxin signalling	Solyc04g080730.3	mitogen-activated protein kinase homolog NTF3
auxin signalling	Solyc04g081235.1	auxin response factor 5
auxin signalling	Solyc05g008850.3	auxin-responsive protein IAA32-like
auxin signalling	Solyc05g012030.1	protein BIG GRAIN 1-like E
auxin signalling	Solyc05g047460.3	auxin response factor 19-like
auxin signalling	Solyc05g056040.3	auxin response factor 17-like isoform X6
auxin signalling	Solyc06g007200.3	ERBB-3 BINDING PROTEIN 1-like
auxin signalling	Solyc06g008440.1	protein TRANSPORT INHIBITOR RESPONSE 1-like
auxin signalling	Solyc06g008445.1	protein TRANSPORT INHIBITOR RESPONSE 1-like
auxin signalling	Solyc06g008460.2	Protein TRANSPORT INHIBITOR RESPONSE 1
auxin signalling	Solyc06g008470.2	Protein TRANSPORT INHIBITOR RESPONSE 1
auxin signalling	Solyc06g008580.3	auxin-induced protein 22D-like
auxin signalling	Solyc06g008590.3	auxin-responsive protein IAA16-like
auxin signalling	Solyc06g008780.2	protein TRANSPORT INHIBITOR RESPONSE 1-like
auxin signalling	Solyc06g008803.1	Protein TRANSPORT INHIBITOR RESPONSE 1
auxin signalling	Solyc06g008805.1	protein TRANSPORT INHIBITOR RESPONSE 1-like
auxin signalling	Solyc06g008807.1	protein TRANSPORT INHIBITOR RESPONSE 1-like
auxin signalling	Solyc06g008810.3	protein TRANSPORT INHIBITOR RESPONSE 1-like
auxin signalling	Solyc06g009020.2	glutathione S-transferase
auxin signalling	Solyc06g009040.3	glutathione S-transferase
auxin signalling	Solyc06g036420.2	suppressor of G2 allele of SKP1
auxin signalling	Solyc06g053830.3	auxin-responsive protein IAA14-like
auxin signalling	Solyc06g053840.3	auxin-responsive protein IAA4-like
auxin signalling	Solyc06g059730.2	probable auxin efflux carrier component 6
auxin signalling	Solyc06g066020.3	auxin-responsive protein IAA29-like
auxin signalling	Solyc06g071820.3	BTB/POZ and TAZ domain-containing protein 1-like
auxin signalling	Solyc06g071830.2	BTB/POZ and TAZ domain-containing protein 1-like
auxin signalling	Solyc06g071960.3	nucleoside diphosphate kinase 2, chloroplastic
auxin signalling	Solyc06g075150.3	auxin response factor 18-like
auxin signalling	Solyc06g082090.3	ERBB-3 BINDING PROTEIN 1
auxin signalling	Solyc06g084070.3	auxin-induced protein 22D-like
auxin signalling	Solyc06g084390.3	auxin-binding protein T85
auxin signalling	Solyc07g008020.3	auxin-responsive protein IAA29-like
auxin signalling	Solyc07g016180.3	auxin response factor 19
auxin signalling	Solyc07g019450.3	auxin-responsive protein IAA33
auxin signalling	Solyc07g041290.2	protein BIG GRAIN 1-like A
auxin signalling	Solyc07g042260.3	Auxin response factor 19
auxin signalling	Solyc07g043610.3	auxin response factor 6-like isoform X1
auxin signalling	Solyc07g043620.3	auxin response factor 6-like isoform X1
auxin signalling	Solyc07g053030.3	indole-3-acetic acid-amido synthetase GH3.6-like
auxin signalling	Solyc07g056430.3	putative glutathione S-transferase
auxin signalling	Solyc07g056440.3	probable glutathione S-transferase
auxin signalling	Solyc07g056460.3	probable glutathione S-transferase
auxin signalling	Solyc07g056470.3	probable glutathione S-transferase
auxin signalling	Solyc07g056480.3	probable glutathione S-transferase
auxin signalling	Solyc07g063850.3	indole-3-acetic acid-amido synthetase GH3.6
auxin signalling	Solyc07g066330.3	NAC domain-containing protein 21/22-like
auxin signalling	Solyc07g066480.3	molybdenum cofactor sulfurase
auxin signalling	Solyc08g008380.3	auxin response factor 9-like isoform X2
auxin signalling	Solyc08g021820.3	auxin-responsive protein IAA29-like
auxin signalling	Solyc08g061820.3	F-box/LRR-repeat protein 15
auxin signalling	Solyc08g062180.2	protein BIG GRAIN 1-like B
auxin signalling	Solyc08g075920.3	protein BREVIS RADIX-like
auxin signalling	Solyc08g075960.3	MOB kinase activator-like 1A
auxin signalling	Solyc08g082630.3	auxin response factor 9
auxin signalling	Solyc09g007810.3	auxin response factor 18-like isoform X1
auxin signalling	Solyc09g008800.3	60S ribosomal protein L24
auxin signalling	Solyc09g011500.3	probable glutathione S-transferase
auxin signalling	Solyc09g011510.2	probable glutathione S-transferase
auxin signalling	Solyc09g011520.3	probable glutathione S-transferase
auxin signalling	Solyc09g011530.2	probable glutathione S-transferase
auxin signalling	Solyc09g011535.1	probable glutathione S-transferase
auxin signalling	Solyc09g014440.3	RNA polymerase II C-terminal domain phosphatase-like 2
auxin signalling	Solyc09g064530.3	auxin-responsive protein IAA13
auxin signalling	Solyc09g065590.3	VAN3-binding protein
auxin signalling	Solyc09g065850.3	auxin-induced protein 22D-like
auxin signalling	Solyc09g074520.3	protein TRANSPORT INHIBITOR RESPONSE 1-like
auxin signalling	Solyc09g074850.3	Glutathione S-transferase
auxin signalling	Solyc09g082580.3	VAN3-binding protein-like isoform X2
auxin signalling	Solyc09g083280.3	auxin-responsive protein IAA4-like
auxin signalling	Solyc09g083290.3	auxin-responsive protein IAA14-like
auxin signalling	Solyc09g090910.2	auxin-responsive protein IAA13-like
auxin signalling	Solyc09g090920.3	Auxin-responsive protein IAA13
auxin signalling	Solyc10g006610.3	indole-3-acetic acid-amido synthetase gh3.6
auxin signalling	Solyc10g007620.2	probable glutathione S-transferase
auxin signalling	Solyc10g007640.3	probable glutathione S-transferase parC
auxin signalling	Solyc10g017490.2	serine/threonine-protein kinase STY8-like isoform X1
auxin signalling	Solyc10g085480.2	60S ribosomal protein L24
auxin signalling	Solyc10g086130.2	auxin response factor 18-like isoform X1
auxin signalling	Solyc11g013480.2	auxin response factor 17
auxin signalling	Solyc11g064835.1	probable N-acetyltransferase HLS1
auxin signalling	Solyc11g069190.2	auxin response factor 4
auxin signalling	Solyc11g069500.2	auxin response factor 18-like
auxin signalling	Solyc11g072460.2	NEDD8-activating enzyme E1 regulatory subunit-like isoform X1
auxin signalling	Solyc12g005310.2	indole-3-acetic acid-amido synthetase GH3.6
auxin signalling	Solyc12g005870.2	NEDD8-activating enzyme E1 regulatory subunit-like isoform X1
auxin signalling	Solyc12g005875.1	NEDD8-activating enzyme E1 regulatory subunit-like isoform X1
auxin signalling	Solyc12g006340.2	auxin response factor 6-like isoform X2
auxin signalling	Solyc12g006350.2	auxin response factor 6-like isoform X2
auxin signalling	Solyc12g007230.2	auxin-responsive protein IAA27-like
auxin signalling	Solyc12g011300.2	probable glutathione S-transferase
auxin signalling	Solyc12g036560.1	probable glutathione S-transferase
auxin signalling	Solyc12g042075.1	auxin response factor 2-like isoform X1
auxin signalling	Solyc12g042077.1	auxin response factor 2-like isoform X1
auxin signalling	Solyc12g049250.2	protein BIG GRAIN 1-like B
auxin signalling	Solyc12g096060.2	MOB kinase activator-like 1A
auxin signalling	Solyc12g096110.2	protein BREVIS RADIX-like
auxin signalling	Solyc12g096980.2	auxin-responsive protein IAA13-like
auxin transport	Solyc01g068410.3	putative auxin efflux carrier component 8
auxin transport	Solyc01g099120.3	protein AUXIN RESPONSE 4
auxin transport	Solyc01g101070.3	pleiotropic drug resistance protein 3
auxin transport	Solyc02g062970.3	probable Xaa-Pro aminopeptidase P
auxin transport	Solyc02g078360.3	monothiol glutaredoxin-S17
auxin transport	Solyc02g085640.3	probable Xaa-Pro aminopeptidase P
auxin transport	Solyc02g087410.3	ABC transporter B family member 15-like
auxin transport	Solyc02g087660.3	putative auxin efflux carrier component 5
auxin transport	Solyc02g087870.3	ABC transporter B family member 19
auxin transport	Solyc02g089260.3	auxin transport protein BIG
auxin transport	Solyc02g089263.1	auxin transport protein BIG
auxin transport	Solyc03g033245.1	ribonuclease J isoform X1
auxin transport	Solyc03g093650.3	putative ABC transporter B family member 8
auxin transport	Solyc03g097920.1	mitogen-activated protein kinase kinase 9
auxin transport	Solyc03g111260.3	ribonuclease J isoform X1
auxin transport	Solyc03g117480.3	pyrophosphate-energized vacuolar membrane proton pump-like
auxin transport	Solyc03g118740.3	probable auxin efflux carrier component 1c
auxin transport	Solyc04g007100.3	serine/threonine-protein phosphatase 2A 65 kDa regulatory subunit A beta isoform
auxin transport	Solyc04g007690.3	auxin efflux carrier component 3-like isoform X1
auxin transport	Solyc04g010300.3	ABC transporter B family member 6-like
auxin transport	Solyc04g010310.3	ABC transporter B family member 6-like
auxin transport	Solyc04g052890.2	auxin-responsive protein SAUR68-like
auxin transport	Solyc04g052910.2	auxin-responsive protein SAUR68-like
auxin transport	Solyc04g052960.1	auxin-responsive protein SAUR68-like
auxin transport	Solyc04g052980.1	auxin-responsive protein SAUR68-like
auxin transport	Solyc04g052990.1	auxin-responsive protein SAUR68-like
auxin transport	Solyc04g053010.1	auxin-responsive protein SAUR68-like
auxin transport	Solyc04g053020.2	auxin-responsive protein SAUR68-like
auxin transport	Solyc04g053030.1	auxin-responsive protein SAUR68-like
auxin transport	Solyc04g055110.3	ARM-repeat/Tetratricopeptide repeat (TPR)-containing protein
auxin transport	Solyc04g056620.2	putative auxin efflux carrier component 8
auxin transport	Solyc05g008060.3	auxin efflux carrier component 7-like
auxin transport	Solyc05g009600.3	serine/threonine-protein phosphatase 2A 65 kDa regulatory subunit A beta isoform
auxin transport	Solyc05g013890.2	putative multidrug resistance protein
auxin transport	Solyc05g026140.3	protein root UVB sensitive 2, chloroplastic isoform X3
auxin transport	Solyc05g026360.3	pollen-specific protein SF21-like isoform X1
auxin transport	Solyc05g053170.3	chalcone synthase-A
auxin transport	Solyc05g053550.3	chalcone synthase
auxin transport	Solyc06g009280.1	ABC transporter B family member 21-like
auxin transport	Solyc06g009290.3	ABC transporter B family member 21-like
auxin transport	Solyc06g059730.2	probable auxin efflux carrier component 6
auxin transport	Solyc06g068240.3	pyrophosphate-energized vacuolar membrane proton pump-like
auxin transport	Solyc07g006900.2	auxin efflux carrier component 2
auxin transport	Solyc07g007600.3	pyrophosphate-energized vacuolar membrane proton pump
auxin transport	Solyc07g018130.2	putative multidrug resistance protein
auxin transport	Solyc07g021700.3	pollen-specific protein SF21-like isoform X1
auxin transport	Solyc07g041300.2	thermospermine synthase ACAULIS5-like
auxin transport	Solyc07g055120.3	F-box/LRR-repeat MAX2 homolog A-like
auxin transport	Solyc07g056400.1	serine/threonine-protein kinase WAG1-like
auxin transport	Solyc07g062130.3	trifunctional UDP-glucose 4,6-dehydratase/UDP-4-keto-6-deoxy-D-glucose 3,5-epimerase/UDP-4-keto-L-rhamnose-reductase RHM1-like
auxin transport	Solyc07g064120.2	putative multidrug resistance protein
auxin transport	Solyc08g006875.1	BTB/POZ domain-containing protein NPY1
auxin transport	Solyc08g061970.3	thermospermine synthase ACAULIS5-like
auxin transport	Solyc08g062630.3	aminopeptidase M1
auxin transport	Solyc08g062950.3	cytochrome P450 711A1
auxin transport	Solyc08g066650.3	carotenoid cleavage dioxygenase 8 homolog B, chloroplastic
auxin transport	Solyc08g076720.3	ABC transporter B family member 2-like
auxin transport	Solyc09g005490.1	ethylene-insensitive protein 2
auxin transport	Solyc09g005523.1	ethylene-insensitive protein 2
auxin transport	Solyc09g005527.1	ethylene-insensitive protein 2
auxin transport	Solyc09g005540.2	ethylene-insensitive protein 2
auxin transport	Solyc09g005543.1	ethylene-insensitive protein 2
auxin transport	Solyc09g007870.3	ethylene-insensitive protein 2
auxin transport	Solyc09g008240.3	ABC transporter B family member 1
auxin transport	Solyc09g009910.3	abc transporter b family member 29, chloroplastic
auxin transport	Solyc09g091510.3	chalcone synthase
auxin transport	Solyc09g092100.3	uncharacterized protein LOC101247370
auxin transport	Solyc10g007480.3	trifunctional UDP-glucose 4,6-dehydratase/UDP-4-keto-6-deoxy-D-glucose 3,5-epimerase/UDP-4-keto-L-rhamnose-reductase RHM1-like
auxin transport	Solyc10g052530.1	auxin-responsive protein SAUR68-like
auxin transport	Solyc10g052550.1	auxin-responsive protein SAUR68-like
auxin transport	Solyc10g052560.1	auxin-responsive protein SAUR68-like
auxin transport	Solyc10g052570.1	auxin-responsive protein SAUR68-like
auxin transport	Solyc10g052590.1	auxin-responsive protein SAUR68-like
auxin transport	Solyc10g078370.2	probable auxin efflux carrier component 1b
auxin transport	Solyc10g080880.2	probable auxin efflux carrier component 1b
auxin transport	Solyc11g011605.1	auxin-responsive protein SAUR68-like
auxin transport	Solyc11g011630.2	auxin-responsive protein SAUR68-like
auxin transport	Solyc11g011640.1	auxin-responsive protein SAUR68-like
auxin transport	Solyc11g011660.1	auxin-responsive protein SAUR68-like
auxin transport	Solyc11g011670.1	auxin-responsive protein SAUR68-like
auxin transport	Solyc11g011690.1	auxin-responsive protein SAUR68-like
auxin transport	Solyc11g011710.1	auxin-responsive protein SAUR68-like
auxin transport	Solyc11g011730.1	auxin-responsive protein SAUR68-like
auxin transport	Solyc11g013310.2	auxin transporter-like protein 3
auxin transport	Solyc12g009840.2	pyrophosphate-energized vacuolar membrane proton pump
auxin transport	Solyc12g010900.1	F-box/LRR-repeat MAX2 homolog A-like
auxin transport	Solyc12g049120.2	ABC transporter B family member 15-like
auxin transport	Solyc12g049125.1	ABC transporter B family member 15-like
auxin transport	Solyc12g049130.1	ABC transporter B family member 15-like
brassinosteroid metabolism	Solyc00g226760.1	cytosolic sulfotransferase 12-like
brassinosteroid metabolism	Solyc01g009310.3	7-dehydrocholesterol reductase
brassinosteroid metabolism	Solyc01g080900.3	Ent-kaurenoic acid oxidase 1
brassinosteroid metabolism	Solyc02g030170.3	Delta(24)-sterol reductase
brassinosteroid metabolism	Solyc02g065750.2	cytochrome P450 85A1
brassinosteroid metabolism	Solyc02g069490.3	delta(24)-sterol reductase-like
brassinosteroid metabolism	Solyc02g069600.3	beta-amyrin 28-oxidase-like
brassinosteroid metabolism	Solyc02g084740.3	3-epi-6-deoxocathasterone 23-monooxygenase
brassinosteroid metabolism	Solyc02g084930.3	abscisic acid 8'-hydroxylase 3-like
brassinosteroid metabolism	Solyc02g085360.3	cytochrome P450 90B1
brassinosteroid metabolism	Solyc02g089160.3	cytochrome P450 85A1
brassinosteroid metabolism	Solyc03g120060.2	cytochrome P450 734A1-like
brassinosteroid metabolism	Solyc03g121510.3	3-epi-6-deoxocathasterone 23-monooxygenase
brassinosteroid metabolism	Solyc04g071150.3	abscisic acid 8'-hydroxylase 3-like
brassinosteroid metabolism	Solyc04g071155.1	abscisic acid 8'-hydroxylase 3-like
brassinosteroid metabolism	Solyc04g080650.3	abscisic acid 8'-hydroxylase 2
brassinosteroid metabolism	Solyc05g011850.1	cytosolic sulfotransferase 12-like
brassinosteroid metabolism	Solyc05g011860.1	cytosolic sulfotransferase 12-like
brassinosteroid metabolism	Solyc05g011870.1	cytosolic sulfotransferase 12-like
brassinosteroid metabolism	Solyc05g011885.1	cytosolic sulfotransferase 12-like
brassinosteroid metabolism	Solyc05g011890.1	cytosolic sulfotransferase 12-like
brassinosteroid metabolism	Solyc05g011900.1	cytosolic sulfotransferase 12-like
brassinosteroid metabolism	Solyc05g021390.3	beta-amyrin 28-oxidase-like
brassinosteroid metabolism	Solyc05g047470.1	cytosolic sulfotransferase 12-like
brassinosteroid metabolism	Solyc05g047495.1	cytosolic sulfotransferase 12-like
brassinosteroid metabolism	Solyc05g047510.2	cytosolic sulfotransferase 12-like
brassinosteroid metabolism	Solyc06g051750.3	cytochrome P450 90A1
brassinosteroid metabolism	Solyc06g065420.2	beta-amyrin 28-oxidase-like
brassinosteroid metabolism	Solyc06g065430.3	beta-amyrin 28-oxidase-like
brassinosteroid metabolism	Solyc06g067930.2	cytochrome P450 734A1-like
brassinosteroid metabolism	Solyc06g074090.3	7-dehydrocholesterol reductase
brassinosteroid metabolism	Solyc07g042880.1	beta-amyrin 28-oxidase-like
brassinosteroid metabolism	Solyc07g055970.1	taxadiene 5-alpha hydroxylase
brassinosteroid metabolism	Solyc07g056160.3	cytochrome P450 724B1-like
brassinosteroid metabolism	Solyc08g007865.1	cytochrome P450 87A3
brassinosteroid metabolism	Solyc08g007900.2	cytochrome P450 87A3
brassinosteroid metabolism	Solyc08g080430.2	cytochrome P450 87A3
brassinosteroid metabolism	Solyc09g013070.3	steroid 5-alpha-reductase DET2
brassinosteroid metabolism	Solyc09g055500.1	cytosolic sulfotransferase 12-like
brassinosteroid metabolism	Solyc10g007860.3	beta-amyrin 11-oxidase-like
brassinosteroid metabolism	Solyc10g019200.2	cytosolic sulfotransferase 12-like
brassinosteroid metabolism	Solyc10g019210.1	cytosolic sulfotransferase 12-like
brassinosteroid metabolism	Solyc10g019220.1	cytosolic sulfotransferase 12-like
brassinosteroid metabolism	Solyc10g019230.2	cytosolic sulfotransferase 12-like
brassinosteroid metabolism	Solyc10g085880.1	UDP-glycosyltransferase 73C3-like
brassinosteroid metabolism	Solyc10g086500.1	steroid 5-alpha-reductase DET2
brassinosteroid metabolism	Solyc11g027800.1	cytosolic sulfotransferase 12-like
brassinosteroid metabolism	Solyc11g050900.2	cytosolic sulfotransferase 12-like
brassinosteroid metabolism	Solyc11g050930.1	cytosolic sulfotransferase 12-like
brassinosteroid metabolism	Solyc11g050960.1	cytosolic sulfotransferase 12-like
brassinosteroid metabolism	Solyc11g051090.1	cytosolic sulfotransferase 12-like
brassinosteroid metabolism	Solyc11g056670.2	beta-amyrin 28-oxidase-like
brassinosteroid metabolism	Solyc12g006460.2	beta-amyrin 11-oxidase-like
brassinosteroid metabolism	Solyc12g006860.2	cytochrome P450 734A1-like
brassinosteroid metabolism	Solyc12g021140.1	cytosolic sulfotransferase 12-like
brassinosteroid metabolism	Solyc12g021150.1	cytosolic sulfotransferase 12-like
brassinosteroid response	Solyc01g014490.3	DNA topoisomerase 6 subunit B isoform X1
brassinosteroid response	Solyc01g014495.1	DNA topoisomerase 6 subunit B isoform X2
brassinosteroid response	Solyc01g065960.2	probable receptor-like protein kinase At1g30570
brassinosteroid response	Solyc01g067900.3	rapid alkalinization factor-like
brassinosteroid response	Solyc01g091620.3	shaggy-related protein kinase epsilon-like
brassinosteroid response	Solyc01g107730.3	cyclin-D3-1-like
brassinosteroid response	Solyc01g110180.3	B-box zinc finger protein 20
brassinosteroid response	Solyc01g111075.1	snakin-2
brassinosteroid response	Solyc02g069965.1	probable receptor-like protein kinase At1g30570
brassinosteroid response	Solyc02g069970.3	probable receptor-like protein kinase At1g30570
brassinosteroid response	Solyc02g078250.3	CASP-like protein 1C1
brassinosteroid response	Solyc02g085360.3	cytochrome P450 90B1
brassinosteroid response	Solyc03g093080.3	probable xyloglucan endotransglucosylase/hydrolase protein 23
brassinosteroid response	Solyc03g093110.3	probable xyloglucan endotransglucosylase/hydrolase protein 23
brassinosteroid response	Solyc03g093120.4	probable xyloglucan endotransglucosylase/hydrolase protein 23
brassinosteroid response	Solyc03g093130.3	probable xyloglucan endotransglucosylase/hydrolase protein 23
brassinosteroid response	Solyc03g111590.3	lysine-specific demethylase REF6
brassinosteroid response	Solyc04g007000.1	AP2/ERF and B3 domain-containing transcription factor RAV1
brassinosteroid response	Solyc04g028560.3	probable lysine-specific demethylase ELF6
brassinosteroid response	Solyc04g074410.2	protein EXORDIUM-like
brassinosteroid response	Solyc04g074420.1	protein EXORDIUM-like
brassinosteroid response	Solyc04g074430.1	protein EXORDIUM-like
brassinosteroid response	Solyc04g074440.1	protein EXORDIUM-like
brassinosteroid response	Solyc04g074450.1	protein EXORDIUM-like
brassinosteroid response	Solyc05g009790.1	AP2/ERF and B3 domain-containing transcription factor RAV1
brassinosteroid response	Solyc05g019985.1	mini zinc finger protein 3-like
brassinosteroid response	Solyc05g020000.1	mini zinc finger protein 3
brassinosteroid response	Solyc05g051050.3	shaggy-related protein kinase epsilon-like
brassinosteroid response	Solyc06g008320.3	casein kinase I-like
brassinosteroid response	Solyc06g053560.3	casein kinase I-like
brassinosteroid response	Solyc06g065410.3	NAC domain-containing protein 30-like
brassinosteroid response	Solyc06g083830.3	casein kinase I-like
brassinosteroid response	Solyc08g048450.3	ornithine aminotransferase, mitochondrial
brassinosteroid response	Solyc08g081370.1	E3 ubiquitin-protein ligase RHA1B-like
brassinosteroid response	Solyc09g015830.2	receptor-like protein kinase FERONIA
brassinosteroid response	Solyc09g015840.3	receptor-like protein kinase FERONIA
brassinosteroid response	Solyc09g066440.3	casein kinase I-like
brassinosteroid response	Solyc09g075330.3	probable pectinesterase/pectinesterase inhibitor 7
brassinosteroid response	Solyc09g075750.1	probable membrane-associated kinase regulator 1
brassinosteroid response	Solyc09g090240.2	casein kinase I
brassinosteroid response	Solyc09g090250.3	casein kinase 1-like protein 10
brassinosteroid response	Solyc11g018660.2	NAC domain-containing protein 30-like
brassinosteroid response	Solyc11g028310.2	DNA topoisomerase 6 subunit B isoform X2
brassinosteroid response	Solyc11g028340.2	DNA topoisomerase 6 subunit B isoform X2
brassinosteroid response	Solyc11g028350.1	DNA topoisomerase 6 subunit B isoform X2
brassinosteroid response	Solyc12g006860.2	cytochrome P450 734A1-like
brassinosteroid response	Solyc12g036030.1	DNA topoisomerase 6 subunit B isoform X2
brassinosteroid signalling	Solyc00g053440.3	BI1-like protein
brassinosteroid signalling	Solyc01g006180.3	GTP-binding protein BRASSINAZOLE INSENSITIVE PALE GREEN 2, chloroplastic
brassinosteroid signalling	Solyc01g009280.3	serine/threonine-protein phosphatase BSL3-like
brassinosteroid signalling	Solyc01g080880.3	probable serine/threonine-protein kinase At4g35230
brassinosteroid signalling	Solyc01g080940.3	uric acid degradation bifunctional protein TTL isoform X1
brassinosteroid signalling	Solyc01g111170.3	peptidyl-prolyl cis-trans isomerase
brassinosteroid signalling	Solyc02g063010.3	BES1/BZR1 homolog protein 2-like
brassinosteroid signalling	Solyc02g071990.3	BES1/BZR1 homolog protein 4-like isoform X1
brassinosteroid signalling	Solyc02g072300.3	shaggy-related protein kinase eta
brassinosteroid signalling	Solyc03g005990.3	BES1/BZR1 homolog protein 4-like isoform X1
brassinosteroid signalling	Solyc03g006070.3	shaggy-related protein kinase eta
brassinosteroid signalling	Solyc04g008430.1	serine/threonine-protein kinase BRI1-like 2
brassinosteroid signalling	Solyc04g009280.1	GTP-binding protein BRASSINAZOLE INSENSITIVE PALE GREEN 2, chloroplastic
brassinosteroid signalling	Solyc04g009300.3	GTP-binding protein BRASSINAZOLE INSENSITIVE PALE GREEN 2, chloroplastic
brassinosteroid signalling	Solyc04g012120.3	14-3-3 protein
brassinosteroid signalling	Solyc04g051510.1	systemin receptor SR160
brassinosteroid signalling	Solyc04g072570.3	somatic embryogenesis receptor kinase 2
brassinosteroid signalling	Solyc04g074230.3	14-3-3-like protein
brassinosteroid signalling	Solyc04g074510.3	14-3-3-like protein C
brassinosteroid signalling	Solyc04g079980.3	protein BRASSINAZOLE-RESISTANT 1-like
brassinosteroid signalling	Solyc04g082260.3	probable serine/threonine-protein kinase At4g35230
brassinosteroid signalling	Solyc06g005230.2	receptor-like protein kinase HERK 1
brassinosteroid signalling	Solyc06g008050.3	probable indole-3-pyruvate monooxygenase YUCCA8
brassinosteroid signalling	Solyc06g066320.3	protein IWS1 homolog
brassinosteroid signalling	Solyc06g073960.3	serine/threonine-protein phosphatase BSL3 isoform X1
brassinosteroid signalling	Solyc06g076600.2	probable serine/threonine-protein kinase At5g41260
brassinosteroid signalling	Solyc06g082640.3	shaggy-related protein kinase eta
brassinosteroid signalling	Solyc06g083700.3	probable indole-3-pyruvate monooxygenase YUCCA8
brassinosteroid signalling	Solyc06g084130.3	BI1-like protein
brassinosteroid signalling	Solyc07g005680.3	serine carboxypeptidase 24-like
brassinosteroid signalling	Solyc07g005685.1	serine carboxypeptidase 24-like
brassinosteroid signalling	Solyc07g055200.3	shaggy-related protein kinase eta-like
brassinosteroid signalling	Solyc07g062260.3	BES1/BZR1 homolog protein 4
brassinosteroid signalling	Solyc07g063475.1	receptor-like protein kinase THESEUS 1
brassinosteroid signalling	Solyc08g061260.3	G-protein coupled receptor 1
brassinosteroid signalling	Solyc08g061265.1	G-protein coupled receptor 1
brassinosteroid signalling	Solyc09g011750.3	probable serine/threonine-protein kinase At5g41260
brassinosteroid signalling	Solyc09g064160.3	probable indole-3-pyruvate monooxygenase YUCCA5
brassinosteroid signalling	Solyc09g065610.2	BI1-like protein
brassinosteroid signalling	Solyc09g074320.3	serine/threonine-protein phosphatase BSL1
brassinosteroid signalling	Solyc10g006870.1	receptor-like protein kinase THESEUS 1
brassinosteroid signalling	Solyc10g017490.2	serine/threonine-protein kinase STY8-like isoform X1
brassinosteroid signalling	Solyc10g037910.2	shaggy-related protein kinase eta
brassinosteroid signalling	Solyc10g054910.1	peptidyl-prolyl cis-trans isomerase
brassinosteroid signalling	Solyc10g076390.2	protein BRASSINAZOLE-RESISTANT 2-like
brassinosteroid signalling	Solyc10g085000.2	probable serine/threonine-protein kinase At5g41260
brassinosteroid signalling	Solyc11g010200.2	14-3-3-like protein 16R
brassinosteroid signalling	Solyc11g064890.2	probable serine/threonine-protein kinase At5g41260
brassinosteroid signalling	Solyc11g071920.2	serine/threonine-protein phosphatase BSL3-like isoform X1
brassinosteroid signalling	Solyc11g072910.1	receptor-like protein kinase HERK 1
brassinosteroid signalling	Solyc12g057110.2	14-3-3 protein
brassinosteroid signalling	Solyc12g089040.2	protein BRASSINAZOLE-RESISTANT 1-like
brassinosteroid signalling	Solyc12g099830.2	probable serine/threonine-protein kinase At5g41260
cytokinin metabolism	Solyc01g005680.3	cytokinin riboside 5'-monophosphate phosphoribohydrolase LOG8-like
cytokinin metabolism	Solyc01g007265.1	---NA---
cytokinin metabolism	Solyc01g007270.1	cytokinin riboside 5'-monophosphate phosphoribohydrolase LOG7
cytokinin metabolism	Solyc01g080150.3	adenylate isopentenyltransferase 5, chloroplastic-like
cytokinin metabolism	Solyc01g088160.3	cytokinin dehydrogenase 6-like
cytokinin metabolism	Solyc01g106910.3	digestive organ expansion factor homolog
cytokinin metabolism	Solyc02g081120.3	homeobox protein knotted-1-like LET6 isoform X1
cytokinin metabolism	Solyc02g093520.3	E3 ubiquitin-protein ligase RGLG2-like
cytokinin metabolism	Solyc04g007240.1	adenylate isopentenyltransferase-like
cytokinin metabolism	Solyc04g077690.2	GTP pyrophosphokinase
cytokinin metabolism	Solyc04g077970.3	adenine phosphoribosyltransferase 1-like
cytokinin metabolism	Solyc04g081290.3	cytokinin riboside 5'-monophosphate phosphoribohydrolase LOG1-like
cytokinin metabolism	Solyc05g009410.2	adenylate isopentenyltransferase-like
cytokinin metabolism	Solyc06g069340.1	probable serine/threonine-protein kinase fhkB
cytokinin metabolism	Solyc06g075090.3	cytokinin riboside 5'-monophosphate phosphoribohydrolase LOG1-like
cytokinin metabolism	Solyc07g039500.3	chloroplastic group IIA intron splicing facilitator CRS1, chloroplastic-like
cytokinin metabolism	Solyc07g056580.3	ethylene receptor
cytokinin metabolism	Solyc08g062820.3	cytokinin riboside 5'-monophosphate phosphoribohydrolase LOG8
cytokinin metabolism	Solyc09g007830.3	cytokinin riboside 5'-monophosphate phosphoribohydrolase LOG3
cytokinin metabolism	Solyc09g064910.1	adenylate isopentenyltransferase 3, chloroplastic-like
cytokinin metabolism	Solyc10g017990.2	cytokinin dehydrogenase 3-like
cytokinin metabolism	Solyc10g082020.2	cytokinin riboside 5'-monophosphate phosphoribohydrolase LOG7-like
cytokinin metabolism	Solyc10g084150.2	cytokinin riboside 5'-monophosphate phosphoribohydrolase LOG3
cytokinin metabolism	Solyc11g066960.2	tRNA dimethylallyltransferase 2 isoform X1
cytokinin metabolism	Solyc11g069570.2	cytokinin riboside 5'-monophosphate phosphoribohydrolase LOG1
cytokinin metabolism	Solyc12g008890.2	zinc finger CCCH domain-containing protein 64 isoform X1
cytokinin metabolism	Solyc12g008930.2	putative transcription factor bHLH041
cytokinin metabolism	Solyc12g011330.3	Ethylene receptor
cytokinin metabolism	Solyc12g014190.2	tRNA dimethylallyltransferase 9
cytokinin metabolism	Solyc12g088300.2	uncharacterized protein LOC101255075
cytokinin metabolism	Solyc12g088310.2	glutamic acid-rich protein-like
cytokinin response	Solyc01g006280.3	formate--tetrahydrofolate ligase
cytokinin response	Solyc01g008850.3	CBL-interacting serine/threonine-protein kinase 3-like isoform X1
cytokinin response	Solyc01g010150.3	ACT domain-containing protein ACR4-like isoform X2
cytokinin response	Solyc01g065980.3	ethylene-responsive transcription factor RAP2-3
cytokinin response	Solyc01g080280.3	glutamine synthetase, chloroplastic
cytokinin response	Solyc01g097460.3	probable ribose-5-phosphate isomerase 3, chloroplastic
cytokinin response	Solyc01g102580.3	endoglucanase 25-like
cytokinin response	Solyc01g106480.3	malate dehydrogenase, glyoxysomal
cytokinin response	Solyc01g107730.3	cyclin-D3-1-like
cytokinin response	Solyc01g111510.3	L-ascorbate peroxidase 3, peroxisomal
cytokinin response	Solyc02g062130.3	ferredoxin--NADP reductase, leaf-type isozyme, chloroplastic
cytokinin response	Solyc02g063520.3	homeobox-leucine zipper protein HAT22-like
cytokinin response	Solyc02g063544.1	1-aminocyclopropane-1-carboxylate synthase 3-like
cytokinin response	Solyc02g076910.3	senescence-specific cysteine protease SAG39-like
cytokinin response	Solyc02g077390.2	compound inflorescence
cytokinin response	Solyc02g077580.1	glutaredoxin-C9-like
cytokinin response	Solyc02g086830.3	protease Do-like 1, chloroplastic
cytokinin response	Solyc02g091930.3	homeobox-leucine zipper protein HAT22-like
cytokinin response	Solyc03g025720.3	oxalate--CoA ligase-like
cytokinin response	Solyc03g078433.1	probable cinnamyl alcohol dehydrogenase 9
cytokinin response	Solyc03g078440.3	probable mannitol dehydrogenase
cytokinin response	Solyc03g114970.3	protein SPIRAL1-like 1
cytokinin response	Solyc03g118410.3	acyl carrier protein 1, chloroplastic-like
cytokinin response	Solyc04g011510.3	triosephosphate isomerase, cytosolic
cytokinin response	Solyc04g074290.3	probable pectin methyltransferase QUA2
cytokinin response	Solyc04g076420.3	double-stranded RNA-binding protein 1-like
cytokinin response	Solyc04g078920.3	non-specific lipid-transfer protein-like 1
cytokinin response	Solyc05g005080.3	endoglucanase 25-like
cytokinin response	Solyc05g007420.1	transcription factor TCP15-like
cytokinin response	Solyc05g008450.3	fruit protein pKIWI502
cytokinin response	Solyc05g009370.3	50S ribosomal protein L15, chloroplastic
cytokinin response	Solyc05g011850.1	cytosolic sulfotransferase 12-like
cytokinin response	Solyc05g011860.1	cytosolic sulfotransferase 12-like
cytokinin response	Solyc05g011920.3	ACT domain-containing protein ACR4-like
cytokinin response	Solyc05g013540.1	ethylene-responsive transcription factor ESR2-like
cytokinin response	Solyc05g019985.1	mini zinc finger protein 3-like
cytokinin response	Solyc05g020000.1	mini zinc finger protein 3
cytokinin response	Solyc05g047470.1	cytosolic sulfotransferase 12-like
cytokinin response	Solyc05g047495.1	cytosolic sulfotransferase 12-like
cytokinin response	Solyc05g052470.3	ferritin-2, chloroplastic
cytokinin response	Solyc05g054200.3	transcriptional adapter ADA2b isoform X2
[truncated: 946 more rows]
