# Supplementary material for: Low Salicylic Acid Level Improves Pollen Development Under Long-Term Mild Heat Conditions in Tomato
Source: Front Plant Sci. 2022 Apr 11;13:828743. doi: 10.3389/fpls.2022.828743 (PMC9036445; doi:10.3389/fpls.2022.828743)
Supplement: Supplementary file 9 [file Table_4.XLSX]

## Sheet: Supplementary Table 4
Supplementary Table 4. Gene expression levels in WT and 35S::nahG in CT and LTMH.
	FPKM SA_H			FPKM WT_H			FPKM SA_C				FPKM WT_C				FPKM AVG				SA_HvsWT_H			SA_CvsWT_C			WT_HvsWT_C			SA_HvsSA_C
gene_id	SA_H2_fpkm	SA_H3_fpkm	SA_H4_fpkm	WT_H2_fpkm	WT_H3_fpkm	WT_H4_fpkm	SA_C1_fpkm	SA_C2_fpkm	SA_C3_fpkm	SA_C4_fpkm	WT_C1_fpkm	WT_C2_fpkm	WT_C3_fpkm	WT_C4_fpkm	SA_H	WT_H	SA_C	WT_C	log2FoldChange	pvalue	padj	log2FoldChange	pvalue	padj	log2FoldChange	pvalue	padj	log2FoldChange	pvalue	padj	gene_name	gene_chr	gene_start	gene_end	gene_strand	gene_length	gene_biotype	gene_description	tf_family	ITAG4.1 gene description
Solyc06g035940.3	0.261732	0.151018	0.222497	126.701	124.04	136.58	0.0120907	0.0667374	0.0234195	0.0235776	79.4986	78.8031	101.591	113.56	0.211749	129.107	0.0314563	93.3633	-9.24434	0	0	-11.5118	3.01892e-140	1.42759e-136	0.467865	0.000520574	0.00252487	2.73583	0.000214668	0.000741708	-	6	25381906	25397971	+	2567	protein_coding	-	START	Homeobox-leucine zipper protein ROC5 (AHRD V3.3 *** A0A2G2X6G6_CAPBA)
Solyc07g008560.3	24.495	23.5807	23.0562	1.04546	0.957214	1.23155	8.00618	11.6618	6.9338	6.99312	0.843755	0.850499	1.31301	1.07062	23.7106	1.07807	8.39872	1.01947	4.46095	6.27546e-293	7.33915e-289	3.04026	3.32447e-49	1.45563e-46	0.0813614	0.73331	0.832848	1.4973	1.72711e-20	2.60203e-19	-	7	3500634	3508016	+	2419	protein_coding	Purple acid phosphatase [Source:UniProtKB/TrEMBL;Acc:K4CBX5]	Metallophos	Purple acid phosphatase (AHRD V3.3 *** A0A2G2WCI9_CAPBA)
Solyc09g018955.1	0.0798383	0.167029	0.0840298	8.07481	8.27983	8.46087	0.127855	0.0756135	0.106137	0.20035	7.68732	9.04648	6.88231	6.94009	0.110299	8.27183	0.127489	7.63905	-6.23303	9.98023e-248	7.78125e-244	-5.91388	5.28103e-200	6.24323e-196	0.115335	0.28536	0.443303	-0.207295	0.653237	0.749272	-	9	17749328	17764283	-	6797	protein_coding	-	-
Solyc04g074540.3	1.45894	0.983014	1.11152	66.1497	59.9178	44.6849	0.371698	0.781591	1.09282	0.931929	106.33	87.7238	131.365	103.637	1.18449	56.9175	0.794509	107.264	-5.58232	6.44312e-240	3.76761e-236	-7.07908	1.88753e-122	6.37553e-119	-0.913919	7.86423e-09	1.09759e-07	0.57672	0.0851848	0.150394	-	4	60605326	60614465	+	2338	protein_coding	-	ADH_N
Solyc06g005430.1	58.9705	51.0316	47.6874	314.866	329.984	325.77	51.1311	60.5825	65.9947	54.607	290.758	321.346	297.889	284.201	52.5632	323.54	58.0788	298.549	-2.61965	5.42588e-185	2.53823e-181	-2.36437	2.97893e-146	1.76085e-142	0.116451	0.0810846	0.172076	-0.142885	0.248123	0.361474	-	6	428838	429149	-	312	protein_coding	Histone H4 [Source:UniProtKB/Swiss-Prot;Acc:P35057]	-	Histone H4 (AHRD V3.3 *-* F2E7L1_HORVV)
Solyc09g061440.3	0.358647	0.400736	0.338761	5.14992	6.71276	7.05056	0.254038	0.277735	0.310217	0.251284	4.82744	5.07353	4.62366	5.55913	0.366048	6.30441	0.273318	5.02094	-4.10547	7.45712e-163	2.90703e-159	-4.2018	5.61745e-249	1.32819e-244	0.328881	0.00798912	0.0263075	0.421793	0.0371444	0.0747606	-	9	59344985	59357097	-	8430	protein_coding	-	-
Solyc09g015450.3	2.51119	2.31475	1.9098	40.1108	39.6274	50.5095	1.26482	0.924898	0.879467	1.20162	23.3947	29.4311	24.1988	28.7372	2.24525	43.4159	1.0677	26.4404	-4.26909	9.17606e-162	3.06611e-158	-4.63715	2.3834e-157	1.87844e-153	0.715808	3.17832e-08	3.99987e-07	1.07646	0.000116576	0.000420767	-	9	8796146	8797200	-	957	protein_coding	-	-	hypothetical protein (AHRD V3.3 --* AT3G51750.3)
Solyc02g079550.2	0.139117	0.134165	0.169116	18.6718	13.4006	12.0366	0.200507	0.222886	0.275102	0.138479	7.33669	11.4737	6.44123	10.8221	0.147466	14.703	0.209243	9.01843	-6.64159	1.26892e-160	3.71001e-157	-5.4319	1.98447e-110	5.21341e-107	0.705767	0.00106065	0.00469063	-0.506446	0.216956	0.324843	-	2	44629209	44638505	+	3715	protein_coding	-	Pkinase_Tyr
Solyc09g007910.3	57.8033	57.6158	50.4838	16.7451	15.8617	16.6356	45.5035	49.8683	46.2027	55.6311	13.6757	11.9121	15.3888	13.2377	55.301	16.4141	49.3014	13.5536	1.75329	9.95488e-124	2.58716e-120	1.85994	3.03213e-82	4.48073e-79	0.276798	0.00417589	0.0151321	0.166398	0.0608629	0.113411	-	9	1429171	1438830	+	4707	protein_coding	-	-
Solyc09g015770.3	1.78412	2.65185	2.33209	22.3509	23.1647	25.1956	0.506911	0.890278	0.870303	1.1233	8.8584	8.86301	11.538	11.3757	2.25602	23.5704	0.847699	10.1588	-3.38801	2.59226e-123	6.0633e-120	-3.58411	1.88128e-68	2.22405e-65	1.2149	3.96241e-21	2.48785e-19	1.41021	2.18426e-06	1.04558e-05	-	9	10988362	10990402	-	1347	protein_coding	WRKY3 [Source:UniProtKB/TrEMBL;Acc:I3NN77]	WRKY	WRKY transcription factor 81
Solyc09g057650.3	15.4198	16.4037	14.846	50.4118	52.9886	50.0403	17.7698	14.7447	20.844	15.732	62.8285	66.6868	56.1076	58.3876	15.5565	51.1469	17.2726	61.0026	-1.71637	2.7759e-101	5.90257e-98	-1.82355	1.7808e-57	1.13798e-54	-0.253713	0.00186603	0.00761753	-0.149892	0.244169	0.356721	-	9	50309021	50311890	-	1158	protein_coding	40S ribosomal protein S8 [Source:UniProtKB/TrEMBL;Acc:K4CTF6]	-	40S ribosomal protein S8 (AHRD V3.3 *** A0A1J7GEB5_LUPAN)
Solyc07g061750.3	9.43557	10.0715	11.8439	0.0995497	0.0800316	0.165557	10.1452	7.70121	8.24952	11.7645	0.163159	0.0684385	0.0728308	0.1602	10.4503	0.115046	9.46512	0.116157	6.5084	1.08508e-91	2.11499e-88	6.35467	1.22158e-96	2.40691e-93	-0.0106809	0.987279	0.993391	0.143407	0.349138	0.47064	-	7	64837702	64842388	+	2117	protein_coding	-	-
Solyc09g065240.3	49.9913	56.4275	51.9727	18.9206	18.2376	18.3026	45.8472	46.8391	46.6761	51.2053	25.0301	23.1676	24.8766	22.2444	52.7972	18.4869	47.6419	23.8296	1.51467	1.31433e-87	2.36478e-84	0.996666	6.63894e-46	2.3084e-43	-0.365691	2.89751e-06	2.48698e-05	0.148769	0.0411062	0.0813885	-	9	63530911	63532874	-	1666	protein_coding	Patatin [Source:UniProtKB/TrEMBL;Acc:K4CUF1]	-	Patatin (AHRD V3.3 *** A0A2G3CVC2_CAPCH)
Solyc03g119600.1	51.8778	63.6665	62.9564	232.528	216.49	226.133	91.6996	92.363	91.7708	77.8324	164.14	156.739	164.462	159.178	59.5002	225.05	88.4164	161.13	-1.91962	4.76233e-85	7.9565e-82	-0.868501	1.36708e-27	1.66614e-25	0.482531	2.03037e-13	5.88986e-12	-0.571762	3.45938e-07	1.84635e-06	-	3	69644151	69644414	+	264	protein_coding	-	-	NIMIN2b protein (AHRD V3.3 *** Q0MR95_TOBAC)
Solyc04g074860.3	7.13038	6.66423	6.2766	21.1705	19.8467	20.0679	19.2851	13.3036	20.0358	21.1967	40.9682	43.1727	36.8117	43.1384	6.6904	20.3617	18.4553	41.0227	-1.60397	7.64581e-83	1.19224e-79	-1.15592	2.36439e-18	1.27634e-16	-1.01015	3.88861e-36	6.36538e-34	-1.46268	1.01421e-23	1.81122e-22	-	4	60851789	60870669	-	2921	protein_coding	-	MatE
Solyc12g042800.2	7.9597	9.80569	8.20797	0.440824	0.153134	0.221745	7.03545	6.05424	7.87335	6.30181	0.136229	0.817135	0.150504	0.351115	8.65779	0.271901	6.81621	0.363746	5.00536	1.52133e-79	2.224e-76	4.22057	7.01875e-14	2.25172e-12	-0.423591	0.541114	0.686108	0.345906	0.00823588	0.0200434	-	12	59154517	59160226	-	1844	protein_coding	-	-
Solyc09g075060.3	9.6616	10.3019	9.90521	2.29384	2.61992	2.08173	5.66385	5.92979	5.73474	5.41087	1.62068	1.45997	1.47788	1.7902	9.95625	2.33183	5.68481	1.58718	2.09393	3.48399e-78	4.79355e-75	1.83851	3.90535e-65	4.0147e-62	0.556321	0.000244793	0.00130534	0.808679	3.14061e-24	5.75672e-23	-	9	67305954	67316000	-	3255	protein_coding	-	Glyco_hydro_1	Beta-glucosidase 10 (AHRD V3.3 *** A0A2G2ZW54_CAPAN)
Solyc06g006000.3	27.1154	29.5788	32.7827	95.8801	108.27	114.315	13.8737	15.3398	18.7356	6.44611	40.3958	40.3183	58.3403	53.6392	29.8257	106.155	13.5988	48.1734	-1.83135	3.52943e-76	4.41179e-73	-1.82753	6.76151e-08	8.50368e-07	1.14017	6.30689e-15	2.14762e-13	1.13347	0.00218795	0.00614139	-	6	1007090	1010286	-	953	protein_coding	-	-	Maternal effect embryo arrest 59 (AHRD V3.3 *** B6T4K8_MAIZE)
Solyc04g081570.3	183.379	190.945	197.999	386.343	372.835	390.82	279.058	244.189	321.442	253.503	189.902	217.802	209.605	204.842	190.774	383.333	274.548	205.538	-1.00593	3.58375e-76	4.41179e-73	0.414657	1.14745e-05	8.9098e-05	0.899751	1.09121e-43	2.74806e-41	-0.524575	3.10831e-08	1.87491e-07	-	4	65603136	65608754	-	2955	protein_coding	-	HATPase_c	Heat shock protein 90 (AHRD V3.3 *-* A0A0A7LYT2_ALBBR)
Solyc04g071085.1	422.342	438.311	453.366	929.686	864.649	894.079	76.7407	87.6453	80.9815	75.463	225.833	332.928	235.503	296.149	438.006	896.138	80.2076	272.603	-1.032	1.05352e-69	1.23209e-66	-1.76823	2.56252e-44	8.18761e-42	1.71756	8.95725e-38	1.59127e-35	2.44923	8.66538e-255	7.8685e-252	-	4	58101640	58102845	+	474	protein_coding	-	-
Solyc02g070935.1	201.381	197.821	162.342	48.6665	45.615	36.4217	827.67	805.873	978.624	872.805	334.691	328.415	356.942	321.306	187.181	43.5677	871.243	335.339	2.10389	8.78384e-69	9.49459e-66	1.37452	2.94115e-73	3.86337e-70	-2.94388	1.69069e-177	9.6864e-174	-2.21776	8.51226e-117	1.62069e-114	-	2	41088138	41090899	-	923	protein_coding	-	-
Solyc03g096260.2	0.013953	0.119612	0.169618	8.32323	9.28555	7.14404	0	0	0	0.0326801	8.01972	12.3918	6.97652	10.0385	0.101061	8.25094	0.00817003	9.35664	-6.38552	8.93036e-69	9.49459e-66	-10.1794	6.61982e-23	5.39721e-21	-0.181065	0.349857	0.51107	3.63139	0.0262001	0.0552234	-	3	59668494	59676492	+	1852	protein_coding	Protein yippee-like [Source:UniProtKB/TrEMBL;Acc:K4BJ48]	-
Solyc09g074530.3	24.6147	24.2737	20.8206	89.6966	76.3323	98.7342	0.535579	0.443438	0.622445	0.887749	9.59089	25.5266	2.63401	23.2232	23.2364	88.2544	0.622303	15.2437	-1.92397	3.39214e-67	3.44966e-64	-4.61983	2.66005e-11	6.00136e-10	2.5345	0.000758155	0.00350507	5.22727	1.27923e-156	5.03354e-154	-	9	66785158	66786806	+	1159	protein_coding	Bidirectional sugar transporter SWEET [Source:UniProtKB/TrEMBL;Acc:K4CV30]	-	Bidirectional sugar transporter SWEET (AHRD V3.3 *** M1ASY4_SOLTU)
Solyc05g013580.3	9.95244	9.52846	9.03686	25.0717	23.1555	22.9879	6.88849	6.63887	6.82095	6.79174	18.5261	19.4831	17.8386	19.0143	9.50592	23.7384	6.78501	18.7155	-1.31896	6.45457e-65	6.29052e-62	-1.46719	2.74484e-111	8.11237e-108	0.343309	6.38351e-07	6.30292e-06	0.487709	3.909e-10	2.86874e-09	-	5	6883582	6887526	+	3217	protein_coding	-	-
Solyc09g065180.3	37.475	39.2704	37.0476	15.0533	15.2034	13.5025	56.5549	57.5314	51.7372	51.699	41.7857	36.726	38.1838	37.7825	37.931	14.5864	54.3807	38.6195	1.37942	4.81744e-61	4.5072e-58	0.491101	1.17091e-11	2.79083e-10	-1.40407	2.07524e-59	1.10601e-56	-0.519158	2.60588e-13	2.5245e-12	-	9	63337024	63339567	+	1406	protein_coding	-	Epimerase	binding protein precursor AF106660
Solyc06g005170.3	37.972	49.6011	45.851	10.2359	8.31931	6.83793	7.71695	24.9251	5.619	7.17642	10.9798	13.4629	14.9799	13.8955	44.4747	8.46438	11.3594	13.3295	2.39438	3.61196e-60	3.24937e-57	-0.233482	0.645749	0.781033	-0.65503	3.97633e-05	0.000261554	1.96915	0.000958842	0.00292057	-	6	191876	195121	+	1653	protein_coding	Mitogen-activated protein kinase [Source:UniProtKB/TrEMBL;Acc:Q84MI4]	Pkinase	mitogen-activated protein kinase 3
Solyc06g005940.3	98.7531	112.463	120.109	274.551	259.127	272.572	363.003	272.798	434.958	306.082	181.252	153.669	264.735	198.554	110.441	268.75	344.21	199.553	-1.28223	6.73955e-59	5.83844e-56	0.783497	3.76857e-06	3.28797e-05	0.429756	0.00603472	0.020725	-1.63941	1.26831e-32	3.37203e-31	-	6	921054	938479	-	4377	protein_coding	-	AAA	Protein disulfide-isomerase (AHRD V3.3 *** A0A1U8GX36_CAPAN)
Solyc06g050315.1	11.079	10.7809	10.9531	34.0139	40.9334	41.3907	11.1847	12.1753	6.86165	7.18849	35.0028	40.0908	45.7367	43.6567	10.9377	38.7793	9.35256	41.1218	-1.82532	2.34799e-58	1.96141e-55	-2.13918	2.26369e-32	3.82304e-30	-0.0841026	0.485	0.63944	0.226047	0.272337	0.389177	-	6	33024800	33044452	-	863	protein_coding	-	-
Solyc09g061793.1	7.17046	6.16966	6.78262	0.902669	0.747032	0.978717	3.15659	3.69286	3.07481	2.88208	0.184601	0.085176	0.797654	0.181254	6.70758	0.87614	3.20158	0.312171	2.93947	4.75304e-56	3.79163e-53	3.35771	1.75484e-07	2.01709e-06	1.49093	0.0180112	0.0514796	1.06687	6.40647e-15	6.96685e-14	-	9	60565532	60567741	-	1701	protein_coding	-	p450
Solyc09g031528.1	0.160775	0.117464	0.282668	3.72076	2.79503	3.49393	0.228212	0.161496	0.331532	0.136931	0.32857	0.450715	0.34883	1.08119	0.186969	3.33658	0.214543	0.552325	-4.16334	4.86314e-56	3.79163e-53	-1.37019	0.00207353	0.00871736	2.59486	3.69156e-13	1.03931e-11	-0.200045	0.6752	0.767529	-	9	31154581	31159071	-	3536	protein_coding	-	-	D-alanine--D-alanine ligase (AHRD V3.3 *-* A0A200QQE9_9MAGN)
Solyc09g061710.3	5.09747	5.18783	5.57943	14.4779	14.4054	14.7069	7.07445	6.37344	5.85858	6.42653	10.951	12.3894	10.4341	10.9706	5.28824	14.5301	6.43325	11.1863	-1.45803	1.29917e-55	9.80245e-53	-0.801792	1.1786e-16	5.32826e-15	0.377414	1.41196e-05	0.000103944	-0.282379	0.00969133	0.0231699	-	9	60428001	60437073	-	2119	protein_coding	-	-	Alba DNA/RNA-binding protein (AHRD V3.3 *-* A0A1I9LSC0_ARATH)
Solyc04g064765.1	39.5717	49.4403	45.8994	3.17958	2.88902	0.867534	61.1517	71.8995	53.7687	44.9433	0.41453	3.7297	0.712396	0.610519	44.9704	2.31204	57.9408	1.36679	4.28279	4.85013e-55	3.54514e-52	5.39779	7.63214e-15	2.76771e-13	0.754849	0.341632	0.502869	-0.365789	0.0220645	0.0476205	-	4	55925537	55926123	-	303	protein_coding	-	-
Solyc09g064610.3	2.17894	1.90575	2.06957	7.73936	8.46877	8.09382	2.00876	2.17332	1.89067	2.17929	7.88595	7.0263	7.49129	8.26288	2.05142	8.10065	2.06301	7.6666	-1.97995	1.38589e-54	9.823e-52	-1.89619	2.37797e-62	2.00802e-59	0.0805402	0.413532	0.573576	-0.00734427	0.962594	0.976433	-	9	62155051	62158986	-	2194	protein_coding	-	NB-ARC	Disease resistance protein RGA2 (AHRD V3.3 *** A0A1U8GK21_CAPAN)
Solyc04g025560.3	11.5314	11.7483	12.7106	0.313249	0.0979347	0.168826	10.9436	10.8929	10.2513	9.97065	0.108904	0.0669985	0.178246	0.178215	11.9968	0.193337	10.5146	0.133091	5.97156	2.04501e-54	1.40685e-51	6.3105	2.25224e-57	1.40137e-54	0.537879	0.530727	0.678002	0.190141	0.0892339	0.156343	-	4	21824145	21828808	+	865	protein_coding	-	Arf
Solyc07g043570.3	29.3608	22.6677	23.6709	6.20267	4.98656	6.11727	18.1845	17.7647	15.1838	15.6177	6.03942	5.47407	4.64343	5.2124	25.2331	5.76883	16.6876	5.34233	2.13111	4.29294e-54	2.86891e-51	1.64051	3.74981e-47	1.45345e-44	0.110885	0.448924	0.606241	0.597555	3.06333e-07	1.64593e-06	-	7	57611813	57618426	+	1461	protein_coding	-	Aldo_ket_red	NAD(P)-linked oxidoreductase superfamily protein (AHRD V3.3 *** A0A2U1Q7S8_ARTAN)
Solyc03g114965.1	47.4992	48.506	48.2954	22.7669	24.8588	23.8558	61.4263	58.3384	56.506	56.5869	28.5943	25.5958	27.4069	27.8308	48.1002	23.8271	58.2144	27.3569	1.01393	6.30119e-54	4.09402e-51	1.08663	1.26668e-65	1.42616e-62	-0.198526	0.00709083	0.0237753	-0.274716	1.76467e-06	8.54257e-06	-	3	66303234	66314943	+	2014	protein_coding	-	Kelch_2
Solyc05g055160.3	384.942	396.28	375.908	221.914	214.912	205.53	212.069	256.794	224.417	242.688	199.898	184.119	201.077	172.616	385.71	214.119	233.992	189.427	0.849877	1.5509e-53	9.80418e-51	0.302018	0.000202023	0.00114795	0.177294	0.0193983	0.0547949	0.721626	1.0505e-21	1.68717e-20	-	5	65770921	65775046	-	2243	protein_coding	-	DnaJ_C	DnaJ protein (AHRD V3.3 *** Q43177_SOLTU)
Solyc07g043620.3	23.3886	23.6596	24.6168	12.0076	11.2622	11.2747	23.5374	23.2825	21.4832	24.2006	13.3464	12.6283	13.2862	12.4761	23.8883	11.5148	23.1259	12.9343	1.05372	1.78865e-53	1.10096e-50	0.835405	4.33736e-38	1.06826e-35	-0.167238	0.017391	0.0500614	0.0472812	0.470354	0.587927	-	7	57686369	57694643	-	3435	protein_coding	-	Auxin_resp	Auxin response factor (AHRD V3.11 *** tr|D9IUY5|D9IUY5_SOLLC)
Solyc04g050245.1	29.7645	26.6754	28.2585	0.630506	0.147842	0.38229	26.4056	28.7767	27.9343	26.3801	0.164401	0.379278	0.242172	0.16142	28.2328	0.386879	27.3742	0.236818	6.20831	3.68144e-53	2.20792e-50	6.83521	1.2543e-55	6.74015e-53	0.697498	0.457071	0.613884	0.045194	0.676719	0.7687	-	4	46262912	46264554	-	382	protein_coding	-	-
Solyc06g073245.1	17.9451	19.5284	18.0688	93.6187	72.2069	66.4369	7.28023	10.575	4.31401	8.35936	27.9602	53.169	27.553	41.5365	18.5141	77.4208	7.63215	37.5547	-2.06329	6.52915e-53	3.81792e-50	-2.30193	6.38943e-19	3.66679e-17	1.04437	2.89495e-06	2.48571e-05	1.27802	5.14245e-08	3.02537e-07	-	6	45277008	45277784	-	648	protein_coding	-	-
Solyc05g013570.3	38.0171	37.7095	38.1047	67.3174	70.092	66.324	24.613	26.9284	23.1205	22.4992	56.0603	66.2587	57.6219	70.612	37.9437	67.9111	24.2903	62.6382	-0.839032	7.6335e-52	4.35482e-49	-1.36996	2.16793e-44	7.02172e-42	0.117026	0.221493	0.369294	0.643872	3.91351e-17	4.89375e-16	-	5	6847356	6850314	-	2725	protein_coding	-	-	BTB/POZ domain-containing protein (AHRD V3.3 *** A0A2G2VN16_CAPBA)
Solyc09g074660.3	15.3502	15.4594	15.3222	7.14777	7.03424	7.15234	14.7271	15.7739	15.8153	13.9564	8.67879	7.03953	7.46127	7.60016	15.3773	7.11145	15.0682	7.69494	1.11347	1.91354e-51	1.06566e-48	0.967229	1.04851e-27	1.30478e-25	-0.112929	0.248866	0.401368	0.0297068	0.682941	0.773869	-	9	66899587	66906139	+	3079	protein_coding	-	-	spermatogenesis-associated protein 20 (AHRD V3.3 *** A0A2I4GIU1_9ROSI)
Solyc09g065100.2	0.131306	0.131322	0.135435	2.86584	2.76448	2.27561	0.0525691	0.0967225	0.0814605	0.0922616	1.25518	0.804913	1.25352	0.835535	0.132688	2.63531	0.0807534	1.03729	-4.31153	2.68153e-51	1.45863e-48	-3.67966	7.96085e-25	7.6205e-23	1.34707	1.5099e-10	2.80635e-09	0.713622	0.203833	0.30926	-	9	63177096	63185459	+	2952	protein_coding	-	HLH
Solyc04g076200.3	16.44	17.591	16.922	7.06684	6.62817	6.96299	14.1141	14.2566	15.0778	15.1379	9.77936	10.1159	9.92946	9.77196	16.9843	6.886	14.6466	9.89918	1.30341	2.88011e-51	1.53104e-48	0.561946	5.46889e-16	2.29674e-14	-0.523565	3.23689e-10	5.693e-09	0.214124	0.0031449	0.00852347	-	4	61213969	61221085	-	2177	protein_coding	-	Usp	Adenine nucleotide alpha hydrolases-like superfamily protein (AHRD V3.3 *** Q84TF6_ARATH)
Solyc05g024160.3	10.3048	9.48248	8.13598	2.38396	2.37428	2.14582	2.91366	2.07443	2.71144	2.92737	1.87122	1.77409	2.17744	1.76178	9.30774	2.30135	2.65672	1.89614	2.01729	1.15868e-50	6.02257e-48	0.482827	0.00222753	0.0092513	0.280327	0.0653593	0.145464	1.81127	1.27417e-35	3.8321e-34	-	5	30516539	30522622	-	2450	protein_coding	-	-	Pyruvate dehydrogenase .1
Solyc05g050130.3	2.0766	3.08804	2.68129	11.8871	11.8323	10.6817	7.10067	4.46023	4.2642	2.1589	8.67735	11.5361	8.58468	8.14076	2.61531	11.4671	4.496	9.23472	-2.13372	6.84788e-50	3.482e-47	-1.0408	0.00260825	0.0105798	0.312627	0.0192557	0.054466	-0.781024	0.0641449	0.118618	-	5	60958466	60961616	-	2439	protein_coding	-	-
Solyc10g044513.1	10.721	10.6978	9.75206	0.214828	0.172708	0	10.6303	10.0414	9.89707	9.93303	0.0640177	0.118152	0.157169	0.125713	10.3903	0.129179	10.1255	0.116263	6.33441	1.5886e-48	7.9058e-46	6.4382	2.65898e-60	1.96466e-57	0.150273	0.88581	0.932729	0.0386752	0.723078	0.804484	-	10	26657280	26684339	-	981	protein_coding	-	-
Solyc03g116830.3	11.1327	12.3645	11.0727	3.21972	2.73362	2.2353	16.4858	16.9752	15.1894	17.1785	3.27853	3.43669	3.43844	3.37534	11.5233	2.72955	16.4572	3.38225	2.07927	9.56063e-48	4.60873e-45	2.27938	1.3662e-139	5.38373e-136	-0.309589	0.0482887	0.114641	-0.513684	2.94731e-09	1.98242e-08	-	3	67567838	67584775	-	1973	protein_coding	-	PX
Solyc07g061930.1	38.8278	42.0323	38.9554	1.23515	0.434428	1.79735	39.7907	39.9735	34.8375	41.125	0.805146	0.594397	0.158136	0.316218	39.9385	1.15564	38.9317	0.468474	5.12134	9.65488e-48	4.60873e-45	6.37243	4.60164e-47	1.75486e-44	1.30096	0.150725	0.277282	0.0372939	0.767952	0.839728	-	7	64943512	64943706	-	195	protein_coding	-	-	Unknown protein
Solyc09g064630.3	17.176	19.8288	20.0243	44.0383	44.7765	44.7245	22.7341	21.2548	20.0243	19.9791	43.4509	47.136	44.7383	44.5008	19.0097	44.5131	20.9981	44.9565	-1.22754	1.10547e-47	5.17141e-45	-1.10153	1.49365e-53	7.35747e-51	-0.013926	0.820322	0.891073	-0.143436	0.125451	0.207931	-	9	62182566	62184543	+	1342	protein_coding	-	-	Tetratricopeptide repeat (TPR)-like superfamily protein (AHRD V3.3 *-* F4K464_ARATH)
Solyc09g074840.3	2.36414	2.88607	2.69535	9.55324	10.1865	9.7413	2.87544	3.0586	2.75003	2.7686	7.81835	7.6511	6.92796	8.39066	2.64852	9.82703	2.86317	7.69702	-1.8926	1.46136e-47	6.70219e-45	-1.42929	8.11311e-35	1.62565e-32	0.353145	0.000578073	0.00276743	-0.113358	0.465058	0.583306	-	9	67087673	67093302	+	1727	protein_coding	-	-
Solyc10g078230.2	13.792	13.7504	14.4881	38.4353	46.9802	38.9712	7.67576	8.68018	5.78847	9.22941	34.9306	78.9429	25.7424	58.8295	14.0102	41.4622	7.84345	49.6113	-1.56506	1.63128e-47	7.33762e-45	-2.66494	1.15183e-12	3.1778e-11	-0.257979	0.538283	0.684184	0.837023	8.38553e-08	4.82275e-07	-	10	60211217	60212320	-	1023	protein_coding	-	p450
Solyc09g060090.3	5.5965	5.80321	6.07965	19.6941	18.9916	15.4372	5.54432	6.55182	5.83464	6.21955	15.9143	23.3736	15.2309	19.0779	5.82646	18.041	6.03758	18.3992	-1.63016	1.70528e-47	7.52577e-45	-1.61079	1.20618e-31	1.85187e-29	-0.0278207	0.859586	0.916623	-0.0517614	0.603768	0.707904	-	9	57802638	57811348	-	2715	protein_coding	-	CRAL_TRIO_N	Sec14p-like phosphatidylinositol transfer family protein (AHRD V3.3 *** A0A178VMA9_ARATH)
Solyc07g063600.3	172.045	171.69	161.196	59.1605	57.4632	42.6234	534.959	467.041	552.027	548.059	305.4	264.708	321.073	275.121	168.31	53.0824	525.522	291.576	1.66553	1.85636e-47	8.04079e-45	0.846954	2.6664e-23	2.21208e-21	-2.45718	3.59358e-85	3.92162e-82	-1.64186	6.50968e-109	1.07473e-106	-	7	66169556	66171198	-	1058	protein_coding	Chlorophyll a-b binding protein, chloroplastic [Source:UniProtKB/TrEMBL;Acc:K4CH43]	-	Chlorophyll a-b binding protein, chloroplastic (AHRD V3.3 *** A0A2G3C388_CAPCH)
Solyc09g074380.3	11.9479	10.3727	10.6569	3.15782	3.83825	3.23017	11.6374	11.0013	11.2386	10.8394	5.22038	4.66235	5.63265	5.1587	10.9925	3.40874	11.1792	5.16852	1.68951	7.54167e-47	3.20727e-44	1.1105	1.45749e-39	3.91602e-37	-0.599076	1.0436e-06	9.88275e-06	-0.0230164	0.77939	0.84776	-	9	66596363	66601065	-	2803	protein_coding	-	-
Solyc02g071020.3	647.387	637.593	548.663	235.386	244.334	193.524	1319.52	1253.2	1510.39	1442.29	850.104	892.463	875.397	828.341	611.214	224.415	1381.35	861.577	1.44618	1.43009e-46	5.97317e-44	0.678027	2.63173e-21	1.89709e-19	-1.94031	2.72244e-103	4.79924e-100	-1.17555	3.83124e-41	1.40018e-39	-	2	41093415	41094609	-	1195	protein_coding	-	-
Solyc09g018960.3	0	0.249013	0.256812	21.118	19.8579	18.4382	0.167465	0.102707	0	0.108855	18.2418	21.3678	13.6435	13.0866	0.168608	19.8047	0.0947567	16.5849	-6.91485	2.09982e-46	8.61665e-44	-7.4613	1.5167e-37	3.55059e-35	0.256149	0.165266	0.297172	0.826475	0.564496	0.673433	-	9	17765061	17768013	-	556	protein_coding	-	-
Solyc06g005050.3	0.664833	0.974875	0.792728	5.76858	7.62823	6.76289	1.02966	0.502617	0.854756	0.840036	6.71809	6.41533	7.62041	6.95112	0.810812	6.7199	0.806766	6.92624	-3.05385	3.39295e-45	1.3683e-42	-3.11058	7.22189e-62	5.5082e-59	-0.0422197	0.754366	0.847026	0.00934318	0.977965	0.986654	-	6	24511	26785	-	1477	protein_coding	-	F-box
Solyc05g010570.3	28.0687	31.1003	27.2211	10.5052	10.1777	11.5341	25.813	28.529	26.974	27.33	11.9106	10.6344	11.0131	10.0746	28.7967	10.739	27.1615	10.9082	1.42393	5.74681e-45	2.27827e-42	1.31389	5.14116e-56	2.89423e-53	-0.0218465	0.840344	0.904777	0.084762	0.299784	0.418983	-	5	4773213	4780696	-	1218	protein_coding	-	-	Transcription initiation factor TFIID subunit .1
Solyc12g005570.2	26.9001	26.3284	28.1228	56.3002	55.9797	56.704	26.2759	24.6407	26.9967	25.1591	54.8225	53.5427	54.6681	58.6299	27.1171	56.3279	25.7681	55.4158	-1.05401	1.36251e-44	5.31153e-42	-1.10802	6.76221e-54	3.531e-51	0.0240963	0.718913	0.822315	0.0742628	0.36356	0.485618	-	12	306429	309991	-	854	protein_coding	-	-	hypothetical protein (AHRD V3.3 *** AT2G20820.1)
Solyc09g030450.3	5.5574	5.28587	5.3114	16.092	16.1712	21.2889	2.96779	2.93026	2.42156	3.66745	5.59823	5.91717	5.32484	5.29152	5.38489	17.8507	2.99676	5.53294	-1.72785	2.61867e-44	1.00411e-41	-0.888146	5.87259e-12	1.46468e-10	1.6903	5.58545e-43	1.33335e-40	0.846426	2.11647e-09	1.4454e-08	-	9	31540703	31544028	+	2855	protein_coding	-	Pkinase_Tyr	Receptor-like kinase (AHRD V3.3 *** G7K0V8_MEDTR)
Solyc07g008475.1	10.5993	10.0392	8.83924	1.5314	1.28354	1.54886	7.62484	7.78704	8.32801	6.51742	0.917552	0.721286	0.834323	0.93428	9.82591	1.4546	7.56433	0.85186	2.75895	1.60333e-43	6.0487e-41	3.1504	1.14172e-53	5.74358e-51	0.773331	0.0107779	0.0336188	0.378684	0.00628989	0.0158263	-	7	3384997	3388283	-	924	protein_coding	-	-	Subtilisin-like protease-like protein (AHRD V3.3 *-* A0A2K3MPS2_TRIPR)
Solyc03g080190.3	0.765081	0.685981	1.19062	7.67674	6.55186	6.31788	1.18146	0.552072	0.762824	0.548552	3.58594	4.16707	5.47792	4.50825	0.880559	6.84883	0.761227	4.43479	-2.96249	3.60985e-43	1.34023e-40	-2.54925	9.23987e-25	8.7387e-23	0.627198	0.000137932	0.000790246	0.211057	0.568017	0.676333	-	3	53506807	53511919	-	1655	protein_coding	-	2OG-FeII_Oxy	2-oxoglutarate (2OG) and Fe(II)-dependent oxygenase superfamily protein (AHRD V3.3 *** A0A2U1QGX7_ARTAN)
Solyc04g082360.2	2.71938	3.08408	2.99763	7.82419	7.27064	8.05064	4.25264	4.75875	4.55219	4.80115	8.35339	7.10491	8.27744	8.0372	2.9337	7.71516	4.59118	7.94323	-1.39484	1.43288e-42	5.23674e-40	-0.793255	2.49888e-19	1.48451e-17	-0.0413728	0.655327	0.777097	-0.646607	3.02767e-10	2.24639e-09	-	4	66138319	66144352	+	3744	protein_coding	-	-	F-box protein (AHRD V3.3 *** A0A2I0VRX1_9ASPA)
Solyc09g064740.3	1.04358	1.33126	1.23566	5.47131	5.7969	6.72603	1.50707	1.33153	1.27172	1.26576	7.92565	6.97953	7.05683	6.96667	1.2035	5.99808	1.34402	7.23217	-2.31868	1.93535e-42	6.96429e-40	-2.43127	1.551e-83	2.44479e-80	-0.269013	0.0193253	0.0546088	-0.159756	0.433997	0.55487	-	9	62307033	62317869	+	2080	protein_coding	-	Exonuc_X-T
Solyc12g011450.2	169.529	167.036	139.026	60.8425	55.4384	45.6324	332.854	323.173	367.579	399.613	211.413	212.399	228.062	197.972	158.53	53.9711	355.805	212.461	1.55525	6.46885e-42	2.29252e-39	0.740853	2.28963e-19	1.37402e-17	-1.97645	4.36238e-79	3.8451e-76	-1.16549	1.04976e-32	2.8036e-31	CAB13	12	4262294	4264181	+	1579	protein_coding	Chlorophyll a-b binding protein 13, chloroplastic [Source:UniProtKB/Swiss-Prot;Acc:P27489]	-	Chlorophyll a-b binding protein, chloroplastic (AHRD V3.3 *** A0A1U8G201_CAPAN)
Solyc04g074760.3	7.97277	8.99657	11.5873	50.8349	34.1487	50.2574	8.57514	8.73853	9.18467	8.40606	12.7721	9.64458	14.3935	11.9899	9.51889	45.0803	8.7261	12.2	-2.24311	1.81357e-41	6.33124e-39	-0.485986	7.05653e-05	0.000448869	1.88631	6.08875e-29	6.45999e-27	0.124932	0.339357	0.460373	-	4	60766958	60779286	-	2016	protein_coding	-	-	hypothetical protein (AHRD V3.3 *** AT4G09060.1)
Solyc07g061760.2	6.43332	6.51437	8.33424	0.0537939	0.0168182	0.0695818	6.08166	5.06768	4.977	7.17343	0.056106	0.0517752	0.165294	0.201991	7.09398	0.0467313	5.82494	0.118792	7.25851	3.22664e-41	1.10987e-38	5.61954	5.15526e-62	4.06303e-59	-1.34933	0.157657	0.286794	0.284666	0.0818017	0.14536	-	7	64846815	64854984	+	1679	protein_coding	-	-
Solyc09g059260.3	0	0.0725349	0.0748069	6.90068	7.06408	6.59883	0.0203253	0	0	0.0792713	5.71669	5.02873	5.16972	5.77455	0.0491139	6.85453	0.0248991	5.42242	-7.16432	4.10318e-41	1.39092e-38	-7.79136	5.07336e-32	8.10503e-30	0.339257	0.00332092	0.0124948	0.980299	0.586352	0.692664	-	9	54261971	54272809	-	1527	protein_coding	-	-
Solyc01g107340.3	88.1145	89.3395	91.5557	50.6516	47.5074	48.2918	58.3771	59.6477	70.0192	81.564	57.7139	59.3839	57.7359	49.0256	89.6699	48.8169	67.402	55.9648	0.878159	4.75748e-41	1.58968e-38	0.265247	0.0229297	0.0652094	-0.196681	0.026169	0.0701257	0.412449	0.000301402	0.00100976	-	1	94796214	94798414	+	932	protein_coding	-	-
Solyc09g007900.3	17.5033	16.938	17.2318	34.1609	30.9395	35.4567	14.5413	17.3183	12.1434	16.0768	28.7341	27.0291	31.8246	30.472	17.2244	33.519	15.02	29.5149	-0.959515	7.4601e-41	2.45763e-38	-0.97769	7.31177e-19	4.15576e-17	0.184001	0.031291	0.081202	0.198	0.0766167	0.137618	-	9	1413573	1422353	-	4463	protein_coding	-	-
Solyc09g064330.2	0.10004	0.189659	0.127565	2.50142	2.65728	1.75694	0.0184853	0.0765254	0.107417	0.0720948	1.32784	1.72584	1.49683	1.64348	0.139088	2.30521	0.0686307	1.5485	-4.05557	1.44649e-40	4.69908e-38	-4.49136	5.53031e-44	1.74345e-41	0.573983	0.00191252	0.00777202	1.01463	0.111089	0.187806	-	9	61723104	61726724	-	3358	protein_coding	-	Cupin_3	RmlC-like cupins superfamily protein (AHRD V3.3 *** A0A2U1M1K3_ARTAN)
Solyc09g074850.3	2.19201	2.51428	2.25185	11.7261	10.9982	11.1315	2.70691	2.83137	3.62718	3.68782	11.1422	10.109	10.6473	11.419	2.31938	11.2853	3.21332	10.8294	-2.28241	1.61423e-40	5.17218e-38	-1.75604	2.2559e-32	3.82304e-30	0.060182	0.592245	0.728003	-0.469906	0.0384161	0.076864	-	9	67094050	67096395	+	837	protein_coding	-	GST_N
Solyc07g056700.1	36.1066	30.7247	38.5983	114.79	103.152	105.225	0.566882	0.260753	0	2.34909	23.8014	84.6813	11.4053	63.6334	35.1432	107.722	0.794181	45.8804	-1.61501	3.86809e-40	1.22263e-37	-5.86039	2.2614e-07	2.53887e-06	1.23252	0.0782555	0.167309	5.47023	8.76656e-07	4.43475e-06	-	7	64634731	64634949	-	219	protein_coding	-	-
Solyc10g086730.2	86.1862	87.6036	81.2366	49.1753	47.1714	45.5366	63.3235	69.8281	62.476	69.7509	61.2905	62.9398	55.6736	57.6957	85.0088	47.2944	66.3446	59.3999	0.84683	5.80546e-40	1.81053e-37	0.156531	0.025271	0.0703907	-0.32832	3.40225e-06	2.87075e-05	0.358238	2.05911e-07	1.1325e-06	-	10	65599859	65602156	+	1912	protein_coding	-	-	Fructose-1,6-bisphosphatase (AHRD V3.3 *** B6TSK5_MAIZE)
Solyc03g005770.2	245.398	235.788	209.385	88.4298	100.066	75.5223	770.536	692.615	842.175	709.38	406.827	381.069	415.445	366.702	230.19	88.0061	753.676	392.511	1.3878	3.15569e-39	9.71204e-37	0.938433	3.03478e-32	4.98294e-30	-2.15662	1.45106e-98	2.07837e-95	-1.71032	1.94892e-85	2.2666e-83	-	3	540999	543842	+	1545	protein_coding	-	-
Solyc06g005960.3	5.71555	6.06471	6.20324	11.2032	11.9777	11.9101	4.37712	4.34047	3.8494	3.5647	10.2652	10.7985	9.01436	9.40708	5.9945	11.697	4.03292	9.87127	-0.964152	1.2912e-38	3.92224e-36	-1.29419	1.25045e-40	3.47832e-38	0.245333	0.00387521	0.0141889	0.572052	4.40642e-09	2.90752e-08	-	6	941679	956008	+	5552	protein_coding	-	Glyco_hydro_3
Solyc07g056630.3	7.73666	7.51308	8.31422	14.5148	15.1058	14.9009	4.3956	4.72994	5.06772	4.43018	6.70526	9.52606	5.58351	8.67075	7.85465	14.8405	4.65586	7.6214	-0.917353	2.92845e-38	8.78159e-36	-0.714493	3.21788e-06	2.85277e-05	0.961896	4.64249e-09	6.78519e-08	0.754679	4.05094e-19	5.64573e-18	-	7	64566292	64579989	+	5451	protein_coding	-	-	RING/U-box superfamily protein (AHRD V3.3 *** A0A2U1QMN4_ARTAN)
Solyc03g026360.1	8.4689	8.06661	10.3991	64.2613	51.1761	40.0062	10.5195	9.43752	12.293	15.9362	8.44388	19.7238	13.9067	15.4588	8.9782	51.8145	12.0465	14.3833	-2.52894	7.41791e-38	2.19626e-35	-0.260946	0.305577	0.475646	1.84861	3.79266e-13	1.06255e-11	-0.423935	0.0575993	0.108321	-	3	3821533	3821889	+	357	protein_coding	-	-	Peptidoglycan-binding LysM domain-containing protein (AHRD V3.3 *** A0A2U1MKY7_ARTAN)
Solyc09g015700.3	0.0117034	0.0627042	0.0129337	4.17239	4.8214	5.1853	0.0421695	0.0258628	0	0.0548221	4.23795	3.80584	5.44668	4.09128	0.0291138	4.72636	0.0307136	4.39544	-7.35408	8.27201e-38	2.41853e-35	-7.17233	6.63068e-45	2.17744e-42	0.105773	0.500705	0.653064	-0.0763921	0.955472	0.971354	-	9	10766648	10769949	+	2208	protein_coding	-	-
Solyc11g069090.2	250.279	261.26	257.441	161.728	155.951	147.739	208.5	213.12	210.901	211.455	168.069	159.057	170.554	152.662	256.327	155.14	210.994	162.586	0.72518	2.0645e-37	5.96158e-35	0.373147	8.52368e-13	2.40207e-11	-0.0671182	0.315636	0.474978	0.281361	4.87096e-11	3.89693e-10	-	11	53970230	53975288	+	3445	protein_coding	ABC transporter F family member 1 [Source:Projected from Arabidopsis thaliana (AT5G60790) UniProtKB/Swiss-Prot;Acc:Q9FJH6]	ABC_tran	ATP-binding ABC transporter (AHRD V3.3 *** X8JTB2_9HOMO)
Solyc07g008520.3	25.676	23.3168	22.3451	10.4713	11.4923	10.6806	2.88038	2.83215	2.70006	4.07098	4.37123	3.04695	3.40003	3.8457	23.7793	10.8814	3.12089	3.66598	1.1287	2.82871e-37	8.06874e-35	-0.235188	0.167998	0.309718	1.5711	5.45653e-32	6.83318e-30	2.93082	6.20467e-102	9.27127e-100	-	7	3440422	3447492	+	2349	protein_coding	-	-	Protein NRT1/ PTR FAMILY 8.1
Solyc09g018840.3	0	0.0199425	0.051418	3.41505	3.95553	3.28145	0.089411	0	0	0.0435892	4.91872	4.79991	5.06355	5.02936	0.0237868	3.55068	0.03325	4.95289	-7.27046	5.91169e-37	1.66596e-34	-7.25973	3.07287e-63	2.9062e-60	-0.478949	1.22351e-05	9.15414e-05	-0.486523	0.773851	0.844175	-	9	17578802	17583723	+	2777	protein_coding	-	-
Solyc10g084380.1	3.25812	3.86223	3.89319	13.096	15.1536	11.9912	7.63079	7.4925	6.39551	8.13182	10.17	6.32513	8.67506	7.70173	3.67118	13.4136	7.41265	8.21797	-1.87052	1.52302e-36	4.24088e-34	-0.150897	0.329896	0.50242	0.70801	2.84815e-05	0.000194532	-1.01454	3.66752e-12	3.25146e-11	-	10	64075904	64078509	+	1269	protein_coding	-	WRKY	WRKY transcription factor 44
Solyc01g110360.3	66.2008	70.2295	62.5272	30.7671	27.1365	23.6005	60.5605	63.682	56.3078	55.7474	48.4118	54.8106	41.3597	44.3211	66.3192	27.1681	59.0744	47.2258	1.28838	1.81601e-36	4.99723e-34	0.320084	0.000936566	0.00439717	-0.797113	1.77399e-10	3.25497e-09	0.16752	0.026604	0.05594	-	1	96998163	97000838	+	1641	protein_coding	Fructose-bisphosphate aldolase [Source:UniProtKB/TrEMBL;Acc:K4B3P9]	-	Fructose-bisphosphate aldolase (AHRD V3.3 *** Q9SXX5_NICPA)
Solyc01g109500.3	4.39424	2.55781	3.07758	15.717	14.8599	15.2882	5.51668	9.37097	4.3963	4.80716	22.8089	39.3591	17.0475	36.7213	3.34321	15.2884	6.02278	28.9842	-2.18929	1.14961e-35	3.12666e-33	-2.2701	3.02491e-09	4.82923e-08	-0.922208	0.000145742	0.000829602	-0.848381	0.0018668	0.00532542	-	1	96340925	96342459	-	1429	protein_coding	-	-
Solyc09g075210.3	27.5012	29.1405	21.9765	801.485	453.619	393.274	10.8585	5.92185	4.72294	15.469	672.286	849.455	956.45	782.45	26.2061	549.46	9.24309	815.16	-4.38942	2.66696e-35	7.17014e-33	-6.46666	1.23327e-59	8.83622e-57	-0.568226	0.0637669	0.142598	1.50449	0.00121034	0.00360657	-	9	67409276	67420507	+	1432	protein_coding	Heat shock protein [Source:UniProtKB/TrEMBL;Acc:Q42475]	-	Late embryogenesis abundant protein Lea5 (AHRD V3.3 *** A0A1J3JXG8_NOCCA)
Solyc01g096700.3	169.332	173.296	166.279	104.258	110.79	103.934	96.605	98.5286	90.5785	107.185	84.9052	66.1457	85.3282	74.0624	169.636	106.327	98.2242	77.6104	0.67465	5.32594e-35	1.41561e-32	0.336886	0.000419838	0.00217547	0.454578	8.16438e-06	6.3296e-05	0.78892	6.03946e-31	1.49304e-29	-	1	87593441	87597592	-	2469	protein_coding	-	DnaJ
Solyc05g007510.3	8.23247	8.1838	8.36623	15.3027	17.5317	16.2664	7.78329	9.24409	6.93907	8.32513	13.1242	13.1011	11.9548	14.0671	8.26084	16.3669	8.07289	13.0618	-0.985898	7.26104e-35	1.90827e-32	-0.697174	4.6517e-12	1.18263e-10	0.32597	0.000149209	0.000847677	0.0333941	0.747445	0.823616	-	5	2062291	2071245	-	3864	protein_coding	RNA-dependent RNA polymerase [Source:UniProtKB/TrEMBL;Acc:Q9ZR58]	-
Solyc09g018790.3	104.505	106.846	103.329	59.1233	64.0999	65.2021	100.645	90.088	100.179	96.3995	78.1769	85.8515	75.1349	84.3287	104.893	62.8084	96.8278	80.873	0.740618	1.28219e-34	3.33227e-32	0.256528	0.000215283	0.00121425	-0.364198	1.12229e-06	1.05624e-05	0.116151	0.0489674	0.0944579	-	9	17014509	17018822	-	2900	protein_coding	-	NAD_binding_2	Succinic semialdehyde reductase isofom1
Solyc09g059600.3	12.3995	12.5052	13.3576	33.0202	29.3385	31.8372	10.6376	8.90346	10.7065	12.365	27.9821	25.7442	24.7024	23.8693	12.7541	31.3986	10.6531	25.5745	-1.29909	2.71075e-34	6.96753e-32	-1.26723	2.49494e-27	2.94488e-25	0.296394	0.00211504	0.00849313	0.260765	0.0593469	0.111075	-	9	55140424	55143802	+	744	protein_coding	-	-
Solyc10g078820.2	0.161069	0.210115	0.158653	1.57468	1.07518	1.13583	0.433169	4.63881	0.65983	1.30806	1.56152	3.87536	0.321737	0.985931	0.176612	1.2619	1.75997	1.68614	-2.83625	2.834e-34	7.20513e-32	0.060449	0.950089	0.974362	-0.415823	0.600439	0.734311	-3.31692	0.000144441	0.000512877	-	10	60623053	60642560	-	7380	protein_coding	-	PP2C	Protein phosphatase 2c-like protein (AHRD V3.3 *** Q8S2S5_EUTHA)
Solyc03g115900.3	242.719	244.741	228.959	132.524	124.656	109.793	308.396	297.708	316.645	321.313	252.269	243.243	260.487	245.475	238.806	122.324	311.016	250.368	0.965898	7.08961e-34	1.78308e-31	0.309899	6.606e-10	1.1691e-08	-1.03288	3.31557e-39	6.55024e-37	-0.380429	2.84021e-12	2.54187e-11	-	3	66975845	66977885	+	1889	protein_coding	-	-
Solyc07g008450.3	10.479	10.6054	10.2126	5.64915	5.69743	5.63508	8.95476	9.98392	8.62618	9.48604	5.61469	6.3199	5.69762	5.85317	10.4323	5.66055	9.26272	5.87134	0.882875	7.2412e-34	1.80183e-31	0.654525	2.06072e-16	9.09025e-15	-0.0525833	0.510438	0.661037	0.171961	0.0236857	0.0506381	-	7	3327991	3361614	-	4530	protein_coding	-	-	ARM repeat superfamily protein (AHRD V3.3 *** A0A2U1QI07_ARTAN)
Solyc09g056270.2	0.0265854	0.0284879	0.117521	9.19926	9.93553	9.43518	0.0319308	0.029375	0	0.155668	9.01316	7.48271	9.67608	9.48409	0.0575313	9.52332	0.0542434	8.91401	-7.4028	9.86954e-34	2.42998e-31	-7.37151	1.77478e-38	4.46414e-36	0.0968196	0.463716	0.619685	0.0781847	0.959088	0.974064	-	9	48761431	48763849	+	972	protein_coding	-	-
Solyc03g098300.1	14.3487	12.979	11.9173	42.4641	31.9642	37.6913	13.8562	12.6003	10.8439	12.836	38.1544	46.1346	34.3774	43.9616	13.0817	37.3732	12.5341	40.657	-1.51263	1.66748e-33	4.06273e-31	-1.70128	8.76034e-47	3.2364e-44	-0.121076	0.367148	0.528645	0.0632847	0.595818	0.701097	-	3	62077456	62078622	+	1167	protein_coding	-	-	Ornithine decarboxylase (AHRD V3.3 *** A0A1U8G8Q1_CAPAN)
Solyc03g005760.1	1845.51	1955.78	1749.29	912.112	936.555	751.281	2693.1	2522.74	2997.44	3020.08	1984.73	1886.56	2127.99	1790.55	1850.19	866.649	2808.34	1947.46	1.09479	2.48509e-33	5.9924e-31	0.525206	1.60209e-10	3.14356e-09	-1.16762	3.0267e-32	3.87503e-30	-0.601324	6.79264e-14	6.87682e-13	-	3	538200	539003	-	804	protein_coding	Chlorophyll a-b binding protein, chloroplastic [Source:UniProtKB/TrEMBL;Acc:K4BE00]	-	Chlorophyll a-b binding protein, chloroplastic (AHRD V3.3 *** A0A2G2W7Q4_CAPBA)
Solyc04g078140.3	1.21892	1.43676	1.65014	9.37283	10.6891	7.85282	63.5376	60.4383	74.6865	72.3357	4.18429	6.01407	33.782	10.6528	1.43527	9.30491	67.7495	13.6583	-2.69983	2.71154e-33	6.47173e-31	2.30713	NA	1	-0.553875	0.474672	0.629772	-5.56539	9.3509e-259	8.83061e-256	-	4	63051857	63052804	-	848	protein_coding	-	-	cytochrome b5 (AHRD V3.3 *** A0A2I4FQJ5_9ROSI)
Solyc02g062340.3	269.222	285.277	262.65	170.149	162.523	155.881	483.466	493.219	461.263	437.395	406.844	459.157	354.222	407.178	272.383	162.851	468.836	406.85	0.742841	5.08182e-33	1.20064e-30	0.201637	0.0187804	0.0552155	-1.32031	2.62405e-45	7.07475e-43	-0.782799	1.63025e-34	4.72238e-33	-	2	34493787	34496137	-	1587	protein_coding	Fructose-bisphosphate aldolase [Source:UniProtKB/TrEMBL;Acc:K4B6C3]	-	Fructose-bisphosphate aldolase (AHRD V3.3 *** Q9SXX4_NICPA)
Solyc09g060100.3	4.55323	3.98386	4.47601	1.56954	1.70153	1.30018	2.00153	1.94764	1.81636	1.83886	1.31811	1.34388	1.02823	1.08024	4.3377	1.52375	1.9011	1.19262	1.50989	2.37766e-32	5.56134e-30	0.669341	5.55742e-08	7.10252e-07	0.35389	0.0262626	0.0703271	1.19085	3.64631e-34	1.03968e-32	-	9	57836946	57847059	+	5908	protein_coding	-	-	transmembrane protein (AHRD V3.3 *** AT4G13150.1)
Solyc06g005720.3	2.1029	1.38045	2.36584	8.76272	9.60583	10.5351	2.9808	3.22367	3.10726	2.61796	9.59977	9.09245	8.54562	8.56674	1.94973	9.63454	2.98242	8.95114	-2.30412	2.68959e-32	6.22866e-30	-1.58756	9.66943e-40	2.62786e-37	0.106976	0.33669	0.497513	-0.61336	0.00497456	0.0128186	-	6	766822	773869	+	1364	protein_coding	-	-
Solyc09g065110.3	1.93808	2.05369	1.68965	7.20051	8.96551	8.42135	2.56053	2.26041	2.63015	2.11833	9.31554	11.0354	9.14818	9.27506	1.89381	8.19579	2.39236	9.69353	-2.11235	2.78182e-32	6.37909e-30	-2.02278	3.36666e-48	1.37244e-45	-0.241522	0.0620434	0.139479	-0.335139	0.105052	0.179436	-	9	63205222	63210502	-	1200	protein_coding	-	-
Solyc04g015750.3	46.379	45.2483	39.7093	20.386	19.4019	15.783	93.2551	99.7612	88.163	97.5858	64.6786	60.8041	55.9007	53.6033	43.7789	18.5236	94.6913	58.7467	1.24164	3.06698e-32	6.96472e-30	0.685957	1.57538e-19	9.60009e-18	-1.66459	4.0911e-53	1.51219e-50	-1.11223	2.76742e-48	1.26864e-46	-	4	6034388	6040394	-	4717	protein_coding	-	-	CobN/magnesium chelatase (AHRD V3.3 *** A0A200PZ28_9MAGN)
Solyc05g056070.3	437.953	458.01	421.837	245.914	242.736	209.888	575.212	552.13	619.424	617.165	417.929	417.099	446.217	426.082	439.267	232.846	590.983	426.832	0.91643	3.21969e-32	7.24122e-30	0.46633	8.01694e-15	2.88952e-13	-0.873845	9.29557e-31	1.08603e-28	-0.42731	4.43487e-11	3.56254e-10	-	5	66309084	66310200	+	827	protein_coding	Chlorophyll a-b binding protein, chloroplastic [Source:UniProtKB/TrEMBL;Acc:A0A0J9YZP9]	-
Solyc01g108500.3	272.583	289.579	281.346	171.911	157.209	149.601	210.153	232.751	232.403	223.785	153.621	146.549	161.075	133.925	281.169	159.573	224.773	148.793	0.818004	5.68212e-32	1.26576e-29	0.592451	3.85524e-16	1.64537e-14	0.101467	0.244896	0.397048	0.323483	6.16924e-08	3.59806e-07	-	1	95699301	95704702	-	1114	protein_coding	-	RRM_1
Solyc02g068040.3	8.36176	5.52933	5.92703	1.02249	1.58061	1.21237	3.21104	2.81035	3.18549	4.6725	2.22175	2.6061	2.14304	2.03602	6.60604	1.27182	3.46984	2.25173	2.37684	7.67887e-32	1.69442e-29	0.619779	0.000267485	0.00146738	-0.822551	8.15072e-06	6.32115e-05	0.930339	1.3708e-06	6.75357e-06	-	2	38649662	38657644	-	3180	protein_coding	-	-	Unknown protein
Solyc01g102910.3	0.954578	0.902549	0.893586	4.56637	3.55887	4.01104	2.7921	2.46934	3.44874	3.82711	6.38658	9.97379	7.61198	7.20869	0.916905	4.04543	3.13432	7.79526	-2.13918	8.92198e-32	1.95033e-29	-1.31847	2.99261e-14	1.00794e-12	-0.946389	2.14834e-08	2.7926e-07	-1.77158	2.09232e-18	2.79556e-17	-	1	91450976	91453382	+	2301	protein_coding	-	-
Solyc04g081370.2	3.97807	5.31962	5.64974	15.1108	15.2506	15.0866	7.69996	10.8434	7.4	8.91299	29.0237	19.3179	38.0945	20.3776	4.98248	15.1493	8.71409	26.7034	-1.60566	9.43349e-32	2.04305e-29	-1.61768	2.09989e-15	8.20657e-14	-0.817338	0.000101936	0.000602388	-0.807782	3.08019e-06	1.44257e-05	-	4	65465618	65469014	+	1572	protein_coding	-	-	C2H2-like zinc finger protein (AHRD V3.3 *** A0A2U1KP34_ARTAN)
Solyc10g050325.1	6.1586	6.15487	5.43093	1.84506	1.45584	1.7331	7.95544	7.76305	8.55275	8.6252	2.27563	2.33957	2.06977	2.8042	5.9148	1.678	8.22411	2.37229	1.82027	1.17992e-31	2.53195e-29	1.7901	8.53937e-51	3.95892e-48	-0.500111	0.00581641	0.0200745	-0.474007	3.3981e-06	1.58049e-05	-	10	48884553	48888721	+	2056	protein_coding	-	-
Solyc09g075720.3	6.02379	7.71156	7.55545	1.67691	1.99514	1.41591	44.0341	32.9995	42.0887	38.5803	22.7367	4.04989	25.0159	14.072	7.09693	1.69599	39.4257	16.4686	2.06403	1.83665e-31	3.90538e-29	1.25691	0.0165057	0.0495977	-3.27985	1.65813e-07	1.84732e-06	-2.47397	3.68074e-90	4.52597e-88	-	9	67763793	67766418	-	1939	protein_coding	-	Pkinase
Solyc07g047850.3	517.634	526.47	482.264	252.102	242.101	193.048	1140.5	1063.07	1165.76	1217.54	794.609	757.088	859.378	757.001	508.789	229.084	1146.72	792.019	1.15188	2.6931e-31	5.67492e-29	0.530883	3.2905e-15	1.25687e-13	-1.78922	8.89666e-67	5.82528e-64	-1.17165	8.22896e-72	7.14255e-70	-	7	59191810	59209628	-	1555	protein_coding	-	-	Chlorophyll a-b binding protein, chloroplastic (AHRD V3.3 *** A0A1U8HAX7_CAPAN)
Solyc07g007760.3	33.378	33.459	37.4818	100.176	105.388	80.4061	156.569	171.315	145.374	118.706	140.555	133.759	172.354	161.313	34.7729	95.3234	147.991	151.996	-1.45465	3.06154e-30	6.3937e-28	-0.0413993	0.742278	0.847028	-0.672729	1.90911e-07	2.09837e-06	-2.08951	5.65071e-60	3.68529e-58	-	7	2394864	2395702	-	336	protein_coding	-	-
Solyc09g018780.3	5.95939	6.91345	6.30442	1.6616	1.83676	1.45843	9.93095	9.2486	9.75631	9.80228	2.20754	2.87484	2.63387	2.85624	6.39242	1.65226	9.68454	2.64312	1.95146	4.65291e-30	9.63111e-28	1.86861	1.07108e-55	5.88944e-53	-0.677526	0.000426072	0.00212342	-0.598999	1.00518e-08	6.38456e-08	-	9	16998972	17016204	+	1522	protein_coding	-	Exonuc_X-T
Solyc07g061940.3	84.8538	78.175	70.8586	38.495	42.0134	36.5161	72.6864	78.1505	72.5738	74.5047	44.8581	45.2562	42.1464	40.6866	77.9624	39.0082	74.4789	43.2368	0.999798	2.73778e-29	5.61725e-27	0.781693	2.43402e-38	6.05789e-36	-0.147919	0.0583327	0.132937	0.0667416	0.375587	0.497851	-	7	64944566	64946539	-	1974	protein_coding	-	TPP_enzyme_N
Solyc09g063015.1	7.96582	9.29851	8.95448	2.00924	2.15373	1.54698	6.14818	6.38196	6.33657	7.75779	3.06024	2.88541	2.44994	2.22089	8.7396	1.90332	6.65613	2.65412	2.19857	3.08863e-29	6.282e-27	1.32317	1.75543e-15	6.96398e-14	-0.47895	0.0431161	0.104582	0.392886	0.00574233	0.0145885	-	9	61170776	61171848	-	944	protein_coding	-	-
Solyc02g079740.1	20.608	19.0556	23.1582	73.8908	65.6099	49.5419	8.98287	9.56866	9.64255	8.70434	37.6471	41.5179	29.5379	43.4842	20.9406	63.0142	9.22461	38.0468	-1.58866	5.06826e-29	1.02195e-26	-2.04742	7.451e-58	5.03347e-55	0.728337	8.12161e-06	6.30459e-05	1.18262	2.60013e-28	5.86869e-27	-	2	44741285	44742400	+	1116	protein_coding	RING-type E3 ubiquitin transferase [Source:UniProtKB/TrEMBL;Acc:K4B9J5]	U-box	RING-type E3 ubiquitin transferase (AHRD V3.3 *** A0A2G3D6H8_CAPCH)
Solyc06g074200.3	419.742	427.274	422.629	210.689	192.704	153.139	707.195	641.714	749.616	753.916	533.993	535.289	506.184	496.99	423.215	185.511	713.11	518.114	1.19065	6.51682e-29	1.30281e-26	0.457837	2.36676e-11	5.38591e-10	-1.48126	1.0492e-42	2.38064e-40	-0.752061	4.74614e-27	1.00495e-25	-	6	46018145	46019172	-	518	protein_coding	PSAO [Source:Projected from Arabidopsis thaliana (AT1G08380) UniProtKB/TrEMBL;Acc:A0A178W5Y5]	-
Solyc06g006020.2	0.303636	0.23118	0.150117	1.70362	1.78997	1.78818	0.00959702	0.0176577	0	0.0187148	0.951536	1.21857	0.572107	1.32515	0.228311	1.76059	0.0114924	1.01684	-2.93735	7.87729e-29	1.55158e-26	-6.46212	2.16888e-19	1.30819e-17	0.791798	0.00230969	0.00915445	4.30722	4.38271e-07	2.30706e-06	-	6	1036210	1039616	-	3234	protein_coding	-	Pkinase
Solyc02g079950.3	176.256	187.08	166.343	102.934	110.143	102.07	154.792	146.798	169.413	164.034	120.657	117.97	113.493	114.921	176.56	105.049	158.759	116.76	0.749766	7.8939e-29	1.55158e-26	0.440258	1.7226e-12	4.66008e-11	-0.151961	0.00791105	0.026101	0.154065	0.0329169	0.067232	-	2	44884038	44886831	-	1981	protein_coding	Photosystem II oxygen-evolving complex protein 3 [Source:UniProtKB/TrEMBL;Acc:Q672Q6]	-	photosystem II oxygen-evolving complex protein 3
Solyc12g005680.2	1.00998	0.883913	1.08058	0.187522	0.184676	0.172822	1.03424	0.889208	1.12335	1.22989	0.278704	0.482797	0.388938	0.465685	0.991491	0.181673	1.06917	0.404031	2.44916	9.42337e-29	1.83677e-26	1.39808	6.42177e-13	1.84268e-11	-1.15398	2.53274e-05	0.000175144	-0.107777	0.493815	0.60953	-	12	358365	372679	+	6422	protein_coding	-	K_trans
Solyc01g105050.3	86.2417	87.5659	82.6139	51.4921	51.8401	45.4011	115.704	102.999	122.052	123.127	90.4561	87.359	101.858	92.5017	85.4738	49.5778	115.97	93.0437	0.786526	1.32932e-28	2.56966e-26	0.314627	7.49219e-05	0.000473778	-0.9078	5.33031e-28	5.40508e-26	-0.439472	3.87244e-09	2.57099e-08	CAP10B	1	93227088	93231041	+	3856	protein_coding	Chlorophyll a-b binding protein CP24 10B, chloroplastic [Source:UniProtKB/Swiss-Prot;Acc:P27525]	-	Chlorophyll a-b binding protein, chloroplastic (AHRD V3.3 *** A0A2G3AWK5_CAPCH)
Solyc09g018785.1	0.725361	0.291476	0.400807	19.1204	12.7813	15.4746	0.326703	0.601105	0.421879	0.743272	14.874	11.8958	10.3871	10.7098	0.472548	15.7921	0.52324	11.9667	-5.04449	1.70338e-28	3.26573e-26	-4.51284	1.00358e-30	1.47382e-28	0.400229	0.060554	0.13691	-0.141653	0.8661	0.910205	-	9	17001351	17008591	-	285	protein_coding	-	-
Solyc11g008490.2	3.39377	3.11839	3.28978	10.8225	8.04582	8.49161	0.200302	0.165842	0.0290987	0.1953	2.98909	5.87205	1.09455	3.90987	3.26731	9.11997	0.147636	3.46639	-1.47943	3.54898e-28	6.74884e-26	-4.5575	2.28624e-11	5.21271e-10	1.39679	0.0117463	0.0361087	4.47028	7.74099e-56	4.44664e-54	-	11	2667035	2672226	+	3099	protein_coding	Pumilio homolog 4 [Source:Projected from Arabidopsis thaliana (AT3G10360) UniProtKB/Swiss-Prot;Acc:Q9SS47]	PUF
Solyc09g042260.3	4.70225	4.15696	4.67692	9.96085	9.80967	10.9919	4.06892	2.69229	3.84128	3.55432	7.7268	7.48989	8.21288	8.35172	4.51204	10.2541	3.5392	7.94532	-1.18314	4.17332e-28	7.87209e-26	-1.17101	2.89445e-19	1.70664e-17	0.36867	5.65619e-05	0.000357976	0.352162	0.0224883	0.0484069	-	9	22915017	22919182	-	2418	protein_coding	-	Pkinase_Tyr	Protein kinase domain (AHRD V3.3 *** A0A200R3J7_9MAGN)
Solyc07g008540.3	15.8046	15.8141	16.0781	8.68514	7.89185	8.53075	17.8091	15.7026	15.0024	13.0335	10.2172	10.1067	11.5047	11.2252	15.8989	8.36925	15.3869	10.7635	0.926956	5.76973e-28	1.07963e-25	0.512549	2.13946e-06	1.97599e-05	-0.36264	0.000121916	0.000709485	0.047911	0.651116	0.747457	-	7	3465852	3470226	-	2222	protein_coding	-	CCT	Zinc finger protein CONSTANS-LIKE 2 (AHRD V3.3 *-* COL2_ARATH)
Solyc06g005930.2	0	0	0	55.0144	24.695	33.7368	0.0143689	0	0	0.0140101	2.95108	2.56231	1.58466	3.89672	0	37.8154	0.00709474	2.74869	-13.9866	6.29191e-28	1.168e-25	-8.63399	2.50297e-16	1.09391e-14	3.78283	3.88896e-20	2.19515e-18	-1.59509	0.675813	1	-	6	916371	919598	+	2160	protein_coding	-	SRR1
Solyc10g078235.1	7.14428	6.84111	8.23129	23.3179	30.7294	24.511	2.7994	5.43057	2.47544	4.56894	17.8553	39.4881	16.0834	36.5743	7.40556	26.1861	3.81859	27.5003	-1.82276	9.11192e-28	1.67817e-25	-2.85187	2.57725e-11	5.83124e-10	-0.0702526	0.811785	0.884963	0.953365	0.000842097	0.00259442	-	10	60213026	60213589	-	510	protein_coding	-	p450
Solyc12g006260.1	3.10345	0.950154	1.25989	58.2948	62.1509	65.143	1.14106	2.09945	2.50491	0.741711	10.0821	14.7015	8.994	18.5894	1.77117	61.8629	1.62178	13.0917	-5.11883	1.95238e-27	3.56766e-25	-3.01361	9.5159e-18	4.83858e-16	2.24026	1.77085e-24	1.45457e-22	0.130252	0.818134	0.876511	-	12	774539	774946	-	408	protein_coding	-	-	Glycine rich protein-interacting protein (AHRD V3.3 *** Q4U602_TOBAC)
Solyc01g080220.3	9.21158	9.02985	9.20944	3.46129	3.45061	3.5268	2.13196	2.16776	3.02111	2.91021	2.24777	1.90665	2.00672	1.49363	9.15029	3.47957	2.55776	1.91369	1.39579	2.94691e-27	5.34327e-25	0.415966	0.0421129	0.106448	0.863584	3.41168e-06	2.87764e-05	1.84	7.41405e-32	1.89846e-30	-	1	79287547	79289964	+	1383	protein_coding	-	-	endo-1,31,4-beta-D-glucanase-like (AHRD V3.3 *** A0A2I4F2Y3_9ROSI)
Solyc06g066640.3	35.4616	36.6622	33.0571	16.2966	15.4644	12.9891	56.158	53.8035	49.2706	50.6414	42.2134	37.4085	32.1688	30.8312	35.0603	14.9167	52.4684	35.6555	1.23394	3.24813e-27	5.84413e-25	0.554769	3.10718e-07	3.40752e-06	-1.25667	5.95109e-19	3.08555e-17	-0.580685	1.81848e-12	1.64872e-11	-	6	41994718	41996169	+	787	protein_coding	-	-	Photosystem I reaction center subunit VI, chloroplastic (AHRD V3.3 *** A0A2G2WLH8_CAPBA)
Solyc04g009860.3	11.0294	10.2655	10.2867	33.1675	26.3075	41.6731	2.06731	3.02791	3.08229	2.22786	7.87081	9.72668	8.45911	10.8896	10.5272	33.716	2.60134	9.23654	-1.6779	3.45268e-27	6.16475e-25	-1.83	4.47571e-25	4.31934e-23	1.86831	3.0596e-27	2.88547e-25	2.0155	2.82262e-33	7.74876e-32	-	4	3170749	3175356	-	1141	protein_coding	-	2OG-FeII_Oxy
Solyc03g116820.3	9.46961	10.4157	9.67606	4.08622	3.3535	4.2331	13.3144	11.1968	14.1334	13.1286	4.62715	4.85991	3.36317	3.48215	9.85379	3.89094	12.9433	4.0831	1.3421	4.8229e-27	8.54604e-25	1.66107	4.61908e-33	8.33691e-31	-0.0695323	0.694692	0.804661	-0.392545	0.000119917	0.000431836	-	3	67564655	67567600	-	2063	protein_coding	-	-
Solyc04g058150.3	107.775	99.8657	95.1111	59.3386	55.5868	55.0902	34.8318	39.5448	41.7768	37.6624	41.5888	46.6577	36.7351	39.2669	100.917	56.6718	38.454	41.0621	0.833671	5.79941e-27	1.01991e-24	-0.0976493	0.318605	0.48983	0.465114	2.0714e-06	1.84422e-05	1.39255	1.1008e-59	7.10079e-58	MTA	4	55185933	55187115	+	826	protein_coding	Metallothionein-like protein [Source:UniProtKB/TrEMBL;Acc:A8DUB1]	-	Metallothionein-like protein (AHRD V3.3 *** A8DUB1_SOLLC)
Solyc07g064160.3	798.251	802.636	795.534	552.045	531.267	502.011	506.835	567.953	492.063	387.567	588.531	773.108	512.56	666.416	798.807	528.441	488.604	635.154	0.596896	6.56846e-27	1.14654e-24	-0.381361	0.00609481	0.0217584	-0.264647	0.0399157	0.0984236	0.709745	9.05553e-11	7.04422e-10	-	7	66551404	66553452	+	1457	protein_coding	Thiamine thiazole synthase, chloroplastic [Source:UniProtKB/TrEMBL;Acc:K4CH99]	-	Thiamine thiazole synthase, chloroplastic (AHRD V3.3 *** A0A2G2WFN7_CAPBA),Pfam:PF01946
Solyc10g050323.1	4.95006	4.60754	4.8214	0.0244372	0.0687609	0.0474139	5.66824	6.65143	5.29447	6.80399	0.713652	0.329283	0.0250297	0.725735	4.793	0.0468707	6.10453	0.448425	6.66331	8.09275e-27	1.40214e-24	3.76386	8.70068e-08	1.06756e-06	-3.25072	0.00153001	0.00644048	-0.348642	0.0166472	0.0373207	-	10	48882535	48883944	+	1232	protein_coding	-	-
Solyc06g005490.3	54.06	54.7009	56.3142	31.5579	31.6283	34.1473	65.5281	62.1348	65.0706	62.6719	23.0895	22.0438	25.1071	22.0223	55.025	32.4445	63.8514	23.0657	0.762843	1.88192e-26	3.23663e-24	1.46619	2.53712e-100	5.99876e-97	0.492905	6.51706e-09	9.22492e-08	-0.214062	0.000237032	0.000811735	-	6	504081	510531	+	1141	protein_coding	-	-	Triosephosphate isomerase (AHRD V3.3 *** A0A200R1E9_9MAGN)
Solyc09g048970.2	0	0.101429	0.0348688	9.70471	11.2055	10.9125	0.113688	0	0	0.0369497	8.93328	8.66829	9.97764	9.3736	0.0454327	10.6076	0.0376594	9.2382	-7.89672	1.99e-26	3.39752e-24	-7.98295	2.14212e-27	2.55799e-25	0.200732	0.106991	0.213563	0.277126	0.893261	0.928336	-	9	34669027	34671264	+	819	protein_coding	-	-
Solyc06g072660.3	19.1514	19.2329	19.6058	29.905	32.3137	30.9481	24.4365	25.3109	22.1969	20.0056	28.8348	32.878	27.2737	29.8297	19.33	31.0556	22.9875	29.704	-0.683412	2.7041e-26	4.57789e-24	-0.372748	9.08326e-05	0.000561949	0.0646706	0.428766	0.587523	-0.249557	0.00582791	0.0147779	-	6	44947292	44953725	-	2986	protein_coding	-	-
Solyc06g005813.1	173.275	203.135	209.998	589.525	505.718	404.2	4.89274	62.5154	2.05817	4.04776	230.855	377.945	141.318	380.923	195.469	499.814	18.3785	282.76	-1.35385	2.72051e-26	4.57789e-24	-3.94646	0.000332553	0.00177492	0.822532	0.0291962	0.076716	3.41043	NA	1	-	6	855309	856233	-	628	protein_coding	-	-
Solyc10g054870.2	5.58218	5.40354	5.01308	1.94981	1.74456	1.4311	9.04523	8.69835	7.85092	9.34802	7.63945	7.06211	6.7533	7.06741	5.33294	1.70849	8.73563	7.13057	1.64394	3.05197e-26	5.09897e-24	0.289871	0.00133088	0.00593276	-2.06143	5.14881e-54	2.10706e-51	-0.710607	3.94188e-12	3.48163e-11	-	10	55984141	55991262	-	2347	protein_coding	-	-
Solyc12g005180.2	54.1414	53.065	55.3096	33.2176	34.1503	34.6473	46.3336	49.1856	47.3259	45.6499	35.734	38.452	34.4632	35.9872	54.172	34.0051	47.1237	36.1591	0.672521	3.31031e-26	5.49136e-24	0.379015	2.0601e-09	3.37787e-08	-0.0882119	0.196611	0.338218	0.201467	0.000649368	0.00204276	-	12	123881	128029	-	1471	protein_coding	-	Lipocalin_2	Chloroplast lipocalin (AHRD V3.3 *** Q38JB4_SOLTU)
Solyc09g064510.3	2.70996	2.79512	2.81537	7.80456	6.4439	6.72242	3.54741	4.5195	3.29397	3.7441	11.5193	10.4481	11.9785	9.45765	2.77348	6.99029	3.77624	10.8509	-1.33267	3.86728e-26	6.37012e-24	-1.52453	2.40665e-35	4.90542e-33	-0.634067	9.83791e-08	1.14212e-06	-0.445762	0.0017304	0.00497844	-	9	62013058	62017663	+	2546	protein_coding	-	-	Heme oxygenase-like, multi-helical, HAD-like domain protein (AHRD V3.3 *** A0A2U1LQN1_ARTAN)
Solyc07g049450.3	71.4242	77.4712	81.7331	130.768	123.449	131.941	165.501	127.766	193.593	165.912	79.3628	75.7252	105.391	84.0386	76.8762	128.719	163.193	86.1294	-0.742939	4.46578e-26	7.30452e-24	0.918909	1.04029e-11	2.48955e-10	0.580079	6.58867e-07	6.48594e-06	-1.08537	2.14291e-19	3.04588e-18	-	7	59844719	59852046	-	1805	protein_coding	-	-	Protein disulfide-isomerase like 2-2 (AHRD V3.3 *** A0A2G3C063_CAPCH)
Solyc08g006850.3	0.193375	0.163589	0.179961	1.52964	1.9018	1.52994	0.562305	0.70847	0.520911	0.536345	1.7438	0.764652	2.46547	1.71217	0.178975	1.6538	0.582008	1.67152	-3.20608	4.96499e-26	8.06465e-24	-1.52331	1.33597e-06	1.28614e-05	-0.0143522	0.964789	0.98094	-1.7006	8.53659e-07	4.32583e-06	-	8	1388439	1408950	+	2539	protein_coding	-	-
Solyc04g071340.3	14.0208	13.4521	12.7617	7.09326	6.22927	5.98115	25.2347	22.7517	26.3412	29.0101	16.0696	14.0654	15.6059	14.3904	13.4115	6.43456	25.8344	15.0328	1.0611	5.45548e-26	8.80026e-24	0.778189	1.29966e-17	6.49663e-16	-1.22394	6.04337e-35	9.29502e-33	-0.944745	1.48479e-23	2.61991e-22	-	4	58352844	58358201	+	2466	protein_coding	-	-
Solyc03g119900.3	9.39446	8.79838	7.57312	24.1986	26.2636	18.969	2.36442	6.63563	0.492769	1.72174	12.5512	11.7221	16.92	10.1978	8.58865	23.1437	2.80364	12.8478	-1.42899	5.79247e-26	9.27985e-24	-2.19805	0.00182988	0.00784365	0.849621	1.29362e-06	1.20121e-05	1.61516	0.0473071	0.0917577	-	3	69914473	69919874	+	2074	protein_coding	-	-
Solyc09g064920.3	2.66591	3.67288	3.07087	9.00571	8.55458	9.88446	3.38829	3.17943	3.06824	3.13851	10.1298	10.8347	10.5538	11.9488	3.13655	9.14825	3.19362	10.8668	-1.54482	6.39058e-26	1.01684e-23	-1.77032	5.75831e-64	5.67289e-61	-0.248096	0.0161041	0.0470557	-0.0262375	0.867063	0.910761	-	9	62656745	62677661	-	1832	protein_coding	-	-	transcription factor UNE12-like (AHRD V3.3 *** A0A2I4DEZ5_9ROSI)
Solyc12g006140.2	11.4971	9.18118	8.07718	1.7541	1.67513	0.835369	67.4984	64.9388	70.5302	76.6483	22.0869	19.1849	21.7881	19.4655	9.58514	1.42153	69.9039	20.6314	2.75493	1.08492e-25	1.71461e-23	1.75787	6.76907e-94	1.1432e-90	-3.85905	3.84199e-88	4.63405e-85	-2.86359	1.98118e-128	4.63105e-126	-	12	693028	694539	-	944	protein_coding	Chlorophyll a-b binding protein, chloroplastic [Source:UniProtKB/TrEMBL;Acc:K4DBF1]	-	Cab-5 gene encoding chlorophyll a/b-binding protein
Solyc09g015490.3	0.0118755	0.178154	0.0918671	2.03386	1.88166	2.22811	0.0713161	0.0131215	0.0690692	0.0556283	2.38103	1.97085	2.6075	2.11115	0.0939655	2.04787	0.0522838	2.26763	-4.46548	1.13989e-25	1.78939e-23	-5.45762	5.16878e-39	1.31409e-36	-0.146059	0.383567	0.54515	0.847267	0.398721	0.520413	-	9	9222792	9227504	-	2176	protein_coding	-	-	Phosphoenolpyruvate carboxylase (AHRD V3.3 *-* Q6Q2Z9_SOYBN)
Solyc07g005530.3	132.858	138.905	144.133	89.157	92.6138	85.3217	110.332	118.221	101.164	106.399	84.7092	72.7347	85.9309	78.6255	138.632	89.0308	109.029	80.5001	0.639597	1.17015e-25	1.82465e-23	0.434762	2.09232e-08	2.92035e-07	0.145739	0.0661063	0.146684	0.347031	4.49336e-07	2.36109e-06	-	7	421039	429025	+	3417	protein_coding	Ubiquitin carboxyl-terminal hydrolase 23 [Source:Projected from Arabidopsis thaliana (AT5G57990) UniProtKB/Swiss-Prot;Acc:Q9FPS4]	UCH
Solyc09g018750.3	221.938	224.706	220.749	151.662	144.003	137.079	223.206	220.005	223.368	238.718	154.195	147.624	143.23	125.715	222.464	144.248	226.324	142.691	0.625854	1.24092e-25	1.92219e-23	0.662732	1.19516e-19	7.37818e-18	0.0162487	0.850639	0.911025	-0.0241669	0.643939	0.741851	-	9	16857464	16859297	-	1174	protein_coding	-	CBS	CBS domain protein (AHRD V3.3 *** A0A2K3NEI1_TRIPR)
Solyc06g069730.3	18.333	14.4926	11.8777	3.38513	3.90553	2.4993	96.5383	84.862	101.273	90.9661	27.1514	22.0859	29.3024	24.5729	14.9011	3.26332	93.4099	25.7782	2.19174	1.84999e-25	2.84679e-23	1.85486	1.98237e-75	2.75713e-72	-2.98038	1.19222e-71	8.27946e-69	-2.64595	1.8084e-92	2.32036e-90	-	6	43549398	43550597	+	1005	protein_coding	Chlorophyll a-b binding protein, chloroplastic [Source:UniProtKB/TrEMBL;Acc:Q7M1K8]	-	Chlorophyll a-b binding protein, chloroplastic (AHRD V3.3 *** A0A1U8GPF4_CAPAN)
Solyc05g010280.3	37.9958	39.0227	38.0943	68.4834	71.8496	61.4068	39.4282	37.0477	38.2416	39.0601	73.4039	81.5466	69.1539	83.4917	38.3709	67.2466	38.4444	76.899	-0.808787	2.12195e-25	3.24395e-23	-1.00363	1.5969e-37	3.70167e-35	-0.193068	0.0418204	0.102044	-0.00199218	0.973082	0.983623	-	5	4442423	4449342	+	1620	protein_coding	-	LAG1	LAG1-like longevity assurance protein (AHRD V3.3 *** A0A2U1L161_ARTAN)
Solyc06g036260.3	37.0434	32.968	33.2918	18.3362	18.5248	17.8919	39.0161	35.2856	36.9607	46.4926	29.6469	31.1347	26.8726	25.6654	34.4344	18.251	39.4388	28.3299	0.917088	3.34566e-25	5.08149e-23	0.474015	8.20247e-06	6.61457e-05	-0.63393	3.39283e-11	7.0429e-10	-0.194735	0.0684615	0.125384	-	6	25834722	25836474	-	1128	protein_coding	Beta-carotene hydroxylase [Source:UniProtKB/TrEMBL;Acc:Q9S6Y1]	-	beta-carotene hydroxylase-1
Solyc09g059990.1	28.6543	31.747	31.4363	14.4463	14.2328	12.3266	18.8557	19.2269	18.3828	17.9781	11.0156	14.6053	15.8742	16.203	30.6125	13.6686	18.6109	14.4245	1.16367	3.52548e-25	5.32006e-23	0.363955	0.00523493	0.0191365	-0.0775191	0.622879	0.751893	0.717935	2.05497e-15	2.30918e-14	-	9	57259487	57260230	+	744	protein_coding	-	-	RING/U-box superfamily protein (AHRD V3.3 *** A0A1I9LSG2_ARATH)
Solyc01g109320.3	2.15342	1.23922	1.69671	9.57095	7.40807	7.39189	0.119741	0.0660937	0.139162	0.0467003	0.145374	0.357739	0.118968	0.309264	1.69645	8.12364	0.0929241	0.232836	-2.25534	4.85541e-25	7.28e-23	-1.33561	0.0575766	0.136507	5.11413	2.03557e-63	1.19613e-60	4.19741	5.28312e-17	6.55091e-16	-	1	96211281	96213628	-	1296	protein_coding	-	MatE
Solyc05g010270.1	86.7993	69.5805	78.3502	232.081	234.328	165.574	56.9369	67.3546	37.8364	66.3079	236.347	239.312	173.519	215.962	78.2433	210.661	57.109	216.285	-1.42785	5.31315e-25	7.91558e-23	-1.92419	9.52976e-31	1.40826e-28	-0.0374799	0.802799	0.878762	0.454719	0.00918782	0.0221049	-	5	4431864	4432292	-	429	protein_coding	-	-	hypothetical protein (AHRD V3.3 --* AT5G38790.1)
Solyc01g014530.2	7.33822	6.31876	5.12645	0.946558	1.20283	0.770164	3.08479	3.56182	3.23149	4.08197	0.254772	0.440825	0.28147	0.343959	6.26114	0.973184	3.49002	0.330256	2.6853	6.20486e-25	9.18554e-23	3.39203	7.17143e-30	9.85822e-28	1.55624	0.000303105	0.00157619	0.844926	7.44012e-06	3.2894e-05	-	1	13962390	13963682	-	986	protein_coding	-	-	G-type lectin S-receptor-like serine/threonine-protein kinase (AHRD V3.3 *-* A0A2K3PIJ6_TRIPR)
Solyc06g083270.3	32.5468	37.9323	39.8511	68.0041	68.2827	68.1283	63.8432	49.8416	78.5311	66.8503	27.3838	32.2177	42.0847	30.8087	36.7768	68.1384	64.7665	33.1237	-0.889401	8.34102e-25	1.22702e-22	0.96426	3.21133e-10	5.96456e-09	1.04107	1.32124e-14	4.38187e-13	-0.815927	2.31895e-09	1.57458e-08	-	6	48800300	48804073	+	1368	protein_coding	-	ER_lumen_recept	ER lumen protein retaining receptor (AHRD V3.3 *** A0A200QBW0_9MAGN)
Solyc10g086280.2	7.95248	10.6276	10.1359	3.11668	3.14196	2.79729	7.40948	4.18234	4.36066	5.79663	4.93123	4.63222	5.21181	4.03846	9.57199	3.01864	5.43728	4.70343	1.66471	8.51696e-25	1.24507e-22	0.205482	0.283319	0.450945	-0.639059	3.0618e-05	0.000207411	0.817183	5.30181e-05	0.000202574	-	10	65280996	65282752	-	1420	protein_coding	-	HMA	heavy metal-associated isoprenylated plant protein 3-like (AHRD V3.3 *** A0A1S4A3L2_TOBAC)
Solyc03g114960.3	47.9958	48.8738	47.4192	30.342	29.7277	32.0749	58.844	49.6565	53.5833	58.0252	28.3481	27.4339	28.8933	26.1922	48.0963	30.7148	55.0272	27.7169	0.647873	8.57601e-25	1.24592e-22	0.986308	2.06166e-39	5.41621e-37	0.148721	0.0322757	0.0831642	-0.193395	0.00994171	0.0236941	-	3	66295928	66301194	+	2047	protein_coding	-	ABC_membrane
Solyc06g035450.3	92.4749	91.6328	91.8844	66.4196	65.8818	64.0826	85.9143	97.5852	84.1786	81.3385	78.1195	71.8389	76.5266	68.7827	91.9974	65.4613	87.2542	73.8169	0.491771	8.6414e-25	1.24767e-22	0.238563	0.00180577	0.0077467	-0.172784	0.00881482	0.0285364	0.0768987	0.288594	0.407087	-	6	24432462	24449926	+	4395	protein_coding	-	DEAD
Solyc09g057875.1	4.03766	3.55742	3.76801	12.7535	13.0404	13.8936	3.50241	4.31261	4.12266	3.30988	10.5759	11.5706	11.296	13.7563	3.7877	13.2292	3.81189	11.7997	-1.80244	1.11828e-24	1.6047e-22	-1.63198	2.41814e-22	1.87457e-20	0.165386	0.235497	0.385822	-0.00912429	0.967266	0.979361	-	9	51793935	51795712	-	576	protein_coding	-	FAR1
Solyc08g036600.2	37.1338	38.4329	39.8914	62.4285	64.2828	63.7539	37.9569	35.7145	39.5759	39.4382	58.1455	53.8511	52.6319	55.0631	38.486	63.4884	38.1714	54.9229	-0.721773	1.51766e-24	2.16451e-22	-0.52806	2.53037e-14	8.58366e-13	0.209751	0.00166858	0.0069336	0.0123705	0.869445	0.912461	-	8	10907721	10909631	+	897	protein_coding	-	-
Solyc03g078710.2	28.3711	24.0784	28.2921	47.5731	52.6238	48.4004	10.0331	10.8221	9.63721	8.66775	18.7383	21.8312	18.6677	20.5985	26.9139	49.5324	9.79004	19.9589	-0.879093	1.67484e-24	2.37421e-22	-1.0306	2.13124e-28	2.72383e-26	1.3117	3.09344e-56	1.39005e-53	1.45927	4.94598e-50	2.38793e-48	-	3	52803453	52807244	+	3013	protein_coding	-	UDPGT
Solyc12g011280.2	73.313	73.4516	66.5273	38.7045	34.0017	29.6445	163.088	152.173	161.102	165.25	108.462	105.163	114.713	94.4856	71.0973	34.1169	160.403	105.706	1.06031	3.94413e-24	5.55743e-22	0.59881	6.45583e-17	2.97547e-15	-1.63106	4.62455e-50	1.53595e-47	-1.17288	3.8264e-73	3.3708e-71	-	12	4139379	4140964	-	1068	protein_coding	Chlorophyll a-b binding protein, chloroplastic [Source:UniProtKB/TrEMBL;Acc:K4DCL4]	-	Chlorophyll a-b binding protein, chloroplastic (AHRD V3.3 *** A0A0F7H004_9ROSI)
Solyc01g095450.3	13.6372	13.3843	14.5579	29.8045	28.387	24.4857	17.9695	20.0003	19.8011	16.9134	27.8011	25.15	31.9443	33.4209	13.8598	27.5591	18.6711	29.5791	-0.990948	4.15251e-24	5.81601e-22	-0.66682	8.71643e-10	1.52209e-08	-0.101708	0.404865	0.566198	-0.429814	1.71864e-06	8.3283e-06	-	1	86564248	86567190	-	1893	protein_coding	-	Lipase_GDSL
Solyc08g082770.3	75.0822	69.4331	69.4029	109.819	114.941	109.8	21.9398	29.0234	22.3527	21.029	59.4353	70.5958	55.2469	72.0397	71.3061	111.52	23.5862	64.3294	-0.644218	4.93579e-24	6.87192e-22	-1.45053	2.68411e-30	3.80019e-28	0.794174	5.91951e-14	1.84317e-12	1.59623	1.08253e-45	4.572e-44	-	8	65581653	65584659	-	1334	protein_coding	Bidirectional sugar transporter SWEET [Source:UniProtKB/TrEMBL;Acc:K4CPS3]	-	Bidirectional sugar transporter SWEET (AHRD V3.3 *** A0A142DVG8_SOLTU)
Solyc06g053657.1	0.465005	0.320324	0.893188	7.00425	4.40384	4.16706	0.0265954	0.0244666	0.10303	0	0.322886	1.34083	0.158543	0.713319	0.559505	5.19172	0.0385229	0.633895	-3.21615	5.65812e-24	7.83097e-22	-4.0447	3.09373e-07	3.39434e-06	3.0345	3.30446e-05	0.000221752	3.85975	1.04944e-07	5.9875e-07	-	6	36594090	36598246	-	2334	protein_coding	-	RVT_2
Solyc11g006465.1	398.983	435.712	396.956	255.631	256.901	230.741	384.578	440.034	378.032	429.335	390.366	352.326	381.532	309.819	410.55	247.758	407.995	358.511	0.72929	6.24127e-24	8.58726e-22	0.183884	0.040741	0.103779	-0.532531	3.58799e-08	4.46395e-07	0.00956402	0.901785	0.933577	-	11	1151331	1153169	-	491	protein_coding	-	DnaJ
Solyc05g009990.3	3.99383	4.49615	4.49249	1.35715	1.5197	1.26286	2.49836	2.20645	2.2399	2.78397	0.909955	1.15961	1.33332	1.404	4.32749	1.3799	2.43217	1.20172	1.64831	7.20697e-24	9.85796e-22	1.01279	2.07978e-08	2.90457e-07	0.200028	0.357241	0.518814	0.832047	3.53178e-09	2.35343e-08	-	5	4190077	4192897	+	2174	protein_coding	-	-
Solyc07g065930.3	46.6815	44.747	46.5776	79.5909	73.5813	70.9112	9.12078	10.8273	7.69537	9.76598	34.2501	66.9742	30.0953	56.8636	46.002	74.6944	9.35236	47.0458	-0.698358	9.24056e-24	1.25661e-21	-2.33438	8.5148e-16	3.49521e-14	0.667781	0.0389419	0.0964687	2.29827	1.30413e-101	1.93643e-99	-	7	67648700	67651296	+	1664	protein_coding	-	BTB	BTB/POZ domain-containing protein (AHRD V3.3 *** A0A1U8HLU2_CAPAN)
Solyc07g008495.1	38.1593	38.3087	34.9104	16.7118	16.5718	17.5118	35.4424	35.4486	34.3257	40.52	16.6982	20.382	12.5437	17.7018	37.1261	16.9318	36.4342	16.8314	1.13389	1.11187e-23	1.50328e-21	1.11	1.00998e-14	3.60181e-13	0.00850237	0.960299	0.978227	0.0282506	0.777376	0.846587	-	7	3397922	3399290	-	472	protein_coding	-	KH_1
Solyc02g079710.3	8.54614	8.22505	11.2356	20.8928	22.3918	20.7519	0.216284	0.66324	0.157102	0.404194	21.7361	58.3492	19.5818	44.0715	9.3356	21.3455	0.360205	35.9346	-1.19269	1.15489e-23	1.55246e-21	-6.64296	8.84492e-30	1.20884e-27	-0.750423	0.0890608	0.185394	4.69387	2.34857e-19	3.32219e-18	-	2	44725429	44729783	-	3444	protein_coding	-	Pkinase_Tyr
Solyc07g008850.3	9.57341	10.5284	9.88377	4.42375	3.7952	3.62036	10.7202	9.12646	11.136	10.6844	4.43895	3.73309	4.63837	4.50874	9.99521	3.94644	10.4168	4.32979	1.34206	1.28762e-23	1.721e-21	1.26401	2.51428e-26	2.68994e-24	-0.133142	0.380427	0.542011	-0.0586132	0.58551	0.691927	-	7	3825467	3832463	-	1436	protein_coding	-	-	UDP-3-O-acyl N-acetylglucosamine deacetylase (AHRD V3.3 *** A0A200QP15_9MAGN)
Solyc02g069060.3	3.22867	3.24815	3.96597	11.5285	8.45231	9.6219	0.0278982	0.089828	0.0810577	0	0.620957	1.39349	0.47121	0.859117	3.48093	9.86756	0.049696	0.836195	-1.50278	1.60083e-23	2.12747e-21	-4.06328	3.18445e-12	8.28308e-11	3.55839	5.67813e-36	9.0997e-34	6.11008	5.46428e-47	2.41133e-45	-	2	39575337	39603479	-	2225	protein_coding	-	-
Solyc09g042670.3	5.08745	5.06211	6.69317	0.141125	0.176486	0.410723	4.12207	3.74751	4.97851	3.92458	0.196254	0.181105	0.530004	0.289043	5.61424	0.242778	4.19317	0.299101	4.53039	2.14647e-23	2.82618e-21	3.81114	4.19489e-24	3.7428e-22	-0.298131	0.710477	0.816386	0.420649	0.0427987	0.0842661	-	9	24988930	24992353	+	640	protein_coding	-	-
Solyc04g076060.3	56.1912	56.7902	58.5193	39.2775	38.7441	38.8155	130.103	99.6603	141.988	135.164	60.4648	42.7844	68.1947	53.1564	57.1669	38.9457	126.729	56.1501	0.554479	2.15075e-23	2.82618e-21	1.17144	7.40109e-16	3.06465e-14	-0.527492	0.000197834	0.00108749	-1.14781	1.46199e-25	2.86678e-24	-	4	61112239	61116622	-	2298	protein_coding	-	-	tft10
Solyc03g114450.3	52.4227	55.1687	53.2589	34.709	33.0041	31.1045	79.727	75.7641	70.7246	80.7046	68.8015	68.271	59.6697	66.729	53.6168	32.9392	76.7301	65.8678	0.703688	2.92097e-23	3.81684e-21	0.217054	0.00318195	0.0125286	-0.999334	2.91291e-35	4.54116e-33	-0.516479	3.32806e-14	3.43861e-13	-	3	65932549	65935971	+	1570	protein_coding	Calcium sensing receptor, chloroplastic [Source:Projected from Arabidopsis thaliana (AT5G23060) UniProtKB/Swiss-Prot;Acc:Q9FN48]	-	Calcium sensing receptor, chloroplastic (AHRD V3.3 *** A0A2G2WRE3_CAPBA)
Solyc03g115020.3	18.1908	16.3679	16.5814	10.5671	9.64885	9.56442	16.8433	15.7659	16.4849	15.711	13.094	14.7118	11.6643	12.4544	17.0467	9.92679	16.2013	12.9811	0.781321	3.53803e-23	4.59747e-21	0.316572	0.000117185	0.000705739	-0.386583	6.61858e-05	0.000412168	0.0743343	0.266141	0.38243	-	3	66357632	66363575	-	5060	protein_coding	-	-	Wiskott-aldrich syndrome family protein, putative (DUF1118) (AHRD V3.3 *** Q9SD79_ARATH)
Solyc02g084370.1	4.12356	4.07498	3.67096	7.4288	8.01073	7.9318	4.008	3.88125	3.0734	2.77221	4.20346	3.97319	3.41717	4.50989	3.9565	7.79044	3.43371	4.02593	-0.976217	3.73513e-23	4.82678e-21	-0.232474	0.11393	0.231284	0.95303	2.65627e-17	1.1551e-15	0.205282	0.16594	0.261023	-	2	48037322	48040705	-	3384	protein_coding	-	Pkinase
Solyc08g067320.2	91.986	96.8084	79.8283	41.0758	43.3418	32.6937	194.978	201.461	231.477	205.217	123.996	112.718	122.055	106.26	89.5409	39.0371	208.283	116.257	1.19831	6.05833e-23	7.78595e-21	0.838538	2.74436e-25	2.71497e-23	-1.57382	6.45968e-44	1.64485e-41	-1.21701	6.59804e-41	2.38916e-39	-	8	56451584	56452483	-	645	protein_coding	-	-
Solyc07g008480.2	6.6053	7.26927	5.65561	2.01058	2.34096	1.98412	4.39554	4.89847	3.28796	4.32063	1.89814	1.4013	1.36696	1.72172	6.51006	2.11189	4.22565	1.59703	1.62424	6.20707e-23	7.93352e-21	1.40226	7.67057e-15	2.77313e-13	0.405312	0.042563	0.103525	0.624068	0.000100508	0.000366915	-	7	3388313	3390049	-	1737	protein_coding	Pentatricopeptide repeat-containing protein At3g14730 [Source:Projected from Arabidopsis thaliana (AT3G14730) UniProtKB/Swiss-Prot;Acc:Q9LUC2]	-
Solyc12g006570.2	18.8938	22.3478	40.8416	0.380896	0.253054	0.831406	1.27616	0.692364	0.855657	0.558336	0.0827641	0.183301	0.552685	0.6176	27.3611	0.488452	0.845628	0.359087	5.80977	6.45233e-23	8.20218e-21	1.23111	0.0174818	0.0520643	0.444081	0.508303	0.659465	5.01703	3.72701e-32	9.7335e-31	-	12	1067537	1072164	+	1897	protein_coding	Sesquiterpene synthase [Source:UniProtKB/TrEMBL;Acc:G5CV52]	-	Sesquiterpene synthase (AHRD V3.3 *** G5CV52_SOLLC)
Solyc07g055560.3	8.02516	6.1228	5.46318	0.997322	1.1225	1.86247	0.334143	0.638441	0.136914	0.639069	1.23522	1.10388	1.14919	0.651094	6.53705	1.32743	0.437142	1.03485	2.30131	6.57697e-23	8.31543e-21	-1.24405	0.00203238	0.00856723	0.360149	0.232397	0.382219	3.90196	2.78484e-13	2.69236e-12	-	7	63677617	63685265	+	2415	protein_coding	-	p450
Solyc09g047920.2	3.26767	2.72911	3.00047	0.0139966	0.0393833	0	3.27538	2.69463	3.60539	3.10919	0.0145982	0	0.0430078	0	2.99908	0.0177933	3.17115	0.0144015	7.37625	7.1648e-23	9.00993e-21	7.80187	6.73182e-26	6.92031e-24	0.315886	0.875671	1	-0.0784655	0.603047	0.707375	-	9	33890354	33896158	+	2151	protein_coding	-	-	Mitogen-activated protein kinase kinase kinase YODA (AHRD V3.3 *-* A0A2G2X0X1_CAPBA)
Solyc10g006900.3	68.7178	67.9306	66.1922	40.1488	38.7832	32.7982	131.901	114.565	124.109	119.741	103.711	90.1713	94.7483	94.2883	67.6135	37.2434	122.579	95.7296	0.861159	7.80662e-23	9.76454e-21	0.353751	5.2945e-07	5.52686e-06	-1.36154	1.39693e-48	4.50894e-46	-0.85751	6.35598e-39	2.20027e-37	-	10	1328487	1332266	+	1529	protein_coding	NADPH-protochlorophyllide oxidoreductase [Source:UniProtKB/TrEMBL;Acc:K4CXM0]	adh_short	light dependent NADH:protochlorophyllide oxidoreductase 3 s2
Solyc05g054350.3	59.408	50.6582	52.6594	29.0143	30.5329	26.1549	51.8256	47.6151	54.3591	56.9879	40.1509	40.2059	43.8604	39.1319	54.2419	28.5674	52.6969	40.8373	0.925998	9.79893e-23	1.21913e-20	0.364671	2.22747e-06	2.05087e-05	-0.514942	9.91728e-10	1.62339e-08	0.0426464	0.627888	0.728514	-	5	65123826	65127013	-	1378	protein_coding	-	Abhydrolase_1	Epoxide hydrolase (AHRD V3.3 *** Q41414_SOLTU)
Solyc03g042560.2	2.26453	1.32668	2.54936	0.0616435	0.150324	0.0119603	2.99946	1.95261	3.00343	1.7473	0.064293	0.011866	0.0631379	0.0378762	2.04686	0.0746427	2.4257	0.0442933	4.76608	1.06979e-22	1.32393e-20	5.78852	1.09048e-36	2.38735e-34	0.761842	0.452495	0.609559	-0.24415	0.35699	0.478792	-	3	6973270	6981897	+	2442	protein_coding	-	-
Solyc07g043560.3	45.5219	46.9716	50.5589	105.222	93.2286	80.6318	51.263	50.2205	62.0621	45.7557	35.9587	47.2535	43.8997	44.4539	47.6841	93.0276	52.3253	42.8915	-0.963408	1.48379e-22	1.82662e-20	0.283686	0.0123925	0.0390782	1.11752	1.04505e-20	6.37517e-19	-0.13348	0.186566	0.287264	-	7	57584812	57593345	-	3293	protein_coding	-	HSP70
Solyc06g005080.3	21.1267	20.5598	19.8285	31.3092	31.8456	30.3405	23.449	24.6053	24.8476	23.8751	34.4251	34.4439	33.5097	32.9623	20.505	31.1651	24.1942	33.8352	-0.602993	1.66006e-22	2.03292e-20	-0.486742	9.10552e-22	6.74893e-20	-0.118081	0.0272738	0.0725685	-0.237946	5.62293e-05	0.000214116	-	6	59890	95440	-	3530	protein_coding	-	-
Solyc08g062290.3	4.63754	4.89523	4.53861	0.618262	1.03371	0.495476	2.49403	3.59455	3.94523	2.83704	0.392509	0.388083	0.302859	0.495502	4.69046	0.715815	3.21771	0.394738	2.70801	1.68565e-22	2.05351e-20	3.02497	3.12848e-25	3.08207e-23	0.861111	0.0531817	0.123808	0.543045	0.00505598	0.01301	-	8	50907916	50913840	+	1120	nontranslating_CDS	-	-
Solyc07g008780.3	27.7217	28.4157	28.8277	57.8688	46.9603	52.3557	57.4203	44.6782	63.3556	50.8768	57.7965	59.8729	63.895	60.6303	28.3217	52.3949	54.0827	60.5486	-0.886564	2.71501e-22	3.29037e-20	-0.166074	0.118645	0.238753	-0.208274	0.0192823	0.0545142	-0.932515	2.15291e-16	2.55932e-15	-	7	3757646	3765929	+	1374	protein_coding	-	-	transmembrane protein (AHRD V3.3 *** AT4G29960.1)
Solyc09g057680.3	4.06388	6.59831	6.19967	1.35866	1.48671	1.64757	22.9725	23.0275	26.6985	27.096	6.35528	1.93179	8.4761	5.323	5.62062	1.49765	24.9486	5.52154	1.90767	2.73598e-22	3.29869e-20	2.17287	2.03298e-07	2.30903e-06	-1.88247	0.000165588	0.00093146	-2.15052	2.77275e-48	1.26864e-46	-	9	50364733	50367909	+	2925	protein_coding	-	Pkinase_Tyr	receptor-like kinase TMK4 (AHRD V3.3 *** A0A2G2YRX1_CAPAN)
Solyc09g056360.3	35.0299	31.6055	35.6368	19.6545	19.7427	20.4379	7.95528	7.35287	9.20577	10.415	18.062	28.0354	15.9007	24.1344	34.0907	19.945	8.73223	21.5331	0.774285	6.3286e-22	7.59108e-20	-1.30609	2.30889e-13	6.93664e-12	-0.110005	0.536404	0.682734	1.96591	2.61101e-60	1.70757e-58	-	9	49074611	49076845	+	1662	protein_coding	Cytochrome b561 and DOMON domain-containing protein [Source:UniProtKB/TrEMBL;Acc:K4CTD1]	Cytochrom_B561	Cytochrome b5.1
Solyc09g010740.3	19.8136	19.8487	19.3512	11.3233	11.2095	11.5388	15.1064	16.1352	18.2786	17.7898	11.9291	10.3306	10.5063	9.41307	19.6712	11.3572	16.8275	10.5447	0.793432	8.95116e-22	1.0682e-19	0.671784	6.89423e-11	1.43366e-09	0.107854	0.307217	0.46632	0.225908	0.0124579	0.0289716	-	9	4049605	4051913	-	1582	protein_coding	-	-
Solyc05g010367.1	0	0	0	13.8175	14.4401	10.5157	0	0	0	0	21.5239	7.70997	16.3181	19.9137	0	12.9244	0	16.3664	-11.3428	1.77656e-21	2.10933e-19	-11.5551	4.4192e-25	4.28228e-23	-0.340539	0.231358	0.380958	#N/A	#N/A	#N/A	-	5	4521611	4523184	-	1011	protein_coding	-	-
Solyc09g065010.3	6.1335	6.50492	6.38672	2.84371	3.20063	3.31938	5.66454	5.74182	5.87074	6.30685	3.35821	3.65522	3.34486	3.147	6.34171	3.12124	5.89599	3.37632	1.02281	3.59639e-21	4.24846e-19	0.800668	1.10498e-18	6.16183e-17	-0.112791	0.324987	0.485037	0.105541	0.21984	0.328245	-	9	62909943	62916125	-	3282	protein_coding	-	-
Solyc09g009570.2	9.04004	6.57604	8.33855	22.2367	23.7462	17.5437	1.6744	2.92195	1.47118	1.5821	5.7108	8.44487	4.83644	7.06477	7.98487	21.1755	1.91241	6.51422	-1.40577	3.75586e-21	4.41455e-19	-1.76995	1.46545e-13	4.48824e-12	1.70081	7.89336e-20	4.37995e-18	2.0603	3.59523e-19	5.03413e-18	-	9	2988351	2993061	+	1798	protein_coding	-	NAD_binding_4
Solyc07g009150.3	14.3903	13.4422	13.8255	7.55322	6.44938	5.76928	13.8489	14.037	11.9414	13.1161	9.09623	9.17345	9.23194	9.14877	13.886	6.59063	13.2359	9.1626	1.07657	4.47842e-21	5.23752e-19	0.527663	5.28905e-11	1.12967e-09	-0.475284	1.56066e-05	0.00011347	0.069855	0.413945	0.535527	-	7	4190250	4203707	+	2268	protein_coding	-	ABC1	Protein kinase superfamily protein (AHRD V3.3 *** A0A2U1PBK3_ARTAN)
Solyc09g011420.3	71.3904	72.7078	76.9837	109.892	115.042	110.37	86.9408	68.1958	95.024	66.3857	97.9599	103.271	118.811	115.789	73.694	111.768	79.1366	108.958	-0.600355	5.51058e-21	6.41257e-19	-0.464523	0.000229738	0.00128323	0.0371589	0.669754	0.787318	-0.102122	0.413065	0.534681	-	9	4751104	4754547	+	986	protein_coding	-	-	Ribosomal protein L7Ae/L30e/S12e/Gadd45 family protein (AHRD V3.3 *** A0A2U1Q8Q2_ARTAN)
Solyc05g047680.3	0.114977	0.200207	0.0952977	2.17679	2.68558	1.42949	0	0.0158801	0.0501539	0	0.174642	0.54795	0.222956	0.41154	0.136827	2.09728	0.0165085	0.339272	-3.93869	5.65243e-21	6.54506e-19	-4.35683	3.11607e-06	2.76874e-05	2.62342	2.42485e-11	5.17896e-10	3.04406	0.0101744	0.0242023	-	5	60015087	60016969	+	1798	protein_coding	-	p450
Solyc09g018430.3	7.77037	8.32642	9.0532	21.9659	21.8531	24.1009	9.83917	10.3162	7.63735	6.70133	20.3482	19.2504	26.4519	20.9854	8.38333	22.64	8.6235	21.759	-1.43384	6.01813e-21	6.93419e-19	-1.33724	2.49175e-14	8.46478e-13	0.058065	0.685298	0.798384	-0.0415924	0.84035	0.89248	-	9	14878899	14894922	+	429	protein_coding	-	-
Solyc04g076010.3	11.7569	9.71495	9.96567	3.841	2.91385	3.75362	37.3839	17.1154	43.8195	39.1757	9.19044	3.04447	10.7321	8.87916	10.4792	3.50282	34.3736	7.96153	1.58394	6.36048e-21	7.29273e-19	2.10687	5.30897e-06	4.46868e-05	-1.18441	0.000601272	0.00286414	-1.71277	7.93299e-07	4.03407e-06	-	4	61024704	61029375	-	1066	protein_coding	-	-	zinc ion-binding protein (AHRD V3.3 *-* AT1G02070.1)
Solyc09g018510.3	44.3351	48.4578	48.7358	28.0616	28.0796	30.1887	35.275	37.3902	37.3842	36.2167	29.5536	28.5913	31.2685	28.996	47.1762	28.7767	36.5665	29.6023	0.713719	8.18422e-21	9.338e-19	0.30209	1.40596e-06	1.3464e-05	-0.0402092	0.582286	0.720338	0.367714	4.29101e-08	2.54923e-07	-	9	15132150	15137263	+	1428	protein_coding	-	-	Phytol kinase (AHRD V3.3 *** A0A2K3MZ75_TRIPR)
Solyc03g083100.3	27.0484	29.0286	26.7018	13.8245	16.3937	15.7642	29.1532	25.731	29.4616	28.3765	20.6415	27.374	21.3802	24.3736	27.5929	15.3275	28.1806	23.4423	0.848471	8.65437e-21	9.82649e-19	0.261979	0.0108824	0.0351171	-0.612471	4.24204e-07	4.33608e-06	-0.0294984	0.699615	0.787697	-	3	54347779	54350875	-	1862	nontranslating_CDS	-	IQ
Solyc07g054290.1	111.586	110.574	112.451	73.2393	73.2567	67.9529	108.942	101.568	117.048	120.079	100.757	109.566	110.368	103.134	111.537	71.483	111.909	105.956	0.642631	1.25348e-20	1.41637e-18	0.0755528	0.316623	0.487607	-0.567387	2.93113e-15	1.04793e-13	-0.0040448	0.957468	0.972671	-	7	62767766	62768359	-	594	protein_coding	Photosystem II repair protein PSB27-H1, chloroplastic [Source:Projected from Arabidopsis thaliana (AT1G03600) UniProtKB/Swiss-Prot;Acc:Q9LR64]	-	Photosystem II Psb27 protein (AHRD V3.3 *-* A0A1Y1IAK8_KLENI)
Solyc06g069120.3	270.188	278.292	237.517	165.527	162.362	164.793	139.999	178.095	158.151	168.429	168.663	128.768	180.032	121.949	261.999	164.227	161.168	149.853	0.67466	1.26116e-20	1.4182e-18	0.102521	0.43332	0.602424	0.132632	0.335714	0.496519	0.701628	1.0119e-13	1.01357e-12	-	6	43018686	43020507	+	1255	protein_coding	-	-	BnaA05g33450D protein (AHRD V3.3 *** A0A078J4B8_BRANA)
Solyc09g042660.3	3.15908	3.15852	3.15521	0.970189	0.895522	0.732042	3.23862	3.12544	2.78295	2.55407	0.899457	1.36362	1.21453	1.51396	3.1576	0.865918	2.92527	1.24789	1.86789	1.38309e-20	1.54787e-18	1.22441	6.49405e-11	1.35761e-09	-0.528016	0.0406621	0.0998651	0.110783	0.445347	0.565415	-	9	24957509	24960214	-	1955	protein_coding	-	Pkinase
Solyc09g007760.3	23.3403	21.9105	19.4267	39.6185	40.2402	45.8333	32.568	34.7018	32.8538	43.1532	60.2393	53.5	56.758	62.7448	21.5591	41.8974	35.8192	58.3105	-0.957094	1.43478e-20	1.59807e-18	-0.706378	1.97165e-11	4.54807e-10	-0.476352	2.27303e-07	2.45945e-06	-0.731322	1.29911e-09	9.03938e-09	-	9	1295479	1296698	-	1054	protein_coding	-	-
Solyc01g008820.3	53.3133	53.2748	57.4428	85.439	80.5203	86.4267	101.415	76.6862	124.678	91.3715	56.0437	59.2633	79.4362	65.8426	54.677	84.1287	98.5376	65.1465	-0.620893	1.69677e-20	1.88092e-18	0.593855	7.27882e-05	0.000461272	0.369339	0.00233221	0.00922936	-0.849082	3.74063e-10	2.75203e-09	-	1	2778261	2784205	+	1394	protein_coding	-	-	signal peptide peptidase-like (AHRD V3.3 *** A0A2I4FPX2_9ROSI)
Solyc12g044440.2	0	0	0	8.30744	7.32309	6.34232	0	0	0	0	3.40934	6.43262	6.24835	7.22807	0	7.32428	0	5.8296	-11.0393	1.96092e-20	2.16349e-18	-10.583	7.26197e-24	6.28945e-22	0.329265	0.156661	0.285458	#N/A	#N/A	#N/A	-	12	60355753	60365961	+	1446	protein_coding	-	-	Zinc finger protein (AHRD V3.3 *-* A0A200QX85_9MAGN)
Solyc09g018440.2	1.52953	2.15656	1.28998	8.20665	7.52129	8.6893	1.16025	1.7345	1.17052	1.50838	5.62473	5.32597	9.07806	5.85889	1.65869	8.13908	1.39341	6.47191	-2.29363	2.09142e-20	2.29663e-18	-2.21555	3.02825e-17	1.44939e-15	0.331464	0.126584	0.243326	0.250458	0.477804	0.594743	-	9	14900820	14901555	+	642	protein_coding	-	-	gamma-interferon-inducible lysosomal thiol reductase-like (AHRD V3.3 *-* A0A2I4F2F4_9ROSI)
Solyc05g056050.3	66.452	65.6412	65.5229	37.9619	32.9394	28.1099	131.205	123.718	129.299	125.994	92.098	92.4906	101.369	97.9713	65.872	33.0037	127.554	95.9823	0.998049	2.1685e-20	2.37014e-18	0.407137	5.56743e-12	1.3964e-10	-1.53985	1.14829e-46	3.28941e-44	-0.95259	4.23427e-69	3.45906e-67	-	5	66299650	66301774	-	985	protein_coding	Chlorophyll a-b binding protein, chloroplastic [Source:UniProtKB/TrEMBL;Acc:K4C2T0]	-	Chlorophyll a-b binding protein, chloroplastic (AHRD V3.3 *** A0A2G3CJ50_CAPCH)
Solyc03g044330.1	170.002	169.623	159.576	112.17	118.399	116.828	137.095	148.617	134.051	137.126	132.977	140.86	128.657	127.436	166.401	115.799	139.222	132.482	0.523821	2.22589e-20	2.42156e-18	0.0686695	0.253369	0.416829	-0.193635	0.0013005	0.00558745	0.257892	1.85152e-05	7.68776e-05	-	3	8871620	8873599	-	1980	protein_coding	Acetolactate synthase [Source:UniProtKB/TrEMBL;Acc:K4BG52]	TPP_enzyme_N	Acetolactate synthase (AHRD V3.3 *** C0L093_TOBAC)
Solyc07g066150.1	612.215	631.851	606.767	379.781	415.307	349.358	897.111	845.438	889.907	837.449	742.793	771.994	759.656	716.179	616.944	381.482	867.476	747.656	0.694174	2.66258e-20	2.88323e-18	0.211501	4.67332e-05	0.000311607	-0.970243	2.62454e-38	4.85053e-36	-0.491009	8.73992e-21	1.33987e-19	-	7	67776515	67776955	+	441	protein_coding	-	-	Photosystem I reaction center subunit V, chloroplastic (AHRD V3.3 *** A0A1U8HDK9_CAPAN)
Solyc07g062550.3	38.2386	38.9186	35.1218	22.6303	22.6125	24.6394	51.0247	50.6428	47.2321	50.0836	42.9986	45.4635	38.9183	40.123	37.4263	23.2941	49.7458	41.8758	0.685008	3.00628e-20	3.24041e-18	0.245434	0.000319084	0.00171114	-0.845623	1.03188e-25	9.09519e-24	-0.409708	2.34669e-10	1.7605e-09	-	7	65370047	65374858	-	2545	nontranslating_CDS	-	EPSP_synthase
Solyc03g071850.1	12.2754	10.7955	11.4901	20.7785	21.0436	20.7794	5.67412	7.00186	4.85533	5.31026	18.3978	30.2108	14.8296	20.4636	11.5203	20.8672	5.71039	20.9755	-0.855625	3.18183e-20	3.4139e-18	-1.87982	6.0014e-21	4.18575e-19	-0.00679474	0.972975	0.985837	1.01234	6.94415e-13	6.49285e-12	-	3	21129464	21130825	+	1362	protein_coding	Glycosyltransferase [Source:UniProtKB/TrEMBL;Acc:K4BHL4]	UDPGT	Glycosyltransferase (AHRD V3.3 *** A0A2I4G8J4_9ROSI)
Solyc07g005960.3	83.8176	76.9912	85.6726	155.422	138.806	129.091	70.0317	78.7939	74.521	67.7819	109.433	169.806	103.464	154.815	82.1605	141.106	72.7821	134.379	-0.779359	3.29282e-20	3.51685e-18	-0.888089	2.52307e-09	4.08599e-08	0.0711863	0.674446	0.790717	0.175279	0.0188093	0.0415405	-	7	793228	799611	-	1872	protein_coding	Carboxypeptidase [Source:UniProtKB/TrEMBL;Acc:K4CB67]	Peptidase_S10	Carboxypeptidase (AHRD V3.3 *** A0A1U8F7V7_CAPAN)
Solyc01g100320.3	225.372	240.624	241.054	331.989	326.456	336.116	268.085	229.635	288.108	255.518	206.2	244.351	263.393	229.058	235.683	331.52	260.337	235.75	-0.491508	3.4565e-20	3.67488e-18	0.14004	0.145817	0.278805	0.492373	3.70438e-08	4.59877e-07	-0.142881	0.0801639	0.143053	-	1	90263774	90270080	-	1551	protein_coding	-	-	Disulfide-isomerase-like protein (AHRD V3.3 *** B3TLY7_ELAGV)
Solyc03g034140.3	5.26925	6.31666	5.23821	0.448516	0.788766	1.25095	0.17339	0.292437	0.0839634	0.140884	0.497031	0.512626	0.258407	0.401897	5.60804	0.829411	0.172668	0.41749	2.75558	4.02151e-20	4.25625e-18	-1.27137	0.0237596	0.0670853	0.990873	0.0404643	0.0994766	5.01095	2.22649e-44	9.06295e-43	-	3	5865987	5869167	+	1074	protein_coding	-	FMN_red
Solyc02g067250.2	27.4117	24.0837	27.1524	52.8936	52.1439	45.7337	10.7349	10.0409	11.6147	10.3354	24.3571	36.4832	20.9742	37.3455	26.2159	50.2571	10.6815	29.79	-0.937819	5.72544e-20	6.03235e-18	-1.48382	1.23943e-15	5.02658e-14	0.754797	0.000116098	0.000678901	1.29643	6.31497e-31	1.55952e-29	-	2	38008044	38009944	+	691	protein_coding	-	-
Solyc10g007250.2	0.0624682	0.037188	0.0383528	0.841013	0.659869	0.706051	0.200076	2.55385	0.266437	0.666524	1.2567	2.90314	0.0745445	0.753597	0.046003	0.735644	0.921721	1.24699	-3.98687	6.70445e-20	7.03216e-18	-0.437265	0.697755	0.817899	-0.759225	0.449654	0.606982	-4.32251	2.48159e-05	0.000100701	-	10	1640535	1658835	+	3723	protein_coding	-	TPR_1
Solyc01g107730.3	30.1556	46.9515	54.6191	14.645	15.37	12.5349	91.2582	86.9655	79.5773	81.9203	32.7824	19.7196	43.1972	26.4082	43.9087	14.1833	84.9303	30.5269	1.63068	8.13486e-20	8.4944e-18	1.47362	6.11063e-16	2.54366e-14	-1.10564	4.29744e-07	4.38683e-06	-0.951644	1.00086e-09	7.0409e-09	-	1	95073210	95075164	-	1659	protein_coding	CycD3;2 protein [Source:UniProtKB/TrEMBL;Acc:Q9SMD5]	Cyclin_C	D-type cyclin-2
Solyc03g063110.3	43.0421	44.0986	44.2798	28.0531	29.2525	29.8295	33.1727	34.0474	35.5508	33.1	33.5425	36.6534	28.921	30.6247	43.8068	29.045	33.9677	32.4354	0.593462	8.66216e-20	9.0048e-18	0.0635946	0.459323	0.626417	-0.15877	0.10095	0.20419	0.367434	1.16747e-09	8.16193e-09	-	3	35463717	35467869	-	1642	protein_coding	Acyl-[acyl-carrier-protein] desaturase [Source:UniProtKB/TrEMBL;Acc:K4BH59]	-	Acyl-[acyl-carrier-protein] desaturase (AHRD V3.3 *** A0A1U8G8K8_CAPAN)
Solyc06g061000.3	100.302	102.821	103.436	74.2322	73.7061	72.6714	82.7586	83.763	86.5084	92.4347	72.2513	66.3309	79.2105	66.1374	102.187	73.5366	86.3662	70.9825	0.475419	9.84413e-20	1.01882e-17	0.280098	0.000298684	0.00161419	0.0515216	0.532459	0.679457	0.243242	5.25409e-05	0.000200881	-	6	39086307	39093548	+	1688	protein_coding	Casein kinase II subunit beta [Source:UniProtKB/TrEMBL;Acc:K4C6T0]	-	Casein kinase II subunit beta (AHRD V3.3 *** A0A2G2VI76_CAPBA)
Solyc08g006160.3	23.2355	24.3262	23.8845	14.1078	12.5087	13.469	28.5487	27.585	29.4875	35.3888	28.8575	28.1387	26.6571	25.3784	23.8154	13.3618	30.2525	27.2579	0.834953	1.07593e-19	1.10864e-17	0.147203	0.125531	0.24881	-1.02845	9.29347e-30	1.02888e-27	-0.344494	0.000641691	0.00201996	-	8	880426	883682	-	1210	protein_coding	Probable plastid-lipid-associated protein 8, chloroplastic [Source:Projected from Arabidopsis thaliana (AT5G19940) UniProtKB/Swiss-Prot;Acc:Q941D3]	-
Solyc01g104950.3	183.983	185.952	194.889	259.11	257.406	256.444	127.779	134.16	114.163	124.61	169.734	154.513	157.641	164.798	188.275	257.653	125.178	161.672	-0.451796	1.11164e-19	1.14041e-17	-0.372115	3.67903e-08	4.85961e-07	0.672831	5.25717e-33	7.12892e-31	0.589362	3.25556e-18	4.31801e-17	-	1	93164619	93168894	-	2871	protein_coding	-	Glyco_hydro_3_C
Solyc03g116730.3	17.7761	16.3029	15.8426	9.07295	9.0454	7.28607	15.2962	15.8193	15.094	19.1167	12.1265	11.7401	11.6879	11.0789	16.6405	8.46814	16.3316	11.6583	0.97556	1.2165e-19	1.24253e-17	0.483203	1.52165e-07	1.78108e-06	-0.460733	6.14289e-06	4.91024e-05	0.0279071	0.781643	0.849545	-	3	67501201	67505043	-	2794	protein_coding	JB67 [Source:Projected from Arabidopsis thaliana (AT3G15850) UniProtKB/TrEMBL;Acc:A0A178VBZ6]	-
Solyc09g075620.2	6.05521	6.06764	6.65559	2.40243	1.75257	1.47977	31.3709	30.0172	32.8763	34.9956	22.5512	16.9567	26.6183	20.5802	6.25948	1.87826	32.315	21.6766	1.73889	1.71292e-19	1.74197e-17	0.573263	6.09012e-06	5.07202e-05	-3.52958	4.70833e-73	3.72072e-70	-2.36809	1.2536e-145	4.3524e-143	-	9	67714717	67716794	-	1579	protein_coding	-	-
Solyc05g011920.3	61.5204	52.8801	59.6552	91.9024	107.509	105.452	28.1715	29.8801	33.6846	29.5889	69.1281	115.517	75.346	92.5145	58.0186	101.621	30.3313	88.1264	-0.80768	1.83573e-19	1.856e-17	-1.54206	3.97379e-26	4.15736e-24	0.206232	0.20236	0.345411	0.936278	1.38213e-26	2.85733e-25	-	5	5153709	5156805	+	1484	protein_coding	-	ACT	ACT domain-containing protein (AHRD V3.3 *** A0A1Q3CHJ6_CEPFO)
Solyc01g015250.1	8.81714	7.92187	6.74587	0.474121	0.29646	0	8.2276	8.76809	8.52064	9.05471	0.412082	0.15211	0.485615	0	7.82829	0.25686	8.64276	0.262452	4.9392	1.84092e-19	1.856e-17	5.05063	6.57315e-29	8.68244e-27	-0.0297293	0.982328	0.990404	-0.14035	0.455097	0.574351	-	1	18153281	18153661	-	381	protein_coding	-	-	Unknown protein
Solyc01g096750.1	2.89075	3.31738	2.83848	6.32627	6.86203	8.1572	1.00875	1.84523	0.727048	1.17799	2.55145	2.82541	2.21427	2.43527	3.01554	7.11517	1.18976	2.5066	-1.23795	2.76897e-19	2.77967e-17	-1.07634	9.77764e-06	7.72927e-05	1.5052	1.33829e-27	1.30917e-25	1.34037	3.12041e-07	1.67469e-06	-	1	87650585	87655236	+	2646	protein_coding	AGO4D [Source:UniProtKB/TrEMBL;Acc:K4B063]	Piwi	Argonaute4d
Solyc06g082950.3	153.762	162.343	150.097	100.789	89.0132	81.912	267.466	258.329	276.957	267.748	181.249	177.303	189.715	177.829	155.401	90.5714	267.625	181.524	0.779709	2.85975e-19	2.85853e-17	0.557057	8.46485e-28	1.07028e-25	-1.00261	1.76744e-32	2.31454e-30	-0.783508	2.57437e-44	1.04251e-42	-	6	48607669	48609470	+	926	protein_coding	-	-
Solyc10g009570.3	38.8723	42.5337	41.461	26.0985	24.2222	21.9016	73.5147	73.649	68.1517	74.3039	58.2092	56.7993	49.9014	48.4779	40.9557	24.0741	72.4049	53.347	0.767312	3.00039e-19	2.98634e-17	0.43787	1.38977e-08	1.99344e-07	-1.1474	1.11848e-30	1.29456e-28	-0.821607	4.11357e-38	1.39737e-36	-	10	3682801	3687911	-	1983	protein_coding	-	-	Rhodanese-like domain-containing protein 4, chloroplastic (AHRD V3.3 *** A0A2G2VSY7_CAPBA)
Solyc04g081550.3	51.0166	50.3692	47.7797	25.132	25.3292	31.0873	14.8746	15.3587	13.6749	16.9276	16.0373	21.2041	17.6902	19.2309	49.7218	27.1828	15.2089	18.5406	0.87214	3.9108e-19	3.87601e-17	-0.289481	0.00885568	0.0298352	0.552309	1.07362e-05	8.12822e-05	1.70966	9.52595e-87	1.13014e-84	-	4	65580391	65582905	+	1398	protein_coding	-	Thaumatin	Thaumatin-like protein.1
Solyc02g078380.3	25.078	25.5099	24.7068	14.7274	12.5625	12.5912	37.2075	40.6086	46.6564	41.4313	26.1466	22.7309	25.4948	26.4008	25.0982	13.2937	41.4759	25.1933	0.918316	4.44342e-19	4.3853e-17	0.716516	2.32411e-14	7.92948e-13	-0.922085	4.25101e-18	2.01699e-16	-0.724114	4.12725e-15	4.55541e-14	-	2	43652165	43653626	-	1016	protein_coding	-	-	Stem-specific protein TSJ.1
Solyc01g106040.3	2.94886	3.1625	3.13466	5.34559	5.5931	4.81306	3.44201	3.6821	3.0039	3.65934	5.40316	5.37238	5.3819	5.60833	3.08201	5.25059	3.44684	5.44144	-0.768216	4.54678e-19	4.46846e-17	-0.66175	2.34358e-16	1.02996e-14	-0.0509778	0.500433	0.652802	-0.161154	0.082333	0.146161	-	1	93909674	93924139	+	10577	protein_coding	-	CCT	GATA transcription factor 24 (AHRD V3.3 *** A0A2G3AWR4_CAPCH)
Solyc11g028040.2	0.486731	0.711221	0.831298	6.34096	19.2443	7.15171	10.2039	71.8701	9.98532	12.54	97.8583	5.40835	36.328	74.1216	0.676417	10.9123	26.1498	53.4291	-4.01721	5.19111e-19	5.08034e-17	-1.03369	0.296361	0.465067	-2.29309	0.015441	0.0454133	-5.27435	NA	1	-	11	20123967	20124904	-	584	protein_coding	-	-	Defensin-like protein (AHRD V3.3 *** A0A1U8HFN5_CAPAN)
Solyc02g077160.3	92.9293	94.9876	109.782	213.559	197.286	162.884	9.25202	10.9707	9.00254	9.44412	70.5901	135.161	39.7357	118.919	99.233	191.243	9.66734	91.1014	-0.945744	5.74186e-19	5.59592e-17	-3.2401	3.80357e-17	1.78436e-15	1.07075	0.0109751	0.0341362	3.35967	1.37578e-294	1.5467e-291	-	2	42750301	42757042	-	3576	protein_coding	-	Lipase_3	Phospholipase A1-IIgamma (AHRD V3.3 *** A0A2U1NY06_ARTAN)
Solyc03g025510.3	26.9269	25.1691	26.1718	16.5669	16.0047	17.0508	21.9229	21.1537	19.9992	22.3141	13.996	15.4959	13.4206	13.6342	26.0893	16.5408	21.3475	14.1367	0.658556	6.0811e-19	5.90195e-17	0.591143	1.82335e-14	6.29362e-13	0.226737	0.00673736	0.0227628	0.290216	4.13389e-05	0.000160776	-	3	2923983	2929372	-	1999	protein_coding	-	Lipase_3	Alpha/beta-Hydrolases superfamily protein (AHRD V3.3 *** A0A2U1MXT7_ARTAN)
Solyc09g059583.1	6.78384	6.26621	6.57743	11.8353	11.2648	11.5208	5.39951	5.69517	4.62445	5.27822	9.17023	8.22912	7.44711	8.16283	6.54249	11.5403	5.24934	8.25232	-0.81743	7.0677e-19	6.83114e-17	-0.655215	6.27092e-10	1.11565e-08	0.484394	4.85723e-07	4.91015e-06	0.318197	0.00365518	0.00975306	-	9	55133310	55136717	+	2236	protein_coding	-	-
Solyc02g077480.1	597.424	672.245	615.828	918.876	914.328	935.192	724.645	747.089	711.248	631.375	783.413	863.525	834.238	810.164	628.499	922.799	703.589	822.835	-0.553429	7.25874e-19	6.98691e-17	-0.228789	0.00116081	0.00526696	0.165925	0.00276204	0.0106598	-0.162229	0.0353746	0.0715953	-	2	42975290	42975700	+	411	protein_coding	Histone H3 [Source:UniProtKB/TrEMBL;Acc:K4AY75]	Histone	Histone H3 (AHRD V3.3 *** B3TM40_ELAGV)
Solyc07g065840.2	826.246	847.882	873.272	635.443	635.756	621.067	579.133	608.598	609.615	671.975	502.488	529.765	583.157	525.72	849.133	630.755	617.33	535.282	0.429706	7.56543e-19	7.25227e-17	0.202581	0.00426138	0.016067	0.237261	0.00038882	0.00196442	0.460512	7.29342e-13	6.81133e-12	HSC80	7	67565749	67569469	-	2444	protein_coding	Heat shock cognate protein 80 [Source:UniProtKB/Swiss-Prot;Acc:P36181]	HATPase_c	molecular chaperone Hsp90-2
Solyc06g009890.2	0	0	0	5.73053	5.35476	5.12367	0	0	0	0	4.28191	2.94296	3.15374	3.15319	0	5.40299	0	3.38295	-10.562	7.9451e-19	7.58514e-17	-9.75734	7.5303e-21	5.19086e-19	0.676948	5.47685e-05	0.000347971	#N/A	#N/A	#N/A	-	6	4222600	4233377	-	1408	protein_coding	-	-	Unknown protein
Solyc09g011080.3	3.05134	3.18454	2.23051	0.573989	0.53836	0.502949	2.825	2.15987	2.45869	8.33781	2.54913	1.99595	2.56023	1.4221	2.82213	0.538433	3.94534	2.13185	2.39196	8.15562e-19	7.75447e-17	0.88456	0.0801618	0.177268	-1.98464	7.92179e-12	1.82823e-10	-0.482197	0.395724	0.517426	-	9	4413491	4416638	-	1626	protein_coding	-	AAA	Ribulose bisphosphate carboxylase/oxygenase activase, chloroplastic (AHRD V3.3 *** A0A2G2VP29_CAPBA)
Solyc04g072380.3	1.96064	2.60697	2.17996	0.766073	0.809968	0.776961	3.2164	2.56266	2.71872	2.75807	1.49631	1.04566	1.10564	0.763114	2.24919	0.784334	2.81396	1.10268	1.51959	8.77648e-19	8.31101e-17	1.34982	8.20883e-14	2.62638e-12	-0.490208	0.0345871	0.0879042	-0.322622	0.0196372	0.0430829	-	4	59495525	59503635	+	4323	protein_coding	-	-	Glutaredoxin domain-containing protein/DEP domain-containing protein/DUF547 domain-containing protein (AHRD V3.3 *** A0A1Q3AUF5_CEPFO)
Solyc04g009350.3	13.374	15.1795	13.3799	23.4647	23.1723	24.1466	29.6189	25.3393	31.2646	28.3736	29.0741	25.0057	30.2009	26.3482	13.9778	23.5946	28.6491	27.6572	-0.754719	9.14693e-19	8.62688e-17	0.0479389	0.607268	0.75119	-0.228563	0.0105335	0.0329865	-1.03455	5.16917e-27	1.09256e-25	-	4	2786248	2793292	-	1795	protein_coding	-	Aminotran_1_2	Histidinol-phosphate aminotransferase (AHRD V3.3 *** B6TRS1_MAIZE)
Solyc06g083490.3	66.3524	69.6108	81.2751	121.125	125.158	136.552	63.0525	68.8385	59.0582	56.4531	149.343	183.968	155.871	174.091	72.4127	127.612	61.8506	165.818	-0.816814	9.33958e-19	8.7732e-17	-1.42582	4.90933e-52	2.3689e-49	-0.377309	5.44208e-05	0.000346371	0.22758	0.0198397	0.0434746	-	6	48936891	48941319	-	1078	protein_coding	-	-
Solyc04g082010.1	1011.53	1026.64	1025.45	669.624	640.057	544.4	1059.73	996.387	1139.6	1102.76	991.172	1032.38	950.584	918.326	1021.21	618.027	1074.62	973.115	0.725283	1.00659e-18	9.41766e-17	0.14021	0.030588	0.0821844	-0.65437	9.74445e-14	2.93834e-12	-0.0729035	0.22857	0.338646	PETE	4	65911468	65911980	-	513	protein_coding	Plastocyanin, chloroplastic [Source:UniProtKB/Swiss-Prot;Acc:P17340]	-	pre-plastocyanin
Solyc04g056540.3	30.1027	24.5081	27.9933	47.4059	58.7871	51.0769	12.5524	11.8124	11.5751	11.9827	20.9422	29.8532	14.6847	25.933	27.5347	52.4233	11.9807	22.8533	-0.928002	1.0172e-18	9.47904e-17	-0.935217	7.9857e-08	9.89072e-07	1.19835	1.48668e-09	2.35617e-08	1.20141	1.83236e-42	7.06865e-41	-	4	54430419	54440278	+	2480	protein_coding	Riboflavin biosynthesis protein PYRR, chloroplastic [Source:Projected from Arabidopsis thaliana (AT3G47390) UniProtKB/Swiss-Prot;Acc:Q9STY4]	RibD_C	Riboflavin biosynthesis protein RibD (AHRD V3.3 *** A0A1Y1HVZ2_KLENI)
Solyc09g030385.1	1.50146	1.56657	1.70297	6.16864	7.1674	7.23476	1.04405	2.96876	2.20616	3.14649	5.85762	5.53839	6.17674	6.12853	1.59034	6.85693	2.34136	5.92532	-2.10935	1.16286e-18	1.07934e-16	-1.34025	1.44064e-06	1.37793e-05	0.212277	0.181424	0.318182	-0.559961	0.14532	0.234332	-	9	32052925	32063815	+	654	protein_coding	-	-
Solyc04g075000.1	11.872	10.9758	11.9516	5.9971	4.94304	5.622	7.8893	7.37271	6.06823	8.19971	5.20186	4.29503	5.2325	4.19768	11.5998	5.52071	7.38249	4.73177	1.07303	1.22125e-18	1.12905e-16	0.63926	3.74618e-06	3.26964e-05	0.223083	0.129321	0.247033	0.65275	1.15217e-07	6.53883e-07	-	4	60984104	60985594	-	1491	protein_coding	-	Pkinase_Tyr	Serine/threonine-protein kinase-like protein (AHRD V3.3 *** A0A2G3CNY7_CAPCH)
Solyc03g115880.1	78.4542	76.9588	75.1243	125.444	135.72	134.326	68.0852	52.4748	69.1897	56.1615	82.745	74.9222	78.2027	85.1331	76.8458	131.83	61.4778	80.2507	-0.777775	1.39117e-18	1.28109e-16	-0.387917	0.000839416	0.00399339	0.717094	3.70865e-16	1.44053e-14	0.323363	0.00844648	0.0205052	-	3	66963079	66963300	+	222	protein_coding	-	-	Unknown protein
Solyc10g007690.3	240.881	249.461	237.188	166.341	166.513	148.259	318.143	326.608	300.017	335.124	271.499	251.065	272.74	237.135	242.51	160.371	319.973	258.11	0.597359	1.41913e-18	1.3017e-16	0.307122	5.06239e-06	4.28094e-05	-0.686063	1.89113e-17	8.39905e-16	-0.399283	1.3643e-11	1.14544e-10	-	10	1940930	1942822	+	998	protein_coding	Chlorophyll a-b binding protein, chloroplastic [Source:UniProtKB/TrEMBL;Acc:K4CXU8]	-	Chlorophyll a-b binding protein, chloroplastic (AHRD V3.3 *** A0A0F7H033_EROTE)
Solyc04g014670.3	10.6099	11.0988	11.0062	18.1321	18.269	17.2901	12.9506	12.765	14.0718	13.2493	18.2498	18.3004	21.6934	19.6458	10.905	17.897	13.2592	19.4723	-0.714245	1.44984e-18	1.32363e-16	-0.557513	4.85928e-11	1.04543e-09	-0.121165	0.176624	0.311938	-0.281533	0.000467891	0.00151135	-	4	4933557	4937194	+	1946	protein_coding	-	-	Short-chain dehydrogenase/reductase SDR (AHRD V3.3 *** A0A200PSC0_9MAGN),Pfam:PF13561
Solyc04g071660.3	6.26129	6.05336	5.97611	9.61686	10.3616	9.12574	8.97036	10.4695	7.44549	7.80243	13.4687	13.8287	12.1349	12.6482	6.09692	9.70138	8.67194	13.0201	-0.669289	1.45435e-18	1.32363e-16	-0.589034	8.55226e-08	1.05153e-06	-0.423933	7.75893e-08	9.15139e-07	-0.507796	1.15921e-05	4.97685e-05	-	4	58729356	58739503	-	7598	protein_coding	-	-	hypothetical protein (AHRD V3.3 *-* AT1G76740.1)
Solyc09g031580.3	8.737	8.74317	9.10312	13.3858	13.7323	13.3746	10.9381	11.0882	9.62701	9.68438	15.1048	13.655	13.4624	14.9161	8.8611	13.4976	10.3344	14.2846	-0.606578	1.73595e-18	1.5738e-16	-0.469852	1.01562e-08	1.48966e-07	-0.0811344	0.271385	0.427006	-0.221555	0.00753555	0.0185532	-	9	29866709	29875886	-	3981	protein_coding	-	Agenet	Zinc finger, RING-type (AHRD V3.3 *** A0A1R3IP44_COCAP)
Solyc12g098850.2	49.6776	60.5663	46.9373	26.0041	25.3371	29.2478	55.4368	54.6907	59.4036	54.9619	52.1589	36.5299	43.7229	43.2628	52.3937	26.863	56.1232	43.9186	0.964453	2.04018e-18	1.84246e-16	0.351116	0.000680015	0.00333159	-0.708695	1.5596e-08	2.07799e-07	-0.0984216	0.300685	0.419878	-	12	67213632	67215554	+	1431	protein_coding	-	-	ethylene-forming enzyme
Solyc12g035130.2	361.81	365.544	347.834	236.699	208.254	185.887	229.169	257.043	234.191	248.279	207.324	190.089	211.59	172.181	358.396	210.28	242.17	195.296	0.77	2.0753e-18	1.86697e-16	0.307641	9.62228e-05	0.000591548	0.107221	0.315218	0.474536	0.566134	5.444e-21	8.43355e-20	-	12	38726899	38734626	+	2848	protein_coding	-	DEAD	RNA helicase DEAD36
Solyc07g049520.2	1.76807	1.45738	1.10222	9.8771	6.58883	8.09597	11.9247	13.9757	9.9669	13.7505	7.05138	6.50709	8.33128	5.19263	1.44256	8.1873	12.4044	6.77059	-2.49801	2.21267e-18	1.98293e-16	0.871436	1.19445e-06	1.16173e-05	0.274099	0.210066	0.354707	-3.09764	6.17846e-39	2.14196e-37	-	7	59918101	59919191	+	570	protein_coding	-	-	TRAF-like family protein (AHRD V3.3 *** F4J556_ARATH)
Solyc09g030360.2	0	0	0.892423	49.5506	52.0635	56.5885	0	0	0	0	39.5779	39.5414	51.3943	43.3564	0.297474	52.7342	0	43.4675	-7.53113	2.27379e-18	2.02992e-16	-9.56725	3.72164e-20	2.41081e-18	0.279843	0.0914402	0.189223	2.36616	0.524904	1	-	9	32354378	32354473	-	96	protein_coding	-	-
Solyc01g104100.3	8.69667	10.8174	9.31454	22.2731	18.7554	19.161	4.69348	6.43436	4.99125	5.47359	11.5919	10.1816	13.281	11.1075	9.60955	20.0632	5.39817	11.5405	-1.06156	2.43429e-18	2.16495e-16	-1.09772	2.44321e-16	1.07175e-14	0.798489	4.04379e-11	8.3188e-10	0.831192	1.46006e-08	9.09992e-08	-	1	92455500	92457411	-	1349	protein_coding	-	-	11-S seed storage protein (AHRD V3.3 *** A0A2U1KM33_ARTAN)
Solyc10g076390.2	2.60269	2.60784	2.16656	5.80868	7.09178	7.14415	0.243585	0.261435	0.196592	0.0989595	1.29381	1.49717	0.524363	1.1292	2.45903	6.68154	0.200143	1.11114	-1.44057	2.45491e-18	2.17501e-16	-2.47436	1.10286e-08	1.60963e-07	2.58733	2.74277e-21	1.73157e-19	3.61717	2.26179e-27	4.88998e-26	-	10	59461745	59463755	+	1529	protein_coding	-	-	BES1/BZR1-like protein.1
Solyc12g005760.2	29.4612	31.7256	31.8685	18.5197	19.3254	19.0951	39.883	39.6103	40.4174	46.2942	21.3383	19.9712	22.7674	19.6605	31.0185	18.9801	41.5512	20.9343	0.708937	2.53614e-18	2.2385e-16	0.986111	2.6437e-31	4.0069e-29	-0.140584	0.10868	0.216068	-0.421354	3.9298e-07	2.08164e-06	-	12	402523	411456	+	1242	protein_coding	-	-	Peroxisome biogenesis protein 22 (AHRD V3.3 *** A0A1U8EC78_CAPAN)
Solyc10g074980.2	90.714	92.1274	99.075	149.696	135.348	157.243	67.1156	65.011	63.4927	69.0778	75.5203	88.0499	75.0987	81.2074	93.9722	147.429	66.1743	79.9691	-0.648842	2.88856e-18	2.53998e-16	-0.276423	8.68062e-05	0.000538983	0.88311	1.34881e-24	1.1119e-22	0.506476	2.29153e-17	2.9024e-16	-	10	58748296	58754907	+	2770	protein_coding	-	-	Vacuolar sorting receptor protein (AHRD V3.3 *** C6KI57_LILLO)
Solyc02g079540.2	0.0239638	0.00855957	0.00882768	2.60583	0.942716	0.911872	0.0287822	0.0529567	0.00929178	0.018709	2.03838	3.01861	2.03988	3.70737	0.0137837	1.48681	0.0274349	2.70106	-6.72677	3.31256e-18	2.9019e-16	-6.61047	7.68121e-43	2.32839e-40	-0.861457	0.0173449	0.0499614	-0.984815	0.431976	0.552946	-	2	44624762	44628539	+	3235	protein_coding	Serine/threonine-protein kinase [Source:UniProtKB/TrEMBL;Acc:K4B9H5]	Pkinase_Tyr	G-type lectin S-receptor-like serine/threonine-protein kinase (AHRD V3.3 *** A0A2G2VAF2_CAPBA)
Solyc06g060340.3	152.559	156.946	149.092	100.374	85.1664	79.3548	296.255	283.397	280.314	327.199	258.582	231.651	266.387	241.589	152.866	88.2986	296.791	249.552	0.792688	4.04192e-18	3.52763e-16	0.247041	0.000892253	0.00421676	-1.49846	2.5972e-52	9.15693e-50	-0.956495	4.54132e-42	1.72373e-40	PSBS	6	38438850	38440845	+	1060	protein_coding	Photosystem II 22 kDa protein, chloroplastic [Source:UniProtKB/Swiss-Prot;Acc:P54773]	-	Photosystem II 22 kDa protein, chloroplastic (AHRD V3.3 *** A0A1U8GV91_CAPAN)
Solyc09g056200.3	0	0.0576879	0	28.5386	25.2376	23.0613	0.19398	0	0.125245	0.189136	29.8306	25.234	27.4317	29.7393	0.0192293	25.6125	0.12709	28.0589	-10.2926	4.8751e-18	4.23898e-16	-7.81484	4.64734e-50	2.11311e-47	-0.131077	0.281084	0.438323	-2.63275	0.189136	0.290483	-	9	47660993	47661663	-	480	protein_coding	-	-	Unknown protein
Solyc06g063360.3	253.183	258.434	236.829	170.912	166.779	148.906	304.472	295.806	308.422	319.536	265.608	277.497	269.299	281.392	249.482	162.199	307.059	273.449	0.621901	5.24292e-18	4.54192e-16	0.164046	0.000832849	0.00396534	-0.753033	1.27684e-28	1.33614e-26	-0.298877	1.02462e-07	5.84868e-07	-	6	40153193	40166066	-	3327	protein_coding	-	Pkinase_Tyr
Solyc09g064480.2	22.1924	22.1246	21.347	32.0904	33.4288	32.8296	21.138	20.2998	20.6884	21.0626	33.6784	40.2564	32.083	37.1648	21.888	32.7829	20.7972	35.7956	-0.581939	5.64204e-18	4.86964e-16	-0.786839	4.8812e-20	3.14472e-18	-0.126411	0.176139	0.311296	0.074703	0.253283	0.367487	-	9	61986781	61988586	+	1806	protein_coding	Xyloglucan galactosyltransferase MUR3 [Source:Projected from Arabidopsis thaliana (AT2G20370) UniProtKB/Swiss-Prot;Acc:Q7XJ98]	-
Solyc07g063430.3	82.4768	84.9467	80.0931	59.7864	55.4078	56.6806	58.683	63.0434	59.0443	67.4533	69.7115	62.9456	65.5277	59.6545	82.5055	57.2916	62.056	64.4598	0.527087	5.87029e-18	5.04802e-16	-0.0576533	0.436932	0.605985	-0.169535	0.0247477	0.0669827	0.411525	3.43058e-09	2.29051e-08	-	7	66037442	66041949	-	1904	protein_coding	-	Mpv17_PMP22	Peroxisomal membrane 22 kDa (Mpv17/PMP22) family protein (AHRD V3.3 *** A0A2U1KPZ4_ARTAN)
Solyc08g013670.3	183.218	193.902	171.672	114.459	116.36	98.9029	263.004	256.827	254.298	276.74	200.932	186.343	236.388	207.239	182.931	109.907	262.717	207.726	0.735691	5.93498e-18	5.08495e-16	0.335715	3.6192e-05	0.000248757	-0.918002	3.72829e-19	1.97324e-17	-0.521445	1.67096e-15	1.88304e-14	-	8	3142446	3143601	-	787	protein_coding	-	-	Photosystem I reaction center subunit N, chloroplastic (AHRD V3.3 *** A0A1U8EZE3_CAPAN)
Solyc12g036265.1	10.0425	5.13997	3.97008	0.237809	0.51301	0.853601	6.44761	5.7962	8.38136	3.89627	0.843304	1.85397	0.341005	0.219179	6.38417	0.534806	6.13036	0.814365	3.57723	6.1805e-18	5.27598e-16	2.90985	1.2218e-05	9.35802e-05	-0.605751	0.387972	0.549861	0.0606126	0.842624	0.89405	-	12	46024816	46038460	+	1266	protein_coding	-	-
Solyc03g031500.1	22.2142	22.1845	30.5616	1.93669	2.80727	4.95323	0	0	0.175783	0	0	0	0.180331	0	24.9868	3.2324	0.0439458	0.0450827	2.94903	6.33696e-18	5.38987e-16	-0.0284892	0.993568	1	5.90216	1.5862e-06	1.45113e-05	8.87675	3.60508e-17	4.51285e-16	-	3	4050289	4050459	-	171	protein_coding	-	-	Unknown protein
Solyc05g008060.3	15.1301	15.4236	14.9751	9.83222	10.0171	9.40802	7.95104	8.45201	7.3186	9.70622	8.92849	10.926	8.60925	11.3076	15.1763	9.75243	8.35697	9.94284	0.638693	9.03086e-18	7.65333e-16	-0.254451	0.0414483	0.105196	-0.0276177	0.816649	0.888195	0.861326	2.25958e-17	2.86347e-16	-	5	2482105	2486023	+	2912	protein_coding	Auxin efflux carrier component [Source:UniProtKB/TrEMBL;Acc:E5KGD4]	-
Solyc10g006230.3	474.317	484.885	454.829	320.095	304.386	267.192	666.022	660.963	639.686	674.756	579.869	589.139	575.099	568.749	471.343	297.224	660.357	578.214	0.665967	9.06861e-18	7.65757e-16	0.1886	4.61743e-06	3.93564e-05	-0.959543	4.73415e-38	8.54272e-36	-0.485794	1.39711e-22	2.3327e-21	-	10	913417	917123	+	1174	protein_coding	-	-
Solyc12g094620.2	378.72	375.908	316.512	220.355	228.18	223.191	58.5791	65.4676	60.4265	94.1811	68.415	95.7813	75.2206	82.0915	357.047	223.908	69.6636	80.3771	0.673947	9.45176e-18	7.9524e-16	-0.210006	0.16844	0.310341	1.47866	7.64337e-41	1.65248e-38	2.35836	4.92287e-28	1.09957e-26	-	12	65780218	65785116	+	2629	protein_coding	-	Catalase
Solyc03g120620.3	0.700603	0.844581	0.753515	2.22284	2.37879	1.8736	0.796393	1.02294	0.764025	0.82046	1.05657	0.743536	0.783791	1.08965	0.766233	2.15841	0.850955	0.918388	-1.49459	9.63166e-18	8.07471e-16	-0.111099	0.566202	0.719437	1.23446	3.95711e-11	8.16247e-10	-0.152679	0.429868	0.550814	-	3	70450223	70457873	+	4131	protein_coding	-	START	Homeobox-leucine zipper protein GLABRA 2 (AHRD V3.3 *** A0A2G3A3K0_CAPAN)
Solyc03g116950.2	15.152	16.9447	19.769	44.3576	41.865	32.0716	30.3971	32.814	42.7063	30.0682	19.7733	26.1554	23.2973	22.9646	17.2886	39.4314	33.9964	23.0476	-1.18924	1.34095e-17	1.12018e-15	0.557631	2.02586e-05	0.000147838	0.775086	1.21182e-08	1.63264e-07	-0.975549	2.55719e-12	2.29206e-11	-	3	67713514	67716874	-	1407	protein_coding	-	-	Phospholipase-like protein (AHRD V3.3 *-* A0A2U1KY47_ARTAN)
Solyc02g086630.2	6.38795	4.69403	4.67185	2.03156	2.10994	1.7305	0.500593	0.817665	0.514504	0.45821	0.485791	0.572288	0.466913	0.41609	5.25128	1.95733	0.572743	0.48527	1.42532	1.45856e-17	1.21408e-15	0.237883	0.373263	0.54515	2.01079	3.77832e-24	3.03817e-22	3.19412	5.21483e-51	2.5974e-49	-	2	49926901	49931205	-	3038	protein_coding	-	-
Solyc05g009470.3	121.688	117.606	126.673	168.359	178.84	168.724	99.1937	103.374	89.6044	67.7963	132.757	161.444	128.794	156.629	121.989	171.974	89.992	144.906	-0.494639	1.78284e-17	1.47875e-15	-0.690245	1.61918e-07	1.87666e-06	0.247593	0.0102758	0.0323387	0.439392	0.000394578	0.00129114	-	5	3636082	3644007	-	3204	protein_coding	-	Glyco_hydro_31
Solyc04g077580.3	2.28724	1.77301	2.20501	10.3757	7.97679	14.246	2.68869	1.77445	1.98128	1.82369	1.06443	2.12824	0.929162	1.45156	2.08842	10.8662	2.06703	1.39335	-2.37695	1.95784e-17	1.61815e-15	0.560224	0.111838	0.228389	2.95892	4.64054e-20	2.60018e-18	0.0180302	0.954626	0.970827	-	4	62626878	62627839	+	531	protein_coding	-	-	BnaC03g48770D protein (AHRD V3.3 *** A0A078HIB5_BRANA)
Solyc02g092700.3	21.0913	18.9511	18.9033	11.0498	10.8979	9.01066	20.416	19.5412	17.5521	25.2718	17.8902	17.1429	17.4777	17.5658	19.6486	10.3195	20.6953	17.5192	0.930174	2.37398e-17	1.95519e-15	0.237023	0.0319472	0.0851782	-0.763062	3.69819e-15	1.29987e-13	-0.0739529	0.546487	0.657293	-	2	54330470	54334019	-	1692	protein_coding	-	-	DUF1230 family protein (DUF1230) (AHRD V3.3 *** AT5G67370.1)
Solyc09g031523.1	0	0	0.159539	7.1202	9.20227	8.59349	0.231186	0	0	0.16906	8.1864	9.8748	8.55614	9.87518	0.0531798	8.30532	0.100062	9.12313	-7.34825	2.6501e-17	2.17494e-15	-6.54833	6.52097e-30	9.01649e-28	-0.134658	0.420282	0.579588	-0.922268	0.67598	0.768131	-	9	30814407	30817862	-	537	protein_coding	-	-
Solyc02g088460.3	27.4677	26.8934	28.5319	42.9128	41.5949	44.9661	96.6829	72.4596	110.694	102.025	28.1251	27.2831	48.3069	32.578	27.631	43.158	95.4652	34.0733	-0.642536	2.87876e-17	2.35434e-15	1.48316	1.44743e-16	6.49395e-15	0.341376	0.0623545	0.140082	-1.78798	8.63351e-45	3.56343e-43	-	2	51182609	51185432	-	1112	protein_coding	Chorismate mutase 1, chloroplastic [Source:Projected from Arabidopsis thaliana (AT3G29200) UniProtKB/Swiss-Prot;Acc:P42738]	-
Solyc12g006370.2	0.272619	0.48688	0.465612	3.11847	1.85062	1.86745	0.228212	0.328609	0.240241	0.493399	1.61621	1.26913	1.68576	1.04479	0.40837	2.27885	0.322615	1.40397	-2.48305	3.24316e-17	2.64312e-15	-2.12321	1.26167e-14	4.4194e-13	0.699291	0.00472957	0.0168356	0.337632	0.381266	0.503261	-	12	882252	890992	-	3128	protein_coding	-	Amino_oxidase
Solyc11g006710.2	12.1739	10.2771	9.93085	5.45356	5.81573	5.78756	1.26524	1.52833	1.36389	1.31946	2.99425	5.25918	3.50888	4.20774	10.794	5.68562	1.36923	3.99251	0.926103	3.32955e-17	2.69756e-15	-1.54726	4.5542e-17	2.12805e-15	0.509996	0.00455542	0.0162992	2.9785	5.84622e-119	1.15986e-116	-	11	1307248	1312033	-	2821	protein_coding	-	-	Cationic amino acid transporter (AHRD V3.3 *** S8DTC6_9LAMI)
Solyc04g078730.2	4.82731	4.26167	4.34247	7.29985	8.05803	7.26582	0.768284	0.834098	0.781051	0.660697	1.46285	2.79789	1.44132	2.57875	4.47715	7.54123	0.761033	2.0702	-0.751072	3.33302e-17	2.69756e-15	-1.4476	1.16256e-10	2.33341e-09	1.86521	7.48841e-17	3.10329e-15	2.55661	2.08821e-107	3.37675e-105	-	4	63485876	63495664	+	6504	protein_coding	-	Peptidase_S8
Solyc09g066050.2	2.41421	1.78852	1.58104	0.104175	0.293126	0.185281	3.18601	2.38761	2.3749	2.56545	0.814897	0.518041	0.800257	0.088902	1.92793	0.194194	2.62849	0.555524	3.30492	3.40822e-17	2.7489e-15	2.24196	3.11246e-08	4.18369e-07	-1.51231	0.0260075	0.0697419	-0.443169	0.0332928	0.0679059	-	9	64599411	64609472	+	1734	protein_coding	-	START	homeobox-leucine zipper protein ROC8 (AHRD V3.3 *** A0A2I4EBE3_9ROSI)
Solyc09g098260.2	14.1487	13.5916	13.9457	27.5242	28.6344	21.6397	14.0744	15.4113	13.0956	13.3282	14.9718	16.7887	12.7229	13.726	13.8953	25.9328	13.9774	14.5523	-0.899433	3.53736e-17	2.84326e-15	-0.0610211	0.541521	0.698893	0.834048	6.67978e-11	1.32308e-09	-0.00807418	0.917269	0.944843	-	9	72610222	72630293	+	3987	protein_coding	-	SET
Solyc04g074640.3	41.3336	46.0805	43.5843	27.9161	28.4022	25.0248	77.2848	73.226	71.753	75.9187	55.6366	53.3323	51.3165	55.166	43.6661	27.1144	74.5456	53.8628	0.687974	4.0663e-17	3.25722e-15	0.465718	2.77281e-16	1.20074e-14	-0.989714	2.01903e-40	4.28427e-38	-0.771097	5.00845e-33	1.35757e-31	-	4	60655433	60660581	-	1718	protein_coding	-	-
Solyc07g005140.3	51.455	52.7264	53.7849	74.2326	71.4516	71.5594	54.6986	58.9636	53.8876	46.3112	67.4412	70.174	63.4711	68.7669	52.6554	72.4146	53.4652	67.4633	-0.458946	4.47728e-17	3.57418e-15	-0.338388	5.07689e-05	0.000335115	0.102639	0.0859442	0.180196	-0.0215634	0.799931	0.863459	-	7	161726	166942	+	2504	protein_coding	-	Response_reg
Solyc02g094120.3	85.6186	82.6872	80.8162	60.539	56.0847	54.8879	59.8307	60.9227	60.2999	63.8889	59.8121	54.5683	57.4833	49.9757	83.0407	57.1705	61.2356	55.4599	0.539509	4.50363e-17	3.58299e-15	0.140175	0.0415307	0.105337	0.0443855	0.59215	0.728003	0.440156	6.18239e-16	7.1409e-15	-	2	55387781	55395428	-	2311	protein_coding	-	-	sulfite oxidase
Solyc09g059280.2	1.73721	1.08589	2.63977	11.4692	11.311	10.5538	2.43426	1.5196	1.93657	1.94964	9.41141	10.7141	8.55132	10.6225	1.82096	11.1113	1.96002	9.82485	-2.61211	4.63434e-17	3.67448e-15	-2.33343	2.12181e-22	1.6612e-20	0.177199	0.29891	0.457494	-0.106263	0.806868	0.868129	-	9	54396897	54397306	+	357	protein_coding	-	Histone
Solyc01g099140.3	9.12397	9.76676	8.69415	22.4768	19.8062	15.3592	3.9328	3.79029	3.51759	3.9342	17.7702	32.9507	11.976	26.3889	9.19496	19.2141	3.79372	22.2714	-1.06255	5.46782e-17	4.32069e-15	-2.55714	2.53376e-17	1.22262e-15	-0.212089	0.566601	0.707618	1.27809	5.71005e-54	3.07081e-52	-	1	89323695	89334484	-	5469	protein_coding	-	-
Solyc04g005800.3	4.72037	4.32322	4.21341	1.50416	1.34466	1.14001	14.9006	16.7392	16.8011	20.0564	6.61841	3.77762	7.05317	5.656	4.419	1.32961	17.1243	5.7763	1.73488	6.78495e-17	5.34343e-15	1.56583	6.61539e-19	3.77813e-17	-2.11872	2.25966e-17	9.93949e-16	-1.95279	4.51214e-50	2.18741e-48	-	4	514863	517015	+	1281	protein_coding	-	HALZ	Homeobox-leucine zipper protein HOX16 (AHRD V3.3 *** A0A1U8EXU3_CAPAN)
Solyc02g065400.3	281.675	286.24	286.438	189.691	175.236	149.179	383.154	369.456	394.4	397.896	334.552	331.575	323.817	304.569	284.784	171.369	386.227	323.628	0.733523	7.11609e-17	5.58541e-15	0.252195	1.79617e-06	1.68274e-05	-0.916683	1.09264e-23	8.43096e-22	-0.438956	2.63316e-19	3.71807e-18	PSBO	2	37141474	37144354	+	1886	protein_coding	Oxygen-evolving enhancer protein 1, chloroplastic [Source:UniProtKB/Swiss-Prot;Acc:P23322]	-	33kDa precursor protein of oxygen-evolving complex
Solyc02g084440.3	249.636	246.986	214.687	153.379	137.031	124.548	250.41	262.187	263.861	258.617	234.041	233.194	225.89	215.402	237.103	138.319	258.769	227.132	0.778296	7.24144e-17	5.66479e-15	0.185256	0.000182664	0.00104777	-0.71498	1.80108e-17	8.06158e-16	-0.12539	0.0678984	0.124545	-	2	48088455	48090998	-	1555	protein_coding	-	-
Solyc03g123820.2	0.0195247	0.10461	0.0323659	1.06914	0.832093	0.948923	1.38358	4.01267	0.635927	1.46336	1.98108	2.15657	0.489284	0.745447	0.0521668	0.950054	1.87388	1.3431	-4.19702	8.16622e-17	6.36693e-15	0.479429	0.499551	0.662407	-0.498688	0.267538	0.422636	-5.1704	3.96819e-09	2.63087e-08	-	3	72037149	72039974	+	2647	protein_coding	-	-	Glucose-methanol-choline (GMC) oxidoreductase family protein (AHRD V3.3 *** A0A2U1M607_ARTAN)
Solyc01g067406.1	12.1422	8.11801	11.3542	41.3513	40.0319	28.9724	0	0.229337	0.241437	0	8.44918	30.3733	3.46757	21.9162	10.5381	36.7852	0.117694	16.0516	-1.80145	9.19993e-17	7.14905e-15	-7.07692	3.69827e-10	6.80115e-09	1.1973	0.105213	0.210765	6.45626	3.37088e-16	3.96924e-15	-	1	75733488	75733824	-	249	protein_coding	-	-
Solyc06g034390.1	141.939	118.661	130.8	218.931	221.969	197.799	61.0897	71.2304	61.3017	58.6922	142.555	172.442	154.272	177.257	130.467	212.9	63.0785	161.631	-0.7055	1.08727e-16	8.42095e-15	-1.36067	9.18742e-46	3.14822e-43	0.397903	2.91784e-05	0.000198775	1.04889	3.19572e-30	7.74618e-29	-	6	24307705	24308745	-	1041	protein_coding	-	-	Protein EXORDIUM-like 7 (AHRD V3.3 *** A0A2G2X692_CAPBA)
Solyc01g066450.3	6.10715	7.61001	6.81512	18.4256	17.847	13.3331	15.3392	16.4413	14.3468	18.0313	32.8269	36.0036	36.2253	36.3614	6.84409	16.5352	16.0397	35.3543	-1.2726	1.1002e-16	8.49294e-15	-1.14349	1.67327e-37	3.84104e-35	-1.09598	1.22374e-19	6.66137e-18	-1.22898	1.76095e-23	3.09103e-22	-	1	74226998	74229801	+	1299	protein_coding	-	Abhydrolase_1	Alpha/beta-Hydrolases superfamily protein (AHRD V3.3 *** A0A2U1Q133_ARTAN)
Solyc05g056430.2	8.77774	5.88966	9.51918	25.8057	28.2378	24.2001	5.71471	5.25728	6.39348	6.2445	6.47951	9.84294	8.12519	13.8006	8.06219	26.0812	5.90249	9.56207	-1.69286	1.10711e-16	8.51818e-15	-0.701124	0.00618218	0.0220171	1.44742	9.90047e-10	1.62179e-08	0.450838	0.0697996	0.127331	-	5	66578725	66579039	-	315	protein_coding	-	Auxin_inducible
Solyc09g059285.1	5.05882	6.29989	5.51508	16.0091	16.36	18.6214	4.59804	4.38107	4.61221	2.96213	20.8507	18.858	19.5788	21.5329	5.6246	16.9968	4.13836	20.2051	-1.59601	1.11877e-16	8.57967e-15	-2.29	3.71822e-40	1.02225e-37	-0.248461	0.0585524	0.133331	0.442465	0.0882063	0.154818	-	9	54399178	54400849	+	378	protein_coding	-	-
Solyc02g032660.3	6.85606	6.46811	7.29561	2.79985	3.44477	2.85998	7.33473	10.3401	9.32352	13.641	1.52881	3.05937	2.47975	2.0408	6.87326	3.03487	10.1598	2.27718	1.17895	1.19533e-16	9.13682e-15	2.15288	3.41637e-22	2.61413e-20	0.413999	0.077887	0.166761	-0.563582	0.00173818	0.00499777	-	2	29397971	29404514	-	1828	protein_coding	Protein DETOXIFICATION [Source:UniProtKB/TrEMBL;Acc:K4B5L0]	MatE	Protein DETOXIFICATION (AHRD V3.3 *** A0A328DGG9_9ASTE)
Solyc01g111170.3	2790.93	2979.75	2988.74	4164.46	3943.72	3942.66	3494.16	2938.31	3883.72	3473.07	3490.59	3569.38	3478.8	3369.75	2919.81	4016.95	3447.31	3477.13	-0.459453	1.44981e-16	1.1046e-14	-0.0153851	0.855206	0.920117	0.208763	3.10223e-05	0.000209654	-0.238952	0.00795161	0.0194216	CYP	1	97436698	97437213	+	516	protein_coding	Peptidyl-prolyl cis-trans isomerase [Source:UniProtKB/Swiss-Prot;Acc:P21568]	Pro_isomerase	cyclophilin
Solyc12g099190.1	5.87295	2.8844	3.19109	24.4617	16.5255	16.7055	0.705381	0.216307	0.0569298	0.28657	0.951536	0.658565	1.10965	1.16785	3.98281	19.2309	0.316297	0.9719	-2.26603	1.4837e-16	1.12675e-14	-1.62999	0.00941034	0.0312893	4.31104	9.82018e-56	4.16757e-53	3.66672	5.34869e-11	4.2618e-10	-	12	67409607	67410134	+	528	protein_coding	-	-	Pectinesterase inhibitor (AHRD V3.3 *** A0A2U1NF42_ARTAN)
Solyc08g080050.3	50.7249	51.5396	50.2505	35.4415	36.1534	34.8066	44.4027	45.7628	43.5931	44.7004	44.5356	45.012	41.0482	41.8024	50.8383	35.4672	44.6147	43.0996	0.520165	1.75565e-16	1.32896e-14	0.0468649	0.434749	0.603673	-0.2807	3.27376e-05	0.000220014	0.188935	0.000882824	0.00271035	-	8	63510115	63514729	+	1377	protein_coding	-	-
Solyc05g014260.3	12.7817	10.6793	11.0138	6.6684	6.56635	6.49528	9.03309	8.4379	8.54211	8.66301	6.19578	6.25381	6.99576	6.43314	11.4916	6.57668	8.66903	6.46962	0.806553	1.80387e-16	1.36105e-14	0.41905	3.4962e-08	4.63363e-07	0.0242077	0.77643	0.86171	0.407915	3.67055e-06	1.69885e-05	-	5	8044515	8050118	+	3350	protein_coding	-	Response_reg	Two-component response regulator (AHRD V3.3 *** A0A2G3B918_CAPCH)
Solyc10g076900.2	3.90861	4.23006	3.58763	1.46751	1.39061	1.5851	4.42937	5.15093	4.63723	4.47084	2.5089	2.22787	2.16941	2.54086	3.90877	1.48107	4.67209	2.36176	1.40141	1.81704e-16	1.36658e-14	0.982392	4.48505e-15	1.65178e-13	-0.672599	6.17871e-05	0.000387302	-0.257002	0.0417537	0.0824699	-	10	59968835	59973142	+	1990	protein_coding	-	Pkinase
Solyc06g006090.1	6.76788	5.93361	6.32345	0.645143	0.605096	1.04311	0.51728	0.815785	0.429413	0.792571	0.0747635	0.206978	0.0734204	0.293631	6.34165	0.764449	0.638762	0.162198	3.05446	1.82888e-16	1.37107e-14	1.96934	0.0120028	0.0380726	2.23138	0.00729049	0.0243551	3.30781	2.72595e-20	4.04761e-19	-	6	1117319	1117738	+	420	protein_coding	-	-	josephin protein-like protein (AHRD V3.3 *-* AT1G07300.2)
Solyc05g015390.3	106.222	99.482	105.461	72.4284	70.4486	64.3855	94.6659	86.2708	105.003	100.897	85.9834	75.681	88.9035	74.098	103.721	69.0875	96.7091	81.1665	0.587119	1.88961e-16	1.41207e-14	0.249935	0.00533972	0.0194474	-0.231935	0.0123013	0.037603	0.101709	0.199285	0.303701	-	5	10448598	10450425	+	1257	protein_coding	-	-	REF/SRPP-like protein (AHRD V3.3 *** A0A2G2VMR3_CAPBA)
Solyc04g009050.3	12.4656	11.2673	10.5375	6.83872	6.28994	6.05101	14.4362	13.7253	12.9129	15.1514	12.9578	10.8394	12.2657	11.0633	11.4235	6.39322	14.0565	11.7816	0.838923	2.05944e-16	1.53409e-14	0.251948	0.00403103	0.0153256	-0.881407	2.3327e-18	1.14472e-16	-0.297967	0.0011165	0.0033579	-	4	2611411	2617861	-	2954	protein_coding	-	-
Solyc09g074460.2	165.704	163.701	147.854	110.629	105.74	104.353	129.969	126.05	147.374	143.718	115.916	123.536	114.496	100.785	159.086	106.908	136.778	113.683	0.574404	2.1411e-16	1.58972e-14	0.263916	0.00172931	0.0074477	-0.0881161	0.289696	0.447973	0.218818	0.00636695	0.0159946	-	9	66685095	66686228	+	885	protein_coding	-	-
Solyc04g081650.3	0	0	0	4.74283	3.19126	4.52608	0	0	0	0	5.83386	4.73851	5.59705	5.30572	0	4.15339	0	5.36878	-9.91231	2.14772e-16	1.58972e-14	-10.1544	8.73558e-23	7.02531e-21	-0.370419	0.0389994	0.0965456	#N/A	#N/A	#N/A	-	4	65693089	65694441	-	1168	protein_coding	-	Cyclin_C	Cyclin (AHRD V3.3 *-* A0A200PQW1_9MAGN)
Solyc05g007150.3	86.1367	84.8621	96.6699	162.766	153.642	133.125	34.5228	32.4836	41.6188	37.2477	35.659	49.8246	35.162	44.3319	89.2229	149.844	36.4682	41.2444	-0.7472	2.24145e-16	1.65387e-14	-0.181015	0.155017	0.291933	1.86174	5.74938e-43	1.35834e-40	1.29134	2.17519e-42	8.36385e-41	-	5	1746851	1751840	+	1932	protein_coding	-	-
Solyc05g015500.3	49.6272	49.1459	44.6011	33.1381	31.7157	31.8323	33.2364	31.6866	37.6581	39.0108	33.2869	30.1415	35.0343	29.7387	47.7914	32.2287	35.398	32.0503	0.569416	2.40369e-16	1.768e-14	0.140376	0.126274	0.249822	0.00856643	0.916838	0.953383	0.433954	1.51484e-06	7.40145e-06	-	5	10760547	10766364	+	2314	protein_coding	-	zf-RanBP
Solyc02g078210.3	13.7835	13.0756	13.892	6.91146	8.01237	5.6545	17.4102	15.6432	15.219	17.4631	10.5011	8.7093	11.6519	9.53306	13.5837	6.85944	16.4339	10.0989	0.986216	2.43572e-16	1.78594e-14	0.699632	4.48847e-12	1.14236e-10	-0.557507	8.78485e-05	0.000528683	-0.274041	0.000343705	0.00113888	-	2	43533904	43543218	+	4282	protein_coding	UBC24 [Source:UniProtKB/TrEMBL;Acc:K4B946]	UQ_con	Ubiquitin-conjugating enzyme (AHRD V3.3 *** A0A200QBL2_9MAGN)
Solyc12g005410.2	45.6529	44.9597	46.7203	31.8965	32.9415	31.8279	36.4852	35.8868	36.246	35.048	33.3203	33.7061	30.7674	31.3673	45.7776	32.222	35.9165	32.2903	0.507282	2.86574e-16	2.09468e-14	0.150491	0.011377	0.0364396	-0.00255512	0.969303	0.983378	0.350557	2.67751e-10	1.99789e-09	-	12	246623	250169	-	1783	protein_coding	-	-	Bile acid:sodium symporter (AHRD V3.3 *** A0A200R883_9MAGN)
Solyc10g076740.2	8.27821	4.48748	5.66845	0.869916	1.24161	1.02738	3.23625	3.55113	3.021	3.11742	1.49903	1.96577	0.774788	1.04578	6.14472	1.0463	3.23145	1.32134	2.55416	3.31955e-16	2.41882e-14	1.28462	5.01281e-06	4.24661e-05	-0.336616	0.40024	0.561926	0.928912	8.08744e-05	0.000300426	-	10	59781574	59784899	-	796	protein_coding	-	Lipase_GDSL
Solyc08g061590.3	21.399	22.6362	19.1671	10.0452	11.8896	12.3682	20.6362	21.4661	21.423	21.1584	14.313	13.7819	15.3513	14.2023	21.0674	11.4343	21.1709	14.4121	0.882169	3.37619e-16	2.45245e-14	0.552092	5.7069e-17	2.64577e-15	-0.333031	0.000808411	0.00370601	-0.00620296	0.937151	0.959046	-	8	49221159	49223864	-	2071	protein_coding	-	-
Solyc09g016953.1	0	0.028844	0.0594949	3.51244	5.14752	3.5596	0	0	0	0.0315227	3.20549	3.19953	3.46911	2.95466	0.0294463	4.07319	0.00788068	3.2072	-7.15883	3.99814e-16	2.89525e-14	-8.40727	7.25574e-16	3.00973e-14	0.346583	0.0894057	0.185943	1.6291	0.557937	1	-	9	11865320	11892828	+	960	protein_coding	-	-
Solyc04g081290.3	11.6127	10.9939	9.74345	19.8084	22.3488	19.4713	3.16868	3.18911	2.62294	3.03674	6.46646	11.2519	5.51614	7.15629	10.7833	20.5428	3.00437	7.5977	-0.928464	4.07132e-16	2.93914e-14	-1.34227	8.31601e-10	1.45539e-08	1.43498	1.77303e-11	3.87345e-10	1.84477	1.17739e-37	3.9206e-36	-	4	65417827	65421013	+	1146	protein_coding	Cytokinin riboside 5'-monophosphate phosphoribohydrolase [Source:UniProtKB/TrEMBL;Acc:K4BVK8]	-	Cytokinin riboside 5'-monophosphate phosphoribohydrolase (AHRD V3.3 *** A0A2G2X1Q5_CAPBA)
Solyc09g019980.3	19.7341	20.2531	20.3668	37.285	31.9804	31.7058	15.736	15.8981	18.5708	19.0993	23.2532	22.4743	25.1926	25.0152	20.118	33.6571	17.326	23.9838	-0.741501	4.19105e-16	3.01627e-14	-0.47236	4.89139e-07	5.14009e-06	0.489262	1.60524e-07	1.79275e-06	0.21616	0.0263994	0.0555742	-	9	17899426	17904643	+	1426	protein_coding	-	Cytochrom_B561	Cytochrome b5.1
Solyc09g013140.2	75.2162	64.9345	68.5152	189.458	157.163	118.996	7.2222	8.96382	9.3463	8.19527	34.6762	77.8336	19.8257	67.1669	69.5553	155.206	8.4319	49.8756	-1.15703	4.28995e-16	3.07797e-14	-2.56834	4.26246e-09	6.66986e-08	1.63874	0.00175979	0.00725622	3.04401	2.63383e-184	1.32302e-181	-	9	5546805	5553101	-	997	protein_coding	-	-
Solyc02g085150.3	80.5752	73.0386	83.532	114.922	119.381	116.546	41.4529	47.0848	40.1468	45.745	63.7999	70.9859	64.755	70.1712	79.0486	116.95	43.6074	67.428	-0.564203	4.32936e-16	3.09675e-14	-0.631946	2.7429e-16	1.18996e-14	0.79489	1.66983e-34	2.4849e-32	0.85852	2.14537e-25	4.16873e-24	-	2	48772160	48777712	+	1761	protein_coding	-	Myb_DNA-binding
Solyc10g054320.2	7.80259	7.06124	7.46223	14.1572	13.1006	11.6443	3.75746	3.92249	3.44981	3.64631	6.18308	9.80271	6.32794	9.49468	7.44202	12.9674	3.69402	7.9521	-0.79995	4.87567e-16	3.47689e-14	-1.10997	7.46687e-12	1.82405e-10	0.705839	7.31441e-05	0.000450482	1.01104	9.28245e-28	2.05581e-26	-	10	55175475	55189816	-	3494	protein_coding	-	-	Coiled-coil domain-containing protein 90B, mitochondrial (AHRD V3.3 *** A0A1J3GXX3_NOCCA)
Solyc04g081740.3	32.8301	33.7469	33.1021	46.8063	49.6335	47.2055	33.984	29.7679	33.0313	31.8869	43.7594	50.5719	42.004	46.4387	33.2263	47.8818	32.1675	45.6935	-0.526553	5.40571e-16	3.84314e-14	-0.509827	5.02436e-10	9.10313e-09	0.0679171	0.412989	0.573292	0.0476159	0.502719	0.617692	-	4	65754071	65758197	+	1527	protein_coding	-	-	prostaglandin E synthase 2-like (AHRD V3.3 *** A0A2I4DI11_9ROSI)
Solyc10g086570.3	100.762	87.0398	93.7623	49.6298	52.2352	37.7797	104.868	116.89	146.14	147.694	84.2353	82.9747	83.6692	71.1328	93.8548	46.5482	128.898	80.503	1.01252	5.58386e-16	3.95778e-14	0.676238	1.70146e-08	2.40751e-07	-0.789746	3.71428e-10	6.44362e-09	-0.457046	0.000249942	0.000851866	-	10	65482767	65483435	-	586	protein_coding	-	-	transmembrane protein (AHRD V3.3 *** AT5G02160.1)
Solyc09g061290.3	37.2527	38.9707	38.0831	26.1463	27.6977	27.5996	73.9571	62.346	66.0893	76.7919	32.1067	23.6288	27.9702	27.1273	38.1022	27.1479	69.796	27.7083	0.489631	5.62515e-16	3.97499e-14	1.32991	6.97325e-37	1.55543e-34	-0.0289578	0.785949	0.868156	-0.872579	8.60859e-26	1.70076e-24	-	9	58837990	58844996	-	2980	protein_coding	-	-	Transcriptional corepressor LEUNIG (AHRD V3.3 *** A0A2G3BLE3_CAPCH)
Solyc07g008060.1	12.7034	12.2917	12.3827	22.9757	19.82	19.9462	19.4127	18.3231	20.5117	17.7306	21.104	19.7891	17.8668	19.3176	12.4593	20.914	18.9945	19.5194	-0.745992	7.00812e-16	4.93734e-14	-0.0422633	0.610813	0.753532	0.0999434	0.292228	0.450521	-0.607465	1.91231e-13	1.87646e-12	-	7	2772203	2774047	+	1845	protein_coding	-	-	ANTH domain-containing protein (AHRD V3.3 *** A0A1Q3CQF1_CEPFO)
Solyc01g108560.3	25.5036	24.4398	24.652	18.2703	17.5882	18.5937	34.2442	26.8126	41.4967	29.4077	17.0715	18.0526	19.6615	18.0173	24.8651	18.1507	32.9903	18.2007	0.455076	7.14066e-16	5.01562e-14	0.855089	7.9803e-12	1.93922e-10	-0.00349941	0.960036	0.978133	-0.407181	0.00139803	0.00410064	-	1	95717429	95739889	+	7122	protein_coding	-	Abhydrolase_3
Solyc06g083300.3	77.057	80.7669	80.2303	57.3877	57.3899	52.5007	73.1399	67.0983	72.1414	77.7753	59.1337	60.7208	54.975	51.099	79.3514	55.7595	72.5387	56.4821	0.509735	7.4739e-16	5.23397e-14	0.358014	2.40266e-06	2.18999e-05	-0.0180111	0.82583	0.89491	0.130161	0.0467921	0.0909305	-	6	48807324	48814249	+	2440	protein_coding	-	RRM_1
Solyc06g063230.3	41.7158	39.3313	36.5338	24.7694	25.6633	24.1349	38.6949	39.895	42.4348	39.2834	32.7412	31.6397	29.7209	29.805	39.1936	24.8559	40.077	30.9767	0.658063	8.08773e-16	5.64692e-14	0.368738	3.31932e-08	4.43151e-07	-0.316993	1.80898e-05	0.00012943	-0.0311791	0.676269	0.768373	-	6	40051629	40056206	+	1382	protein_coding	-	-	WD repeat protein (AHRD V3.3 *** AT1G73090.1)
Solyc10g085430.2	122.184	121.196	117.637	90.9068	84.9303	88.1557	62.7335	68.6912	70.6464	67.9952	61.2619	77.3287	61.6003	77.6517	120.339	87.9976	67.5166	69.4607	0.45252	9.00307e-16	6.26732e-14	-0.0444065	0.657592	0.790006	0.341756	0.00167606	0.00695713	0.834356	2.18789e-42	8.39902e-41	-	10	64735999	64743958	+	1693	protein_coding	-	-
Solyc02g091560.3	78.2768	81.692	75.6758	53.199	48.4579	42.487	113.633	119.485	104.347	106.452	104.461	96.398	91.85	94.0047	78.5482	48.048	110.979	96.6785	0.709876	9.7941e-16	6.79775e-14	0.196193	0.00479207	0.0177536	-1.00822	1.35624e-27	1.31699e-25	-0.498017	2.81483e-13	2.71912e-12	-	2	53458875	53466153	+	2571	protein_coding	Serine hydroxymethyltransferase [Source:UniProtKB/TrEMBL;Acc:K4BCV4]	SHMT	Serine hydroxymethyltransferase (AHRD V3.3 *** A0A2G3D8E3_CAPCH)
Solyc09g059430.3	4.0229	2.46331	2.74461	0.621742	0.381289	0.301581	3.37731	4.51306	3.55741	3.1728	1.0974	1.15079	1.34711	1.32239	3.07694	0.434871	3.65515	1.22942	2.82901	1.06757e-15	7.38771e-14	1.57035	2.53763e-15	9.80386e-14	-1.50258	1.23976e-05	9.25757e-05	-0.24671	0.264066	0.379818	-	9	54664410	54667594	+	1259	protein_coding	-	-	RPM1-interacting protein 4 (AHRD V3.3 *** A0A1P8SF00_NICBE)
Solyc06g054260.1	573.736	585.513	552.932	402.767	367.137	331.618	705.035	723.421	797.352	699.207	526.5	545.384	626.961	575.27	570.727	367.174	731.254	568.529	0.637121	1.16931e-15	8.05e-14	0.360061	2.83894e-06	2.54257e-05	-0.630328	1.79658e-11	3.92116e-10	-0.356908	3.87637e-08	2.31396e-07	psaD	6	37191883	37192509	-	627	protein_coding	Photosystem I reaction center subunit II, chloroplastic [Source:UniProtKB/Swiss-Prot;Acc:P12372]	-	photosystem.1
Solyc11g043155.1	3.5002	3.19502	3.24734	7.07356	8.40524	7.93668	5.99456	5.10889	5.22764	5.36413	6.77373	5.42711	6.88408	6.34154	3.31419	7.80516	5.4238	6.35661	-1.23469	1.17016e-15	8.05e-14	-0.231676	0.0725214	0.16371	0.297921	0.0302639	0.0790199	-0.708594	1.62003e-06	7.88443e-06	-	11	33678069	33680273	+	1196	protein_coding	-	-
Solyc07g053360.3	52.8426	55.2306	51.1501	36.6233	37.8032	37.8679	55.8595	55.2818	64.7047	61.2769	49.4119	55.5076	45.7376	47.9152	53.0744	37.4315	59.2807	49.6431	0.504497	1.26685e-15	8.68961e-14	0.252864	0.00291181	0.0116099	-0.406831	7.86818e-07	7.62754e-06	-0.158812	0.0382923	0.0766658	-	7	61947671	61949607	+	1848	protein_coding	-	-
Solyc02g089065.1	386.485	417.473	402.026	295.397	272.703	261.443	362.674	365.666	410.05	396.529	304.774	315.084	272.546	262.234	401.994	276.514	383.73	288.659	0.540577	1.33757e-15	9.14791e-14	0.407908	2.71134e-07	3.00266e-06	-0.0613845	0.486986	0.64121	0.0676958	0.308722	0.428107	-	2	51607790	51609953	+	823	protein_coding	-	-	Protein SPIRA.1
Solyc11g066130.1	266.343	275.917	297.126	194.047	192.345	174.626	263.465	240.194	280.431	275.307	231.844	229.868	279.52	236.535	279.795	187.006	264.849	244.442	0.582003	1.34434e-15	9.16736e-14	0.112599	0.187785	0.335701	-0.385961	2.70304e-05	0.000185688	0.0797552	0.280729	0.398517	-	11	52101254	52102012	+	759	protein_coding	Osmotin-like protein [Source:UniProtKB/Swiss-Prot;Acc:Q41350]	Thaumatin	osmotin
Solyc12g044280.2	33.32	32.3082	34.0615	18.6384	16.7668	12.5092	66.3232	60.8663	69.8904	77.5299	47.315	45.7876	54.5693	44.3562	33.2299	15.9714	68.6524	48.007	1.05787	1.36857e-15	9.30548e-14	0.513009	9.8155e-08	1.19382e-06	-1.58736	3.25181e-30	3.6892e-28	-1.04616	5.73821e-32	1.47574e-30	-	12	60100988	60103959	-	1541	protein_coding	-	-	Photosystem I reaction center subunit VI, chloroplastic (AHRD V3.3 *** A0A2G3D0C1_CAPCH)
Solyc09g091030.3	36.422	27.6902	26.2953	14.4493	14.0753	15.9707	15.0554	16.2884	15.2614	18.2443	15.4257	19.2583	14.3238	15.6852	30.1358	14.8318	16.2124	16.1733	1.02415	1.44442e-15	9.79274e-14	6.67804e-05	0.999518	0.999879	-0.124584	0.291126	0.449375	0.895354	6.80577e-13	6.36598e-12	-	9	70857970	70860704	+	1944	protein_coding	Beta-amylase [Source:Projected from Arabidopsis thaliana (AT3G23920) UniProtKB/TrEMBL;Acc:A0A178VNG4]	-	Beta-amylase (AHRD V3.3 *** Q1L5W8_NICLS)
Solyc06g048600.3	3.98266	4.21804	4.86195	10.6021	9.74154	9.21224	7.17517	8.54528	6.84137	6.3181	7.45626	10.7495	8.78676	8.81287	4.35422	9.85195	7.21998	8.95134	-1.17842	1.45114e-15	9.80988e-14	-0.313235	0.0342723	0.0900371	0.137863	0.340983	0.502173	-0.731015	3.86174e-06	1.78244e-05	-	6	31436276	31439974	-	1116	protein_coding	-	Response_reg	Response regulator 7
Solyc06g005360.3	148.328	143.095	147.877	214.06	196.895	201.51	139.731	136.717	153.067	137.13	190.05	197.432	224.357	212.781	146.433	204.155	141.661	206.155	-0.478476	1.53596e-15	1.03534e-13	-0.544444	6.30084e-13	1.81017e-11	-0.013619	0.864242	0.919417	0.0484498	0.440074	0.560817	-	6	372043	374832	+	954	protein_coding	-	Cofilin_ADF	Actin-depolymerizing factor (AHRD V3.3 *** D9I9X9_HEVBR)
Solyc06g006080.3	20.7847	21.2763	18.3758	12.2825	12.2189	13.0336	4.82474	4.78083	4.0683	4.3298	6.50842	7.76526	6.90424	6.78382	20.1456	12.5117	4.50092	6.99044	0.688206	1.55542e-15	1.04544e-13	-0.638547	5.33122e-10	9.60758e-09	0.839768	4.6096e-20	2.58917e-18	2.16293	1.0531e-105	1.6357e-103	-	6	1105996	1111283	+	2586	protein_coding	-	-	Phosphomethylpyrimidine synthase (AHRD V3.3 *** A0A2G3C580_CAPCH)
Solyc02g020940.3	42.5243	44.1128	43.33	29.4461	30.4533	27.4786	54.8303	54.7319	49.4453	49.6382	48.2911	45.4498	44.0405	43.2539	43.3224	29.126	52.1614	45.2588	0.573389	1.60695e-15	1.07698e-13	0.202009	0.00361471	0.0139902	-0.635283	2.26697e-17	9.95253e-16	-0.26737	0.000101748	0.000370934	-	2	20865183	20866928	+	1504	protein_coding	Glyceraldehyde-3-phosphate dehydrogenase [Source:UniProtKB/TrEMBL;Acc:K4B4U4]	-	Glyceraldehyde-3-phosphate dehydrogenase (AHRD V3.3 *** A0A2G3D2C2_CAPCH)
Solyc04g081340.3	24.5379	25.3463	23.1958	16.4157	14.1888	14.0709	12.4231	15.0283	15.2798	13.9796	19.2137	20.4573	22.5755	20.3644	24.36	14.8918	14.1777	20.6527	0.711171	1.61528e-15	1.07947e-13	-0.545469	2.2374e-09	3.65339e-08	-0.471553	6.61412e-07	6.50539e-06	0.781259	7.27789e-18	9.46166e-17	-	4	65443372	65447558	+	2221	protein_coding	-	TB2_DP1_HVA22	HVA22-like protein (AHRD V3.3 *** A0A2G2X1J7_CAPBA)
Solyc12g005110.2	3.72822	3.64682	3.57205	7.45195	7.43789	7.36457	3.16325	3.11791	3.75985	2.68371	8.14631	6.25179	7.97955	6.52945	3.64903	7.41814	3.18118	7.22677	-1.02233	1.63035e-15	1.08644e-13	-1.18585	2.49312e-15	9.64766e-14	0.0388498	0.7696	0.856744	0.198818	0.218153	0.326262	-	12	91289	95171	+	1511	protein_coding	-	-	AT hook motif-containing protein (AHRD V3.3 *** Q8L7T9_ARATH)
Solyc09g059250.1	0	0	0.192307	20.4766	16.9237	19.668	0.209002	0	0	0	16.8105	15.1226	13.809	12.9761	0.0641022	19.0228	0.0522505	14.6795	-8.27466	2.02961e-15	1.34865e-13	-8.18765	2.22246e-15	8.67127e-14	0.37397	0.0215812	0.0598326	0.309651	0.925315	1	-	9	54258856	54259152	-	297	protein_coding	-	-	Unknown protein
Solyc04g081850.3	1.27163	1.51953	1.25626	2.72513	2.68651	2.49562	1.92996	1.54556	1.91398	1.76444	3.01083	2.91238	2.83259	2.97462	1.34914	2.63575	1.78849	2.9326	-0.965719	2.15309e-15	1.42665e-13	-0.717293	2.33053e-13	6.99277e-12	-0.15345	0.073635	0.159651	-0.405525	0.00209861	0.00592231	-	4	65806215	65814561	-	6706	protein_coding	-	UDPGT
Solyc12g005240.1	4.76159	5.90495	6.62204	13.308	12.7158	13.4546	7.45397	6.35485	7.84145	5.45088	14.01	12.7786	14.3649	15.1284	5.76286	13.1595	6.77529	14.0705	-1.19255	2.25714e-15	1.49137e-13	-1.05754	4.16331e-15	1.54533e-13	-0.0958393	0.358968	0.520498	-0.234084	0.197985	0.302011	-	12	155131	156096	-	966	protein_coding	-	-	plant/protein (DUF1995) (AHRD V3.3 *** AT3G20680.1)
Solyc12g088530.2	8.65758	9.38805	9.03733	13.7486	15.0238	16.2096	10.8843	12.5294	11.1106	9.32319	13.116	14.3407	14.5985	14.3378	9.02765	14.994	10.9619	14.0982	-0.731554	2.31389e-15	1.52456e-13	-0.365742	0.000228925	0.0012796	0.0893891	0.302831	0.461504	-0.279959	0.00959276	0.022965	-	12	64829211	64836704	+	2746	protein_coding	-	Cyclin_C	cyclin A3.1
Solyc09g015457.1	0	0.0623653	0.0643188	10.6458	12.6561	14.8008	0	0	0	0.4771	13.0836	13.1179	13.682	11.4576	0.042228	12.7009	0.119275	12.8353	-8.27299	2.5621e-15	1.68336e-13	-6.7599	4.37574e-09	6.82904e-08	-0.0141751	0.93032	0.960917	-1.50736	0.533637	0.645621	-	9	8841750	8842476	-	444	protein_coding	-	-	Unknown protein
Solyc09g059020.3	67.7512	57.2678	55.3019	0.70277	0.342756	0.0272708	44.3093	40.3627	44.513	38.569	0.205233	0	0.431885	0.0287873	60.107	0.357599	41.9385	0.166476	7.39527	2.61731e-15	1.71481e-13	7.98018	5.09165e-19	2.9652e-17	1.10539	0.366224	0.527879	0.520354	5.98115e-08	3.49354e-07	-	9	53234681	53237570	-	1071	protein_coding	-	-
Solyc06g005260.3	225.687	235.462	233.907	353.831	316.778	324.589	248.561	239.949	251.162	244.642	259.352	284.242	288.285	288.023	231.685	331.733	246.079	279.976	-0.517039	2.85884e-15	1.86783e-13	-0.189424	0.00119596	0.00541191	0.245175	0.000709986	0.00331313	-0.0863773	0.0894733	0.156693	-	6	273067	274481	+	582	protein_coding	-	-	Glutaredoxin (AHRD V3.3 *** A0A2G2XHT5_CAPBA)
Solyc06g073290.1	30.4415	32.7947	29.6032	19.0447	17.8269	17.2955	65.9923	66.4783	71.0104	59.0716	42.5019	39.6969	46.8778	43.5608	30.9465	18.0557	65.6382	43.1593	0.778341	3.09573e-15	2.01696e-13	0.602123	2.53842e-12	6.73606e-11	-1.25683	6.26691e-40	1.25981e-37	-1.08411	4.90108e-35	1.44637e-33	-	6	45297831	45298622	+	792	protein_coding	-	-	Tetrapyrrole-binding protein, chloroplastic (AHRD V3.3 *** A0A2G2ZDA2_CAPAN)
Solyc02g088517.1	9.90149	8.57401	8.8659	16.3816	16.9565	19.9008	13.0841	12.0602	18.0501	13.7217	8.92764	11.6712	11.1354	9.89924	9.1138	17.7463	14.229	10.4084	-0.959801	3.22365e-15	2.09448e-13	0.447582	0.00212117	0.00886879	0.769862	2.19446e-09	3.3752e-08	-0.641448	1.62035e-05	6.78636e-05	-	2	51227249	51228634	-	1224	protein_coding	-	UDPGT
Solyc04g074810.3	8.88627	10.8581	10.0078	5.39154	4.51195	3.82137	42.8597	45.0933	41.3586	34.8052	16.3124	9.55085	19.0661	13.8389	9.91738	4.57495	41.0292	14.6921	1.11702	3.28642e-15	2.12935e-13	1.47913	9.27871e-18	4.72814e-16	-1.68303	3.34133e-15	1.18351e-13	-2.04844	2.65326e-82	2.94088e-80	-	4	60808845	60812462	-	2591	protein_coding	-	HLH
Solyc09g042700.3	31.1025	29.0511	29.3882	55.7743	51.4908	45.2313	17.6819	17.3549	17.2454	16.7548	29.259	46.4444	32.1356	47.19	29.8473	50.8321	17.2593	38.7573	-0.767028	3.4016e-15	2.19789e-13	-1.171	4.55937e-14	1.50351e-12	0.391673	0.026145	0.0700696	0.791182	3.75425e-23	6.46964e-22	-	9	25208772	25212200	-	997	protein_coding	-	-
Solyc04g081660.2	0	0	0	9.95051	10.9282	9.57065	0	0	0	0	13.3941	16.7804	13.1535	12.2802	0	10.1498	0	13.902	-9.48024	3.77713e-15	2.4338e-13	-9.80587	3.76314e-21	2.67999e-19	-0.453925	0.00970278	0.0308574	#N/A	#N/A	#N/A	-	4	65695463	65696027	-	354	protein_coding	-	-
Solyc07g055950.3	30.7753	35.8898	36.5463	21.0098	20.9958	17.7634	63.1438	59.2587	72.9317	77.4806	32.7948	29.6139	40.9249	28.7182	34.4038	19.923	68.2037	33.0129	0.788609	3.93813e-15	2.53057e-13	1.04394	1.06271e-16	4.85074e-15	-0.728123	7.0355e-08	8.36702e-07	-0.986814	2.1039e-20	3.14971e-19	-	7	63999930	64003090	-	2320	protein_coding	-	-	Protodermal factor.1
Solyc06g006100.3	29.0359	28.093	29.7518	19.104	20.0745	17.5773	25.0975	25.1262	24.9079	24.8835	23.9502	21.6009	22.5387	24.1324	28.9602	18.9186	25.0038	23.0556	0.61491	4.66305e-15	2.98819e-13	0.114169	0.0727834	0.164129	-0.284666	0.000567193	0.00272331	0.212442	0.000256894	0.000873419	-	6	1129470	1136778	+	2200	protein_coding	-	-	Anthranilate synthase (AHRD V3.3 *** A0A2U1KR52_ARTAN)
Solyc05g008390.3	21.1291	20.7101	20.5366	42.2803	35.7535	32.4958	18.1693	18.1947	17.6738	17.7544	19.3869	27.0859	24.5824	24.5782	20.7919	36.8432	17.948	23.9083	-0.824351	4.79215e-15	3.06252e-13	-0.417211	7.25396e-05	0.000459819	0.624255	3.19336e-06	2.71347e-05	0.212936	0.00214026	0.00602041	-	5	2756435	2760306	-	1563	protein_coding	-	-	RING/FYVE/PHD zinc finger superfamily protein (AHRD V3.3 *-* A0A2U1L203_ARTAN)
Solyc10g055370.2	1.25275	0.737001	1.30301	4.66482	5.14025	3.23442	0.383534	0.447829	0.357164	0.330809	1.67152	4.55862	1.39234	2.88676	1.09758	4.3465	0.379834	2.62731	-1.98421	4.8547e-15	3.09404e-13	-2.79341	7.6659e-15	2.77313e-13	0.726469	0.0403896	0.0993355	1.53016	1.44591e-06	7.0911e-06	-	10	56592595	56595666	-	2104	protein_coding	-	-	Endo-1,4-beta-xylanase (AHRD V3.3 *** A0A1J3CP06_NOCCA)
Solyc04g064760.3	28.9507	30.3339	29.3386	42.6524	41.774	46.9258	24.3078	33.9194	26.4865	30.3069	29.5738	39.4379	30.2539	35.7679	29.541	43.7841	28.7552	33.7584	-0.566897	4.88382e-15	3.10415e-13	-0.234696	0.0659857	0.151989	0.375648	0.00114902	0.0050289	0.0391748	0.725081	0.806181	-	4	55911768	55915874	-	2011	protein_coding	-	Peptidase_S10	Carboxypeptidase (AHRD V3.3 *** A0A1U8GE15_CAPAN)
Solyc09g055320.1	0	0.118334	0.244081	12.9948	13.6362	13.7298	0	0	0	0.258648	8.8566	13.9931	8.17037	10.6723	0.120805	13.4536	0.064662	10.4231	-6.84565	4.90896e-15	3.11167e-13	-7.35099	3.24945e-12	8.44286e-11	0.366826	0.115087	0.225847	0.891163	0.73675	1	-	9	39553837	39554070	-	234	protein_coding	-	-	Unknown protein
Solyc08g069030.3	87.219	90.9682	89.6449	67.674	64.3149	65.6176	113.789	119.283	116.16	118.2	101.837	94.467	88.761	87.9528	89.2774	65.8688	116.858	93.2543	0.439514	5.09939e-15	3.22364e-13	0.322714	3.20504e-07	3.49217e-06	-0.501034	1.1641e-11	2.6078e-10	-0.387906	6.54824e-15	7.10466e-14	-	8	58176428	58187200	+	1711	protein_coding	-	-
Solyc01g095430.3	148.619	154.081	145.629	110.432	103.348	98.8293	203.677	188.388	189.936	195.304	163.539	169.36	161.79	167.772	149.443	104.203	194.326	165.615	0.52105	5.1991e-15	3.27782e-13	0.227445	1.05006e-05	8.22925e-05	-0.668027	1.92223e-26	1.75505e-24	-0.378145	1.57007e-11	1.31028e-10	-	1	86555244	86558588	-	985	protein_coding	-	-	Protein CURVATURE THYLAKOID 1A, chloroplastic (AHRD V3.3 *** A0A2G2YXY1_CAPAN)
Solyc09g015473.1	0	0.0591671	0.183061	5.9184	6.09406	4.55579	0.0663179	0	0	0	4.02573	3.59115	5.73244	4.41387	0.0807427	5.52275	0.0165795	4.4408	-6.14396	5.78921e-15	3.64004e-13	-7.83992	1.45026e-13	4.45299e-12	0.31603	0.197257	0.338973	2.04792	0.431635	1	-	9	8940423	8942119	-	468	protein_coding	-	-
Solyc01g111630.3	41.8787	43.4474	42.4102	29.4008	25.999	23.5424	62.8409	64.8334	64.4101	60.9493	55.6673	55.9404	50.2113	49.4141	42.5788	26.3141	63.2584	52.8083	0.695177	6.51855e-15	4.08764e-13	0.257679	6.45298e-05	0.000414149	-1.00443	2.23414e-25	1.93938e-23	-0.570615	1.97858e-26	4.04786e-25	-	1	97761003	97765476	+	2346	protein_coding	hydroxypyruvate reductase [Source:Projected from Arabidopsis thaliana (AT1G68010) TAIR;Acc:AT1G68010]	2-Hacid_dh_C	glycerate dehydrogenase (AHRD V3.3 *** A0A2I4EWU8_9ROSI)
Solyc12g006460.2	216.689	225.458	289.007	402.204	497.849	504.059	77.4904	57.5296	54.2169	59.4615	172.097	134.645	194.705	181.081	243.718	468.038	62.1746	170.632	-0.940524	6.89547e-15	4.31243e-13	-1.45976	3.30911e-27	3.85422e-25	1.45589	1.74088e-27	1.68336e-25	1.9713	7.00028e-50	3.35914e-48	-	12	933787	938699	-	1681	protein_coding	-	p450	Cytochrome P450 (AHRD V3.3 *** A0A200PPF3_9MAGN)
Solyc04g074740.3	160.186	137.789	150.406	99.5122	91.724	81.3382	87.0561	76.5876	102.483	107.795	64.9561	65.3711	85.2345	77.9695	149.46	90.8581	93.4803	73.3828	0.719054	7.37393e-15	4.59937e-13	0.345714	0.00670725	0.0235851	0.308536	0.0109642	0.0341163	0.677741	4.31071e-09	2.84676e-08	-	4	60750422	60758339	-	1297	protein_coding	-	Cu_bind_like
Solyc12g008760.2	26.5448	26.5098	25.0407	37.2367	40.7434	37.9397	31.0919	27.3522	31.8208	29.796	35.0632	40.2485	37.6648	39.0821	26.0318	38.6399	30.0152	38.0146	-0.569029	7.60961e-15	4.73374e-13	-0.344353	9.59322e-06	7.60383e-05	0.0239782	0.754015	0.846923	-0.204345	0.00835513	0.0203001	-	12	2116802	2121166	+	1689	protein_coding	-	-
Solyc03g098450.3	31.1092	27.7648	28.2426	41.3349	42.208	41.2376	13.811	16.4486	13.5895	12.9619	26.9841	34.1034	24.5499	30.3024	29.0389	41.5935	14.2028	28.9849	-0.517329	7.86134e-15	4.87737e-13	-1.03215	6.60369e-19	3.77813e-17	0.521608	2.77095e-06	2.38908e-05	1.03224	5.00917e-28	1.11673e-26	-	3	62173189	62179241	-	4081	protein_coding	-	-	Protein NETWORKED 3A (AHRD V3.3 *** A0A2G3CXR8_CAPCH)
Solyc07g008810.1	14.0741	6.5929	13.4288	0.179206	0	0.0869255	0.277114	1.27466	1.07353	1.35097	0	0.0862407	0.183551	0	11.3653	0.0887106	0.994071	0.0674479	7.03198	7.94234e-15	4.91458e-13	3.87124	0.000464516	0.00238295	0.384468	0.85721	1	3.50986	1.47238e-16	1.77898e-15	-	7	3775652	3775987	+	336	protein_coding	-	-	Unknown protein
Solyc04g076220.3	3.98126	3.34914	2.89893	0.823652	0.975821	0.546711	2.63667	2.50785	2.61852	2.87585	0.949481	1.02222	1.08783	1.10984	3.40978	0.782062	2.65972	1.04234	2.12471	7.97928e-15	4.92442e-13	1.34782	4.64414e-13	1.35389e-11	-0.413052	0.164268	0.296023	0.361277	0.04138	0.0818619	-	4	61249700	61251192	+	1389	protein_coding	AT-hook motif nuclear-localized protein [Source:UniProtKB/TrEMBL;Acc:K4BU60]	-	AT-hook motif nuclear-localized protein (AHRD V3.3 *** A0A1U8GD78_CAPAN)
Solyc02g083850.3	8.13872	7.05045	7.98852	14.4102	13.0103	17.7822	1.02142	1.20342	0.919817	0.777512	2.66507	4.19094	2.61719	4.29003	7.7259	15.0675	0.980543	3.44081	-0.962429	8.96752e-15	5.51974e-13	-1.81425	1.10399e-17	5.56563e-16	2.13082	4.07775e-27	3.81428e-25	2.97693	1.71604e-94	2.28893e-92	-	2	47667279	47673792	-	3464	protein_coding	-	Pkinase	Calcium-dependent kinase (AHRD V3.3 *** Q5D875_MEDTR)
Solyc02g005070.2	2.60842	2.46346	1.31917	0.103017	0	0.0749538	2.04434	1.07469	1.18281	0.129435	0.0537223	0.0495755	0.105514	0	2.13035	0.0593235	1.10782	0.052203	5.19017	9.028e-15	5.54239e-13	4.40679	1.33499e-07	1.57981e-06	0.179786	0.900861	0.942911	0.945785	0.0975592	0.168578	-	2	6328006	6332828	+	1169	protein_coding	-	-
Solyc03g083560.1	154.923	157.359	185.651	103.538	109.348	100.555	82.4692	73.611	90.1195	80.4676	71.0852	93.8299	74.4189	80.6604	165.978	104.48	81.6668	79.9986	0.668454	9.46653e-15	5.79639e-13	0.0264692	0.796651	0.883159	0.385671	0.000214193	0.00116402	1.02368	1.42774e-28	3.25361e-27	-	3	54939827	54940876	+	1050	protein_coding	-	-	Protein EXORDIUM-like 7 (AHRD V3.3 *** A0A2G2X692_CAPBA)
Solyc09g059460.3	0.105713	0.0251729	0.116826	1.14953	1.24503	0.823106	0.338583	0.64892	0.505536	0.577725	1.69849	1.46201	1.56986	1.31733	0.0825708	1.07255	0.517691	1.51193	-3.69633	9.64716e-15	5.89157e-13	-1.54503	3.19764e-11	7.1191e-10	-0.494029	0.0223353	0.0615288	-2.64787	3.68946e-07	1.96181e-06	-	9	54749908	54766329	+	2200	protein_coding	-	-
Solyc06g005230.2	21.5238	24.007	24.1869	12.5686	14.2434	15.1301	21.3875	19.1379	18.4857	18.8288	10.9575	14.1866	12.2679	12.8463	23.2393	13.9807	19.46	12.5646	0.733474	1.0054e-14	6.12402e-13	0.62752	6.15114e-11	1.29393e-09	0.154448	0.170315	0.303696	0.25654	0.00174343	0.0050098	-	6	247456	249951	-	2496	protein_coding	-	Pkinase_Tyr
Solyc09g014520.3	758.586	790.034	746.488	543.312	520.821	453.682	896.262	917.118	939.939	938.864	792.85	797.082	778.176	763.089	765.036	505.938	923.046	782.799	0.597285	1.03998e-14	6.31644e-13	0.234772	2.51747e-08	3.46064e-07	-0.629167	6.87181e-17	2.86851e-15	-0.270232	2.46607e-08	1.50249e-07	-	9	6146352	6148044	-	930	protein_coding	Chlorophyll a-b binding protein, chloroplastic [Source:UniProtKB/TrEMBL;Acc:K4CRS9]	-	Chlorophyll a-b binding protein, chloroplastic (AHRD V3.3 *** A0A2G3BKI1_CAPCH)
Solyc09g057660.3	39.8286	40.2952	38.0915	27.6085	29.0043	28.4482	48.1618	48.7241	50.0593	46.1847	30.4753	30.5386	32.3312	31.3931	39.4051	28.3537	48.2825	31.1846	0.475602	1.04239e-14	6.31644e-13	0.627704	2.08632e-29	2.8188e-27	-0.136707	0.0211263	0.0587633	-0.292412	4.2931e-07	2.26139e-06	-	9	50346713	50351307	-	2579	protein_coding	Peptidylprolyl isomerase [Source:UniProtKB/TrEMBL;Acc:K4CTF7]	FKBP_C	Peptidylprolyl isomerase (AHRD V3.3 *** A0A2G2WN61_CAPBA)
Solyc07g008630.1	0.00842825	0	0.0279428	0.815021	0.838109	0.733509	0.0506144	0.0558757	0.0784316	0.0690909	0.419905	0.54816	0.492822	0.492736	0.0121237	0.795546	0.0635032	0.488406	-6.06243	1.06603e-14	6.44301e-13	-2.94733	4.65582e-14	1.53318e-12	0.703003	0.00191891	0.00779297	-2.40697	0.0268379	0.0563264	EIX2	7	3575035	3578100	-	3066	protein_coding	Receptor-like protein EIX2 [Source:UniProtKB/Swiss-Prot;Acc:Q6JN46]	LRRNT_2	Ethylene-inducing xylanase receptor 2
Solyc08g079270.3	4.09421	4.29182	4.42625	1.03697	1.00502	1.24071	2.10238	1.86853	1.5875	1.59821	0.576821	0.964787	0.920495	1.59289	4.27076	1.09423	1.78915	1.01375	1.96531	1.16189e-14	7.00429e-13	0.814636	0.0123742	0.0390433	0.109869	0.782135	0.865527	1.25578	3.43856e-09	2.29455e-08	-	8	63000260	63002158	+	871	protein_coding	-	Myb_DNA-binding	R2R3MYB transcription factor 42
Solyc01g100760.2	183.77	174.084	186.781	123.265	130.127	132.964	106.959	95.63	97.8012	107.664	123.476	139.381	114.214	133.807	181.545	128.785	102.014	127.72	0.496156	1.22522e-14	7.36709e-13	-0.327655	9.01591e-05	0.000558481	0.0124617	0.885321	0.93248	0.832322	2.30096e-33	6.36105e-32	-	1	90591412	90592164	+	753	protein_coding	-	-	DUF538 domain-containing protein (AHRD V3.3 *** A0A1Q3CLQ5_CEPFO)
Solyc05g046340.2	19.8629	17.823	20.7255	55.13	45.1489	34.1656	74.2045	68.2649	96.2614	48.385	16.6084	23.5437	28.9093	22.9221	19.4705	44.8149	71.779	22.9959	-1.20177	1.25164e-14	7.50661e-13	1.63926	8.03879e-17	3.67638e-15	0.963019	9.55082e-07	9.09332e-06	-1.88172	3.48334e-26	7.0169e-25	-	5	59477544	59479846	+	1072	protein_coding	Phosphomannomutase [Source:UniProtKB/TrEMBL;Acc:K4C0W7]	-	Phosphomannomutase (AHRD V3.3 *** A0A2G3BTT3_CAPCH)
Solyc12g005200.2	6.37267	6.26164	6.57309	10.0298	9.54564	9.9912	6.1053	5.46014	6.17304	5.67354	10.6873	9.70353	9.78374	10.4757	6.40247	9.85553	5.85301	10.1626	-0.621448	1.32874e-14	7.94865e-13	-0.799243	1.17802e-23	9.98317e-22	-0.0436834	0.566827	0.707824	0.130332	0.132478	0.217158	-	12	129170	136158	-	3467	protein_coding	-	SpoIIE
Solyc02g086145.1	22.8507	22.4943	22.5114	15.9003	16.715	15.7555	55.0345	56.2024	52.1323	59.5318	37.22	33.2209	33.9488	33.7999	22.6188	16.1236	55.7253	34.5474	0.489059	1.38196e-14	8.2459e-13	0.686815	2.28506e-25	2.27966e-23	-1.09878	5.11726e-56	2.25523e-53	-1.30017	2.28752e-92	2.91925e-90	-	2	49540533	49557958	+	3448	protein_coding	Plastidic glucose transporter 4 [Source:Projected from Arabidopsis thaliana (AT5G16150) UniProtKB/Swiss-Prot;Acc:Q56ZZ7]	Sugar_tr
Solyc07g008860.3	20.5068	19.4948	21.9793	33.3169	31.326	31.403	45.8445	27.5571	45.8588	41.8866	34.1694	27.0556	30.6469	30.5994	20.6603	32.0153	40.2868	30.6178	-0.631114	1.41051e-14	8.39488e-13	0.392842	0.00898571	0.030192	0.0650192	0.49262	0.645957	-0.962664	6.11328e-10	4.39892e-09	-	7	3833065	3838557	+	1463	protein_coding	-	WD40	WD40 repeat (AHRD V3.3 *** A0A200PQC1_9MAGN)
Solyc01g087040.2	17.7874	17.3742	17.889	10.5948	9.29604	9.46439	17.3921	17.8564	22.0866	22.3919	14.1935	13.9352	15.116	12.4089	17.6835	9.78508	19.9317	13.9134	0.855233	1.41571e-14	8.40445e-13	0.515616	1.44e-05	0.000108708	-0.507731	1.47235e-05	0.000107777	-0.171954	0.147282	0.236962	-	1	81840926	81841894	+	969	protein_coding	-	-	Photosystem II PsbP (AHRD V3.3 *** A0A200Q959_9MAGN)
Solyc01g095320.3	7.76702	9.18665	6.53309	3.29466	4.04796	3.78194	0.699269	0.841234	0.55072	0.876611	0.730791	0.853738	0.603142	0.694638	7.82892	3.70819	0.741959	0.720577	1.07838	1.53947e-14	9.11599e-13	0.0387325	0.851886	0.918258	2.36273	1.75547e-51	6.09547e-49	3.39937	2.73606e-87	3.29569e-85	-	1	86504563	86509039	+	4039	protein_coding	-	-
Solyc01g105120.3	32.4715	28.9294	28.4155	20.3531	20.4026	20.0934	28.9918	29.6741	25.0217	37.0034	27.013	26.9812	25.0557	24.4381	29.9388	20.283	30.1728	25.872	0.562804	1.60851e-14	9.50078e-13	0.218689	0.0479646	0.118196	-0.350601	6.42175e-08	7.68498e-07	-0.0105214	0.929927	0.95398	-	1	93271343	93282318	-	4022	protein_coding	-	-
Solyc07g053600.3	47.3394	44.9998	45.7676	75.4659	83.1925	65.3449	12.2084	12.8042	10.732	11.4751	31.7969	59.5859	26.2429	48.8991	46.0356	74.6678	11.8049	41.6312	-0.696988	1.80016e-14	1.0606e-12	-1.82183	2.17441e-11	4.98545e-10	0.843593	0.00936168	0.0299597	1.9638	2.60767e-150	9.61944e-148	-	7	62148518	62152234	-	3249	protein_coding	-	Pkinase	receptor-like protein kinase HS.1
Solyc12g013710.2	40.4342	36.4828	36.6357	19.4113	22.8119	15.586	91.7183	76.1109	84.3243	101.875	52.1424	40.733	62.0032	51.9982	37.8509	19.2697	88.5072	51.7192	0.974616	1.84555e-14	1.08461e-12	0.771843	2.12826e-09	3.4848e-08	-1.42411	4.97613e-19	2.59768e-17	-1.22461	4.8986e-34	1.38837e-32	-	12	4543869	4547614	-	1962	protein_coding	NADPH-protochlorophyllide oxidoreductase [Source:UniProtKB/TrEMBL;Acc:K4DCQ6]	adh_short	light dependent NADH:protochlorophyllide oxidoreductase 1
Solyc08g065910.1	3.05906	2.631	2.9803	8.15975	10.6002	8.18887	0.676814	0.756063	0.280924	0.282821	2.24989	3.61083	1.77719	3.98597	2.89012	8.98294	0.499156	2.90597	-1.63544	2.2627e-14	1.32643e-12	-2.54319	3.449e-09	5.47671e-08	1.62734	7.45927e-09	1.04617e-07	2.53097	7.72414e-10	5.49772e-09	-	8	54311988	54313441	-	642	protein_coding	-	Myb_DNA-binding	blind-like5
Solyc09g018670.3	12.5769	14.1029	12.418	20.2179	22.2298	22.2159	17.3756	16.9341	14.6897	18.6722	30.6282	21.7905	30.9186	27.5923	13.0326	21.5545	16.9179	27.7324	-0.725444	2.42239e-14	1.41649e-12	-0.715935	9.71693e-09	1.43323e-07	-0.362992	0.0054863	0.0190817	-0.375751	0.000418745	0.00136625	-	9	16623572	16627731	+	1504	protein_coding	-	LAG1	TRAM%2C LA.1
Solyc03g119700.3	48.188	47.6583	45.0083	30.3187	30.1469	30.9759	35.4956	37.7215	40.7277	39.6813	33.612	39.0984	30.272	29.9627	46.9515	30.4805	38.4065	33.2363	0.624382	2.46201e-14	1.43607e-12	0.205384	0.0492068	0.120627	-0.124606	0.274411	0.430537	0.290605	0.000378808	0.00124385	-	3	69730160	69734312	-	710	protein_coding	-	-	ATP-dependent Clp protease adapter protein ClpS (AHRD V3.3 *** A0A1U8FUF1_CAPAN)
Solyc06g064550.3	7.54144	7.13299	6.67104	4.36426	3.79516	3.75719	10.8952	12.7732	11.0905	14.6709	5.12459	3.82958	4.50954	5.38683	7.11516	3.9722	12.3575	4.71264	0.842732	2.69904e-14	1.57041e-12	1.38783	6.02781e-25	5.79356e-23	-0.246023	0.0867351	0.181509	-0.795582	1.77431e-11	1.47292e-10	-	6	40336188	40346470	+	3125	protein_coding	-	AA_kinase	Aspartokinase-homoserine dehydrogenase (AHRD V3.3 *** O63067_SOYBN)
Solyc03g098020.3	6.33644	6.99399	5.29051	2.35231	2.98336	2.61212	3.6146	4.02681	3.61889	5.90365	3.42553	4.05819	3.78828	3.1816	6.20698	2.64927	4.29099	3.6134	1.2283	2.73001e-14	1.58449e-12	0.244321	0.16738	0.308941	-0.44689	0.00361772	0.0133873	0.533595	0.00469348	0.0121781	-	3	61802987	61810168	+	2035	protein_coding	-	-
Solyc07g008620.1	0.909777	0.894386	2.05695	6.02911	5.4086	4.75462	1.62402	1.75225	1.87383	2.06242	3.43825	4.67037	3.37648	3.65474	1.28704	5.39745	1.82813	3.78496	-2.0693	2.85725e-14	1.65424e-12	-1.05373	3.89848e-13	1.14504e-11	0.511814	0.00057341	0.00274798	-0.508369	0.0674657	0.123915	EIX1	7	3569764	3572859	-	3096	protein_coding	Receptor-like protein EIX1 [Source:UniProtKB/Swiss-Prot;Acc:Q6JN47]	LRRNT_2	EIX receptor 1
Solyc07g032640.2	351.726	366.322	343.636	260.014	257.242	231.848	403.235	397.395	436.706	400.975	369.006	416.16	398.563	405.859	353.895	249.702	409.578	397.397	0.503845	2.98524e-14	1.72407e-12	0.0404115	0.518611	0.679187	-0.669884	2.06115e-20	1.19887e-18	-0.210142	0.000281857	0.000949528	-	2	52336031	52337320	-	1147	protein_coding	-	-
Solyc03g116960.3	14.0168	16.1107	18.2595	38.2263	44.1537	33.1012	16.647	29.6773	29.0569	20.8165	14.844	17.8252	11.0264	19.1527	16.129	38.4938	24.0494	15.7121	-1.25609	3.08301e-14	1.77615e-12	0.611045	0.0066829	0.0235205	1.29277	6.49989e-11	1.29158e-09	-0.577585	0.00751991	0.0185205	-	3	67717997	67721117	-	330	protein_coding	-	-
Solyc02g077610.3	2.25779	1.53069	1.94897	4.90604	4.11694	3.80678	0.134165	0.0673231	0.0984376	0.0872098	0.279702	0.470675	0.222165	0.690613	1.91248	4.27658	0.0967838	0.415789	-1.15921	3.18407e-14	1.8289e-12	-2.11069	3.30414e-08	4.41373e-07	3.36256	3.49554e-15	1.23432e-13	4.31141	7.27037e-75	6.75772e-73	-	2	43057491	43068010	-	7634	protein_coding	-	NAM	NAC domain protein (AHRD V3.3 *** S5R952_9ROSA)
Solyc11g011310.2	4.45598	5.36345	4.60385	2.59577	2.11092	1.79274	5.80411	6.73749	6.16685	7.09747	5.67717	3.84098	5.60464	5.0514	4.80776	2.16648	6.45148	5.04355	1.15108	3.19021e-14	1.8289e-12	0.352712	0.00711962	0.0248027	-1.21884	3.48438e-12	8.44097e-11	-0.424054	9.10405e-05	0.000334793	-	11	4355011	4362432	+	4187	protein_coding	-	-
Solyc01g066453.1	118.434	111.1	129.734	177.582	222.738	213.758	24.8946	27.1524	24.5841	24.167	52.2978	83.632	45.6878	68.9518	119.756	204.693	25.1995	62.6424	-0.772655	3.26022e-14	1.86447e-12	-1.31717	6.41769e-15	2.33147e-13	1.70873	5.03727e-20	2.81559e-18	2.24853	2.01383e-143	6.42495e-141	-	1	74230545	74231264	+	571	protein_coding	-	-
Solyc04g081820.3	36.0048	37.3863	39.441	51.755	54.3141	52.0874	46.214	38.0157	44.4642	45.7623	58.6717	55.0631	52.8842	51.0423	37.6107	52.7188	43.6141	54.4153	-0.486637	3.41386e-14	1.94757e-12	-0.322233	7.83924e-05	0.000492169	-0.0451219	0.514914	0.664496	-0.213003	0.0108767	0.0256712	-	4	65796047	65801529	-	2456	protein_coding	-	-	la-related protein 1C-like (AHRD V3.3 *** A0A2I4H6L2_9ROSI)
Solyc04g040160.3	32.5616	33.1512	29.599	21.2509	21.2461	21.9473	30.4708	31.32	27.9819	36.288	27.2722	26.9329	25.5985	25.4757	31.7706	21.4814	31.5152	26.3198	0.565566	3.45628e-14	1.96697e-12	0.256759	0.00332894	0.0130292	-0.292564	6.38504e-06	5.08606e-05	0.0124261	0.898135	0.931514	-	4	11974342	11979493	+	2084	protein_coding	-	-
Solyc03g053110.3	58.8728	63.5486	59.6984	41.0599	41.7875	37.0472	80.72	78.1052	81.4871	73.8543	71.8171	72.6844	63.644	63.9665	60.7066	39.9649	78.5417	68.028	0.603706	3.47304e-14	1.97171e-12	0.204437	0.00510401	0.0187478	-0.766865	1.38325e-18	6.90629e-17	-0.371015	2.94956e-08	1.78326e-07	-	3	24274704	24278111	-	1017	protein_coding	-	Rhodanese	Rhodanese-like domain-containing protein 9, chloroplastic (AHRD V3.3 *** A0A1U8G2H7_CAPAN)
Solyc07g047790.3	45.3632	46.6058	50.7996	65.4303	70.5789	69.6416	58.9987	52.8142	58.4671	49.9011	62.9878	67.5016	63.1492	67.3597	47.5895	68.5503	55.0453	65.2496	-0.525887	3.70239e-14	2.09682e-12	-0.248465	0.000860588	0.00408098	0.0716743	0.244436	0.396471	-0.209462	0.00961689	0.0230129	-	7	59131627	59137800	-	2695	protein_coding	Heat shock protein 90-6, mitochondrial [Source:Projected from Arabidopsis thaliana (AT3G07770) UniProtKB/Swiss-Prot;Acc:F4JFN3]	HATPase_c	Heat shock protein (AHRD V3.3 *** O23638_ARATH)
Solyc09g061820.3	0	0	0.137959	9.96283	10.2993	11.7816	0	0	0	0	0.986012	1.60983	0.893814	3.12781	0.0459864	10.6812	0	1.65436	-7.92138	3.81948e-14	2.15791e-12	-6.96286	4.69577e-09	7.2996e-08	2.69022	7.0277e-13	1.90371e-11	1.77887	0.636709	1	-	9	60604154	60604637	-	414	protein_coding	-	-
Solyc09g015670.3	147.23	151.694	168.247	111.913	106.781	103.588	111.463	94.9195	100.677	105.968	76.8337	74.9236	69.0413	73.6453	155.724	107.427	103.257	73.611	0.536432	3.97169e-14	2.2385e-12	0.48514	2.41883e-12	6.44041e-11	0.545874	1.14706e-17	5.26796e-16	0.593313	9.10717e-15	9.75993e-14	-	9	10672732	10679300	-	2645	protein_coding	-	-	Vacuolar sorting receptor protein (AHRD V3.3 *** C6KI57_LILLO)
Solyc06g076400.3	14.3033	15.6897	15.593	10.4645	9.74447	9.83287	12.1436	10.5034	11.1889	12.1897	11.0711	14.0138	11.6996	12.3421	15.1953	10.014	11.5064	12.2816	0.602301	4.032e-14	2.26703e-12	-0.0977857	0.305804	0.475812	-0.294297	0.00315161	0.011946	0.401914	1.2938e-06	6.409e-06	-	6	47613820	47617551	+	3205	protein_coding	-	PP2C	Protein phosphatase 2C (AHRD V3.3 *** A0A2U1KC05_ARTAN)
Solyc11g050826.1	3.0037	2.70268	2.20453	0.026714	0	0.0518314	2.97424	2.00146	1.57363	1.47684	0.0835866	0	0	0.0273569	2.63697	0.0261818	2.00654	0.0277359	6.67187	4.13478e-14	2.31925e-12	6.20636	6.05643e-15	2.20985e-13	-0.0775708	0.970251	1	0.397004	0.156308	0.249031	-	11	16705355	16709917	+	1127	protein_coding	-	AAA
Solyc09g018010.3	6.21259	8.51037	9.94596	24.3162	20.605	17.194	21.8609	21.3726	22.8323	24.0679	38.4398	40.6693	44.2612	40.4472	8.22297	20.705	22.5334	40.9544	-1.33249	4.44568e-14	2.48767e-12	-0.865226	2.14282e-31	3.2687e-29	-0.983706	3.30512e-16	1.28815e-14	-1.45529	2.86291e-25	5.51759e-24	-	9	12597598	12606262	+	1539	protein_coding	-	-	Non-specific lipid-transfer protein (AHRD V3.3 *** M0ZNZ5_SOLTU)
Solyc01g066840.3	285.752	298.157	321.862	437.651	419.552	418.008	355.072	323.595	422.341	356.756	397.262	430.577	503.853	490.518	301.924	425.071	364.441	455.552	-0.492791	4.60804e-14	2.57237e-12	-0.325266	0.00203309	0.00856872	-0.0995196	0.298511	0.457162	-0.270949	0.00374714	0.00996914	-	1	74869729	74871617	+	654	protein_coding	40S ribosomal protein S21 [Source:UniProtKB/TrEMBL;Acc:K4AWT4]	-	40S ribosomal protein S.1
Solyc05g056385.1	26.968	29.1049	31.867	43.6125	47.3445	50.1705	23.5338	22.8954	26.4256	22.7953	31.7528	32.7863	33.9106	34.5002	29.3133	47.0425	23.9125	33.2375	-0.682021	4.6381e-14	2.58298e-12	-0.478217	2.27942e-10	4.34985e-09	0.501687	5.06138e-11	1.02466e-09	0.294037	0.00107479	0.00324237	-	5	66560823	66566451	+	1605	protein_coding	-	-
Solyc12g010860.2	23.271	24.4582	25.2367	33.7919	32.8793	35.6868	29.6393	28.1281	32.6016	32.1734	29.7672	31.6687	32.2183	32.0577	24.322	34.1193	30.6356	31.428	-0.487624	4.72053e-14	2.62264e-12	-0.0401041	0.561173	0.715392	0.118998	0.0569814	0.130563	-0.332403	5.57888e-06	2.51215e-05	TFT8	12	3778092	3784506	-	4575	protein_coding	14-3-3 protein 8 [Source:UniProtKB/Swiss-Prot;Acc:P93213]	-	tft8
Solyc05g052980.3	45.7516	48.5327	45.387	27.3506	29.1175	32.7905	22.5722	21.31	22.033	28.8382	22.5973	27.3374	20.5839	24.3631	46.5571	29.7529	23.6883	23.7204	0.646663	4.98001e-14	2.76025e-12	-0.00561262	0.963433	0.981493	0.327324	0.00481348	0.0170759	0.975621	3.2835e-19	4.60881e-18	-	5	64000972	64002806	-	1573	protein_coding	-	PP2C
Solyc12g013810.2	60.1241	66.8904	61.5523	41.9414	39.863	42.3559	69.3691	69.0872	76.3249	73.6652	61.7171	64.6881	58.9294	56.6263	62.8556	41.3868	72.1116	60.4902	0.60363	5.01772e-14	2.77457e-12	0.250413	0.000443605	0.00228809	-0.547234	2.96116e-12	7.25011e-11	-0.197625	0.0082325	0.0200372	-	12	4597633	4600071	-	753	protein_coding	-	-	Thioredoxin (AHRD V3.3 *** A0A2U1L6J8_ARTAN)
Solyc01g105340.3	139.488	147.64	141.739	110.48	107.008	104.104	86.669	86.8314	83.9531	82.8015	90.7438	95.6109	86.2307	86.5327	142.956	107.197	85.0638	89.7795	0.416058	5.87995e-14	3.24368e-12	-0.0808072	0.150773	0.285706	0.256321	4.54261e-05	0.000294659	0.749533	4.22116e-48	1.91649e-46	-	1	93434020	93440693	+	2043	protein_coding	-	DnaJ_C
Solyc04g076090.3	43.9028	43.7287	43.355	56.912	59.7098	55.9432	53.2313	55.3234	52.1911	58.0603	75.6658	65.2832	72.7662	64.7839	43.6622	57.5217	54.7015	69.6248	-0.396954	5.97194e-14	3.28667e-12	-0.35088	9.69701e-07	9.60117e-06	-0.275028	0.000439747	0.00218037	-0.324594	1.06442e-08	6.74264e-08	-	4	61127535	61149830	+	5946	protein_coding	-	-	glucose-6-phosphate isomerase
Solyc09g018890.3	0.556072	0.508238	0.632604	2.1532	2.07316	2.60645	0.608949	0.343353	0.456591	0.363908	2.72272	2.97105	3.08366	3.45388	0.565638	2.2776	0.4432	3.05782	-2.0096	6.09801e-14	3.34818e-12	-2.79472	3.80682e-33	7.0319e-31	-0.424764	0.0139095	0.041663	0.354666	0.344489	0.465703	-	9	17729504	17731327	+	1580	protein_coding	-	-	DUF2996 family protein (AHRD V3.3 *-* AT2G04039.1)
Solyc06g068650.3	6.41861	5.53255	7.41901	19.4193	11.8859	18.1584	3.70841	3.65223	3.09978	4.84609	3.40939	3.62031	4.66294	3.94371	6.45672	16.4879	3.82663	3.90909	-1.35133	6.63949e-14	3.63695e-12	-0.0342701	0.834812	0.907758	2.07708	1.98101e-29	2.1516e-27	0.755095	8.06081e-06	3.54853e-05	-	6	42674417	42678424	-	2017	protein_coding	-	AMP-binding
Solyc06g005810.3	13.0535	13.6551	13.446	25.2524	20.7788	23.3455	6.04232	6.39125	5.80039	5.89145	15.6465	19.9806	13.9373	19.2761	13.3849	23.1256	6.03135	17.2101	-0.787824	7.10721e-14	3.88405e-12	-1.51616	1.36684e-28	1.7855e-26	0.426402	0.00326767	0.0123248	1.15001	3.07192e-27	6.5693e-26	-	6	839945	842974	-	1166	protein_coding	-	Ras	Ras gtpase (AHRD V3.3 *** A0A1J9QT15_9PEZI)
Solyc09g083380.3	165.559	181.491	170.813	235.103	235.812	236.785	308.006	345.778	322.573	270.524	283.679	292.198	333.121	295.195	172.621	235.9	311.72	301.048	-0.449935	7.28022e-14	3.96933e-12	0.0474115	0.600167	0.745448	-0.35134	1.85934e-06	1.67232e-05	-0.852134	8.74824e-22	1.41077e-20	-	9	69452199	69452974	-	644	protein_coding	-	-
Solyc09g056385.1	17.5877	16.4905	19.118	34.5996	29.0649	36.1727	63.5453	40.977	76.6355	70.5265	27.9409	27.2795	40.7284	36.9803	17.7321	33.279	62.9211	33.2323	-0.907246	7.4782e-14	4.06779e-12	0.917312	1.14904e-06	1.12357e-05	0.00239339	0.988298	0.993501	-1.82649	1.03648e-24	1.95293e-23	-	9	49157529	49158245	-	717	protein_coding	-	-
Solyc06g035690.3	28.5619	29.6774	26.8105	41.5826	41.0445	39.962	22.7299	24.1352	24.1532	20.9162	25.3053	24.886	26.5557	25.1728	28.3499	40.8631	22.9836	25.4799	-0.526519	7.69408e-14	4.17551e-12	-0.151434	0.0396681	0.101408	0.681993	1.09625e-27	1.08288e-25	0.303342	0.000210599	0.000728609	-	6	24804933	24811356	+	1700	protein_coding	-	-	Per1-like (AHRD V3.3 *** A0A200PW77_9MAGN)
Solyc07g053140.3	7.17568	6.97976	5.00347	2.43839	1.79695	1.52069	11.5939	12.5537	14.6071	17.3568	6.7732	6.0588	7.6964	5.60568	6.3863	1.91868	14.0279	6.53352	1.7377	7.75344e-14	4.19799e-12	1.09964	7.45201e-13	2.12028e-11	-1.76858	4.00631e-18	1.90879e-16	-1.13336	7.27708e-11	5.71919e-10	-	7	61719979	61721279	+	1210	protein_coding	-	zf-B_box	Zinc finger protein/CONSTANS-like protein (AHRD V3.3 *-* A0A2K3M573_TRIPR)
Solyc07g049560.3	15.5928	13.9146	12.0423	7.13371	7.15869	7.94688	10.1742	10.0622	10.9854	11.014	7.50338	8.74252	5.80508	8.4043	13.8499	7.41309	10.5589	7.61382	0.903169	8.30475e-14	4.4861e-12	0.468029	0.000281098	0.00153105	-0.0382856	0.799383	0.876811	0.392889	0.000232939	0.000798527	-	7	59978391	59983029	-	1992	protein_coding	-	-
Solyc08g080480.3	28.4145	25.4614	35.1028	65.1832	54.9732	54.9872	0.423421	0.506388	0.615121	0.247709	4.24102	18.8567	3.49173	19.8952	29.6596	58.3812	0.44816	11.6212	-0.976274	8.54077e-14	4.60296e-12	-4.70071	4.06925e-11	8.9004e-10	2.32948	0.00130716	0.00561291	6.04503	9.89052e-113	1.75568e-110	-	8	63890178	63892467	+	733	protein_coding	-	-	2S sulfur-rich seed storage protein 2-like (AHRD V3.3 *** XP_004245641.1)
Solyc12g007010.2	26.5752	26.5949	26.4734	18.7684	18.4686	17.394	24.7084	28.2184	25.0351	25.7267	26.7999	25.5707	24.2054	26.9666	26.5478	18.2104	25.9222	25.8856	0.544686	8.93541e-14	4.80458e-12	-0.000742358	0.992067	0.996069	-0.506902	4.30469e-11	8.80023e-10	0.0346854	0.63515	0.734738	-	12	1446992	1453412	+	1795	protein_coding	-	-	Iron-sulfur cluster carrier protein (AHRD V3.3 *** A0A2T0U724_9SPHI)
Solyc01g100900.3	21.6111	16.0496	18.2097	34.0268	32.1457	36.161	9.37569	10.5372	9.93018	6.48467	9.97626	11.5778	9.29227	11.7223	18.6235	34.1112	9.08194	10.6422	-0.871425	9.23415e-14	4.95383e-12	-0.231581	0.141429	0.272219	1.6805	6.2918e-54	2.52963e-51	1.03654	5.1202e-10	3.71034e-09	-	1	90671053	90674111	+	1344	protein_coding	-	DUF6
Solyc04g081670.3	0	0	0	3.0861	3.3448	2.72776	0	0	0	0	3.68368	4.55445	4.28481	3.26572	0	3.05289	0	3.94717	-9.0575	9.28805e-14	4.97134e-12	-9.29975	5.51536e-19	3.1962e-17	-0.370608	0.0655754	0.145838	#N/A	#N/A	#N/A	-	4	65697602	65699071	-	878	protein_coding	-	-
Solyc03g119930.1	22.8759	20.0487	19.225	11.6754	12.2836	12.493	7.97895	8.06603	8.16415	9.05437	9.85119	13.2153	8.82324	11.2622	20.7166	12.1506	8.31587	10.788	0.771037	9.41042e-14	5.02533e-12	-0.379419	0.0050102	0.0184634	0.17172	0.234535	0.384714	1.31811	6.64314e-37	2.13385e-35	-	3	69951368	69952744	-	1377	protein_coding	MOT2 [Source:Projected from Arabidopsis thaliana (AT1G80310) UniProtKB/TrEMBL;Acc:A0A178WGR3]	-	Molybdate transporter like (AHRD V3.3 *** A0A2R6PTH4_ACTCH)
Solyc02g072160.3	20.5297	19.207	19.1784	12.4543	13.3308	11.3112	19.3392	19.4098	17.6373	20.2051	17.8404	16.5761	14.9846	14.862	19.6384	12.3655	19.1479	16.0658	0.668148	9.55262e-14	5.08966e-12	0.250345	0.00314812	0.0124172	-0.377023	0.000223397	0.00120859	0.0373463	0.620987	0.722531	-	2	42040193	42048176	+	2311	protein_coding	-	-
Solyc06g060620.3	4.91644	4.77198	5.80075	8.81339	10.1869	10.4828	0.855794	1.44337	1.02222	1.16819	1.87596	1.95754	2.15403	2.19616	5.16306	9.82771	1.1224	2.04592	-0.928694	9.61714e-14	5.11239e-12	-0.866786	5.62912e-06	4.71466e-05	2.26495	4.76507e-72	3.52262e-69	2.19885	3.17628e-32	8.33208e-31	-	6	38761052	38764437	+	2176	protein_coding	-	-
Solyc04g082930.2	12.5428	13.5256	13.8394	6.64663	7.66766	7.61628	11.5314	11.1574	11.0756	11.1736	12.0289	10.8552	9.58306	10.6723	13.3026	7.31019	11.2345	10.7849	0.863463	1.0739e-13	5.69583e-12	0.0560409	0.561765	0.715876	-0.559936	4.20966e-06	3.49286e-05	0.243892	0.00734164	0.0181249	-	4	66488639	66497551	+	1300	protein_coding	Chlorophyll a-b binding protein 7, chloroplastic [Source:Projected from Arabidopsis thaliana (AT1G76570) UniProtKB/Swiss-Prot;Acc:Q9C9K1]	-
Solyc10g086180.2	144.503	144.462	156.352	236.415	202.241	245.651	233.66	231.036	229.919	255.047	115.849	130.362	168.402	124.286	148.439	228.102	237.415	134.725	-0.618886	1.14102e-13	6.03299e-12	0.814315	1.73784e-13	5.27464e-12	0.760257	1.11677e-08	1.51888e-07	-0.677027	1.85973e-27	4.05415e-26	-	10	65221133	65224831	+	2598	protein_coding	Phenylalanine ammonia-lyase [Source:UniProtKB/TrEMBL;Acc:K4D451]	-	Phenylalanine ammonia-lyase (AHRD V3.3 *** A0A2G2VU16_CAPBA)
Solyc05g041530.3	13.242	13.9567	13.3128	8.92753	9.28394	9.06	6.10292	7.39582	6.37422	6.68242	6.69177	6.78463	6.72287	5.5654	13.5039	9.09049	6.63884	6.44117	0.571481	1.14263e-13	6.03299e-12	0.0412135	0.68744	0.811312	0.497536	4.37674e-07	4.45984e-06	1.02425	5.08722e-30	1.22806e-28	-	5	52953609	52969875	+	2853	protein_coding	-	Peptidase_S10	Alpha/beta-Hydrolases superfamily protein (AHRD V3.3 *** A0A2U1LLS3_ARTAN)
Solyc09g083080.3	71.0134	67.1249	78.2198	105.531	111.267	102.74	92.1626	79.8135	93.676	76.6796	96.4942	121.147	111.944	112.057	72.1194	106.513	85.5829	110.411	-0.561793	1.15585e-13	6.08906e-12	-0.370599	0.00012096	0.000725886	-0.051346	0.557695	0.700888	-0.2464	0.0075912	0.0186708	-	9	69169445	69173371	-	2096	protein_coding	-	-
Solyc12g011010.2	564.455	545.71	599.537	395.382	371.075	315.132	465.348	425.062	492.711	545.002	435.105	450.449	501.753	441.091	569.901	360.529	482.031	457.1	0.661406	1.17942e-13	6.19926e-12	0.0734485	0.399059	0.569871	-0.341902	0.000343516	0.00176155	0.242161	0.00515627	0.0132449	-	12	3870284	3872189	-	1673	protein_coding	-	-	Protodermal factor.1
Solyc02g085950.3	12.6601	11.4388	11.2576	4.96722	5.58355	3.86238	22.7108	24.3811	18.8531	17.3415	14.1975	9.01422	12.2337	10.9113	11.7855	4.80439	20.8216	11.5892	1.29513	1.19141e-13	6.24825e-12	0.843682	1.53908e-07	1.79881e-06	-1.26901	2.39492e-10	4.31142e-09	-0.820209	7.13488e-09	4.61626e-08	RBCS-3B	2	49352761	49353728	+	794	protein_coding	Ribulose bisphosphate carboxylase small chain 3B, chloroplastic [Source:UniProtKB/Swiss-Prot;Acc:P05349]	-
Solyc10g018930.1	13.9769	11.8423	10.5968	0.56805	0.710386	0	16.9824	17.0597	20.9845	20.9358	0.592466	0.364489	0	1.93907	12.1387	0.426145	18.9906	0.724006	4.82871	1.1954e-13	6.25512e-12	4.71699	2.40265e-24	2.21044e-22	-0.762732	0.59029	0.726786	-0.642373	0.00340114	0.00914654	-	10	10888219	10888377	-	159	protein_coding	-	-	Unknown protein
Solyc07g054760.1	16.407	18.1305	17.5651	3.46466	5.60274	5.33143	10.5919	14.2762	18.4886	15.0108	4.73502	6.09434	7.21967	4.7715	17.3675	4.79961	14.5919	5.70513	1.85279	1.20721e-13	6.3028e-12	1.35156	2.05303e-08	2.8706e-07	-0.247573	0.424494	0.583711	0.250848	0.222989	0.33209	-	7	63106436	63106687	-	252	protein_coding	-	-	Wound-responsive family protein (AHRD V3.3 *** A0A2K3L288_TRIPR)
Solyc10g081030.2	80.2442	79.3446	81.6151	104.084	102.685	106.978	104.602	89.9409	109.257	91.5695	105.579	116.525	114.442	114.383	80.4013	104.582	98.8423	112.732	-0.378511	1.27125e-13	6.6224e-12	-0.192795	0.0176819	0.0525413	-0.107779	0.0674784	0.149011	-0.297236	0.000259937	0.000882915	-	10	62336948	62340676	+	2393	protein_coding	-	-
Solyc06g064760.1	1.95303	1.87505	1.70921	0.644485	0.419435	0.43383	1.83048	1.67149	1.70715	1.52036	1.08373	0.835506	1.13162	1.26611	1.84576	0.49925	1.68237	1.07924	1.89079	1.33157e-13	6.9212e-12	0.638782	0.000482963	0.00246156	-1.11327	5.46655e-05	0.000347427	0.135599	0.412332	0.534113	-	6	40480585	40482873	+	2289	protein_coding	-	NB-ARC
Solyc09g075020.3	14.6594	14.2243	12.4353	19.9415	21.7308	21.8424	8.05062	8.21052	6.5504	7.25762	10.9952	13.6042	8.73462	12.7921	13.773	21.1716	7.51729	11.5315	-0.619313	1.35502e-13	7.0275e-12	-0.620651	6.12572e-06	5.09763e-05	0.877037	5.28802e-10	8.98336e-09	0.874333	5.53612e-18	7.25317e-17	-	9	67245691	67255125	+	5112	protein_coding	-	ABC_membrane	ABC transporter C family member 4 (AHRD V3.3 *** A0A2G2ZW52_CAPAN)
Solyc01g079507.1	21.8207	23.7608	22.3627	31.4418	36.033	33.6431	31.9888	32.1295	31.9917	25.1958	30.8089	33.892	27.9193	29.5779	22.648	33.7059	30.3264	30.5495	-0.573151	1.4896e-13	7.70837e-12	-0.0133627	0.894113	0.942128	0.142383	0.110673	0.219156	-0.420649	1.81405e-05	7.54546e-05	-	1	78409540	78415807	+	2706	protein_coding	DNA replication licensing factor MCM7 [Source:UniProtKB/TrEMBL;Acc:K4AXJ5]	MCM
Solyc06g072990.1	5.3929	4.01307	5.95983	16.4932	17.5975	14.1379	0.809655	0.827608	0.871273	0.701723	1.36525	1.8478	0.804432	1.78732	5.12194	16.0762	0.802565	1.4512	-1.64968	1.72435e-13	8.90342e-12	-0.859538	0.0715844	0.162105	3.46612	1.06066e-35	1.688e-33	2.6738	8.33162e-12	7.14238e-11	-	6	45127964	45128308	+	345	protein_coding	-	-	Protein RESPONSE TO LOW SULFUR 2 (AHRD V3.3 --* LSU2_ARATH)
Solyc01g112060.3	19.2092	18.9431	19.4266	13.7386	12.0817	12.665	21.8893	21.5984	21.8358	20.2017	21.1432	20.8379	19.3633	19.8345	19.193	12.8284	21.3813	20.2947	0.582427	1.78434e-13	9.1929e-12	0.0723079	0.256707	0.420856	-0.661531	4.55944e-17	1.93497e-15	-0.155204	0.0147649	0.0336407	-	1	98088188	98092695	-	2599	protein_coding	-	NmrA
Solyc09g015470.3	0.0797562	0.0854636	0	3.15934	2.8325	3.78609	0.0478963	0	0	0	2.90747	3.44324	3.3787	2.80716	0.0550732	3.25931	0.0119741	3.13414	-5.85925	1.94934e-13	1.00209e-11	-7.8075	1.27532e-13	3.96757e-12	0.0557206	0.806627	0.881268	1.97972	0.444748	1	-	9	8937942	8939530	-	648	protein_coding	-	-
Solyc12g005400.2	38.6113	36.5178	33.8014	22.8717	19.5914	16.1035	47.3371	41.6667	41.0689	40.3197	50.5393	49.9935	47.3007	52.2219	36.3101	19.5222	42.5981	50.0138	0.896259	2.11013e-13	1.08237e-11	-0.234726	0.00137611	0.00611132	-1.35686	1.39543e-31	1.72859e-29	-0.229421	0.00540569	0.013809	-	12	236026	241961	-	2064	protein_coding	-	Ion_trans
Solyc02g063150.3	948.557	940.908	956.551	674.268	596.27	518.728	1202.25	1070.02	1212.33	1185.71	1027.31	1079.96	1045.57	1032.87	948.672	596.422	1167.58	1046.43	0.670362	2.38032e-13	1.21829e-11	0.154979	0.0076639	0.0263878	-0.810511	1.44367e-18	7.19228e-17	-0.298888	6.37338e-07	3.2832e-06	RBCS-1	2	35770439	35771423	+	793	protein_coding	Ribulose bisphosphate carboxylase small chain 1, chloroplastic [Source:UniProtKB/Swiss-Prot;Acc:P08706]	-	RuBP carboxylase small subunit
Solyc08g083110.3	77.0027	79.9113	93.4668	130.26	131.966	142.768	27.9123	23.5063	28.0415	30.1941	42.7105	38.2469	49.6696	47.7987	83.4603	134.998	27.4136	44.6065	-0.693371	2.61818e-13	1.3371e-11	-0.705931	4.21922e-09	6.60657e-08	1.59839	2.77501e-50	9.35218e-48	1.60704	5.99852e-45	2.49329e-43	-	8	65791078	65791524	+	447	protein_coding	-	Cys_Met_Meta_PP
Solyc11g069330.1	61.2426	57.9172	60.9187	40.4817	44.1776	42.7299	49.1252	47.4869	48.3188	52.9102	48.0415	50.8269	50.4381	48.7346	60.0262	42.463	49.4602	49.5103	0.500088	2.73512e-13	1.39378e-11	-0.00474981	0.937851	0.967687	-0.220944	0.000574303	0.00275111	0.280052	1.76348e-05	7.34806e-05	-	11	54230379	54231797	-	1419	protein_coding	-	-	Peptide upstream protein (AHRD V3.3 *** Q9LFH7_ARATH)
Solyc06g054625.1	31.9307	33.7005	31.5682	19.2776	18.4312	20.5581	19.2957	22.8863	25.818	23.2711	21.664	22.6873	16.9721	16.5867	32.3998	19.4223	22.8178	19.4775	0.73926	2.74516e-13	1.39586e-11	0.225586	0.104843	0.217402	-0.00381686	0.978906	0.988351	0.506111	7.07901e-06	3.14269e-05	-	6	37451998	37454989	-	645	protein_coding	-	zf-CCCH
Solyc07g047940.3	2.54689	2.0562	1.99209	0.501326	0.406665	0.762378	1.49457	1.32354	1.21751	1.22573	0.98922	0.912863	1.06859	0.610519	2.19839	0.55679	1.31534	0.895299	1.98423	2.89187e-13	1.46726e-11	0.552369	0.010324	0.0336437	-0.68514	0.0316946	0.0819249	0.74355	5.56764e-05	0.000212113	-	7	59273430	59277245	+	2222	protein_coding	-	RRM_1
Solyc10g077120.2	521.856	512.387	496.413	370.235	347.639	305.65	539.934	520.631	555.602	563.128	474.821	519.652	553.161	561.603	510.219	341.175	544.824	527.309	0.581413	2.97297e-13	1.50515e-11	0.043788	0.535474	0.693664	-0.62772	2.04802e-11	4.41944e-10	-0.0939482	0.0775014	0.139006	-	10	60094160	60094744	+	585	protein_coding	-	-
Solyc01g067408.1	15.3006	9.47296	12.3582	41.5507	39.4669	25.5348	0.136126	0.333947	0.219729	0.0442424	9.59465	27.1976	5.04926	22.0867	12.3773	35.5175	0.183511	15.9821	-1.51907	3.14661e-13	1.58962e-11	-6.44098	1.6936e-17	8.37732e-16	1.15296	0.0656833	0.145972	6.05971	6.00626e-47	2.64063e-45	-	1	75733848	75736917	-	684	protein_coding	-	-
Solyc06g053230.3	15.0297	17.7626	16.7823	10.2661	9.40692	9.87104	12.7037	13.8619	12.9395	16.8141	17.8646	11.1247	16.3878	11.5943	16.5248	9.84803	14.0798	14.2429	0.747318	3.27679e-13	1.64976e-11	-0.0189432	0.90765	0.949043	-0.531686	0.00253082	0.00988896	0.23129	0.0515488	0.0987437	-	6	36052383	36054498	+	1654	protein_coding	-	-
Solyc03g115980.1	209.025	211.577	205.307	155.735	146.148	132.175	308.143	297.949	303.175	284.808	250.913	262.163	230.777	236.218	208.636	144.686	298.519	245.018	0.528862	3.27977e-13	1.64976e-11	0.282032	3.92554e-06	3.40607e-05	-0.759399	1.02136e-20	6.25843e-19	-0.51617	4.42838e-24	8.07956e-23	-	3	67020176	67021570	+	1395	protein_coding	Geranylgeranyl diphosphate reductase, chloroplastic [Source:Projected from Arabidopsis thaliana (AT1G74470) UniProtKB/Swiss-Prot;Acc:Q9CA67]	-	Geranylgeranyl diphosphate reductase, chloroplastic (AHRD V3.3 *** A0A2G2WR46_CAPBA)
Solyc04g053080.3	88.9853	81.8268	72.5563	54.6518	51.8301	51.8051	55.3992	62.155	64.8267	69.0023	49.8955	45.735	53.9683	44.6629	81.1228	52.7623	62.8458	48.5654	0.621616	3.42953e-13	1.72139e-11	0.369033	4.85719e-05	0.000322503	0.120121	0.161019	0.291429	0.369083	0.000128206	0.000458887	-	4	51371534	51376305	-	1781	protein_coding	-	OTU
Solyc09g083020.1	39.0341	34.5251	38.137	20.0076	19.8975	14.9732	58.5377	61.7432	64.7471	60.9067	34.448	28.3655	33.8291	28.0343	37.2321	18.2928	61.4837	31.1692	1.02622	3.47976e-13	1.74286e-11	0.977975	3.11164e-24	2.80807e-22	-0.768112	2.11114e-07	2.29511e-06	-0.722903	5.7019e-17	7.05166e-16	-	9	69130168	69130641	-	474	protein_coding	-	-	inactive protein RESTRICTED TEV MOVEMENT 1-like (AHRD V3.3 *** A0A1S3ZEZ8_TOBAC)
Solyc09g016950.3	0	0.109478	0.0403241	9.99871	12.1771	10.9784	0.0525899	0	0.0169776	0.119646	8.78793	8.53512	8.69102	9.02908	0.0499341	11.0514	0.0473033	8.76079	-7.79579	3.52286e-13	1.76067e-11	-7.54427	3.03495e-24	2.75994e-22	0.335883	0.000174171	0.000972581	0.0790977	0.952536	0.969721	-	9	11864215	11869311	+	3541	protein_coding	-	-	Unknown protein
Solyc11g027800.1	1.90545	2.8809	3.08652	0	0	0	7.36732	4.15309	6.04214	8.00868	0.0634357	0.175617	0.031148	0.093428	2.62429	0	6.39281	0.0909073	8.91862	3.60574e-13	1.79826e-11	6.11218	1.28863e-36	2.79525e-34	-4.07104	0.0229253	0.0628743	-1.28527	5.52466e-07	2.86663e-06	-	11	19068084	19069073	-	990	protein_coding	Sulfotransferase [Source:UniProtKB/TrEMBL;Acc:K4D7C3]	Sulfotransfer_1	Sulfotransferase (AHRD V3.3 *** A0A2G3B6Y2_CAPCH)
Solyc12g005140.2	5.11141	4.85259	5.01285	7.44396	8.51708	8.41242	4.08379	3.69911	3.82473	3.56176	8.2815	8.31262	7.18747	8.48795	4.99228	8.12448	3.79235	8.06739	-0.701893	3.74033e-13	1.86141e-11	-1.09246	5.48521e-32	8.70418e-30	0.0108206	0.911313	0.949687	0.397724	3.32001e-05	0.000131979	-	12	95757	111751	-	3458	protein_coding	-	-	Major facilitator superfamily protein (AHRD V3.3 *** A0A2U1MIY7_ARTAN)
Solyc11g006460.2	509.112	574.414	485.884	365.471	352.411	351.314	470.489	538.766	583.929	598.444	509.191	485.774	615.505	448.98	523.137	356.399	547.907	514.862	0.554404	3.8234e-13	1.89871e-11	0.0869239	0.432663	0.601723	-0.530174	1.15847e-06	1.0885e-05	-0.0660582	0.497513	0.613058	-	11	1149511	1150087	-	352	protein_coding	-	-
Solyc09g065030.3	1.32159	1.01807	1.19803	0.411545	0.366034	0.392363	1.0387	1.74962	1.38853	1.34085	0.414433	0.355125	0.39972	0.392384	1.17923	0.389981	1.37943	0.390416	1.59883	3.8887e-13	1.92705e-11	1.82016	4.7851e-19	2.79355e-17	-0.000858527	0.99709	0.998353	-0.226387	0.252543	0.366616	-	9	63064322	63071025	+	4243	protein_coding	-	-	Protein trichome birefringence-like .1
Solyc09g009580.3	133.804	115.892	131.889	282.376	296.647	191.359	69.3197	94.6894	57.6886	76.865	268.636	297.291	257.076	283.685	127.195	256.794	74.6407	276.672	-1.01279	4.12152e-13	2.0381e-11	-1.89326	4.74551e-48	1.90174e-45	-0.107109	0.445299	0.60302	0.769391	2.41625e-08	1.47404e-07	-	9	2998138	3003564	+	2450	protein_coding	-	NAD_binding_4
Solyc04g081690.2	0	0	0	2.15288	2.87111	2.87175	0	0	0	0	3.82422	3.5614	2.72189	2.92811	0	2.63191	0	3.2589	-8.87142	4.14039e-13	2.04311e-11	-9.0505	6.19176e-18	3.23175e-16	-0.306756	0.169797	0.303009	#N/A	#N/A	#N/A	-	4	65706621	65714941	-	895	protein_coding	-	-	Unknown protein
Solyc01g081620.3	45.689	45.126	54.3139	125.895	92.4243	80.7866	0.47729	0.308547	0.724612	0.981056	21.6124	78.1508	10.0738	64.1484	48.3763	99.7019	0.622876	43.4964	-1.04248	4.18373e-13	2.06016e-11	-6.13118	4.34049e-18	2.28567e-16	1.19801	0.104751	0.210005	6.28086	5.89191e-56	3.40936e-54	-	1	80668487	80671212	+	2406	protein_coding	-	-	Vacuolar protein sorting-associated protein 62 (AHRD V3.3 *** A0A200RA51_9MAGN)
Solyc09g091510.3	51.3973	55.0181	44.8424	80.0356	90.9172	112.745	19.7721	17.7961	12.5452	15.8812	78.5017	83.7376	64.5614	90.0093	50.4192	94.5658	16.4987	79.2025	-0.906521	4.19844e-13	2.06306e-11	-2.26663	7.35351e-57	4.34666e-54	0.256246	0.071125	0.155475	1.61248	1.25188e-30	3.05642e-29	-	9	71250708	71252868	+	1452	protein_coding	-	Chal_sti_synt_N	chalcone synthase 1
Solyc11g065750.2	21.0381	21.8496	20.0168	15.2441	14.5205	13.9003	19.1762	20.0213	18.0472	20.8279	17.942	16.7774	17.0552	16.4532	20.9682	14.5549	19.5182	17.0569	0.527616	4.2108e-13	2.06479e-11	0.191582	0.00477597	0.0177023	-0.228349	0.00106881	0.00472125	0.104053	0.158282	0.251614	-	11	51638347	51653585	-	3551	protein_coding	-	-	Armadillo repeat-containing protein 8-like (AHRD V3.3 *** A0A2K3NUY2_TRIPR)
Solyc10g083570.2	204.149	191.535	200.645	256.637	264.995	275.321	144.235	133.934	148.224	145.652	192.641	223.1	199.127	217.617	198.777	265.651	143.011	208.121	-0.417489	4.38978e-13	2.14805e-11	-0.544594	1.13688e-14	4.00601e-13	0.352612	1.86452e-06	1.67631e-05	0.475717	5.92628e-16	6.85515e-15	-	10	63484485	63486037	-	1423	protein_coding	-	-
Solyc02g081010.2	10.19	10.6993	10.5499	14.0237	14.4374	14.6114	15.762	12.6093	14.392	16.2314	13.2834	10.3911	14.2079	12.5807	10.4797	14.3575	14.7487	12.6157	-0.453633	4.40716e-13	2.15205e-11	0.222229	0.0509727	0.124094	0.187065	0.0883619	0.184207	-0.492206	1.682e-07	9.34798e-07	-	2	45625013	45632462	-	5541	protein_coding	-	JmjC
Solyc04g045315.1	1.70028	1.85633	0.904056	0.0186882	0.0525844	0	2.58158	2.94209	3.19061	2.49834	0	0.0179869	0.0191413	0	1.48689	0.0237575	2.80316	0.00928204	5.94915	4.83364e-13	2.35539e-11	8.20841	1.76985e-15	7.00563e-14	1.34193	0.536423	1	-0.911775	0.000243955	0.000833628	-	4	32356319	32374318	-	1611	nontranslating_CDS	-	-
Solyc05g048810.3	16.7877	16.8913	15.3967	10.7417	10.7886	10.5944	10.3353	11.0361	12.0355	10.5871	9.49178	7.38063	10.1923	7.59322	16.3586	10.7082	10.9985	8.66447	0.612367	5.33648e-13	2.59501e-11	0.34199	0.00517168	0.0189463	0.306401	0.0218467	0.0604005	0.573469	8.11568e-11	6.34027e-10	-	5	60348527	60355354	-	2018	protein_coding	-	-
Solyc07g025380.3	10.956	11.4542	10.7927	15.7047	17.4987	16.7891	10.6947	11.2782	8.77066	8.64966	12.0043	14.2411	11.96	13.2431	11.0676	16.6642	9.8483	12.8621	-0.589879	5.35874e-13	2.60043e-11	-0.388231	0.000652853	0.0032125	0.373955	5.83079e-05	0.000367807	0.168802	0.138214	0.224948	-	7	27590480	27596236	-	2519	protein_coding	-	-	DNA ligase-like protein (AHRD V3.3 *** AT1G75150.3)
Solyc12g006450.2	2.72303	3.68012	3.23038	6.42276	6.89853	6.16801	4.08484	3.47542	3.64585	3.67046	6.23962	5.02266	5.10627	5.13191	3.21118	6.49643	3.71914	5.37511	-1.01733	5.37082e-13	2.6009e-11	-0.534275	3.71654e-06	3.24617e-05	0.274496	0.019542	0.0551125	-0.211818	0.138314	0.22508	-	12	921556	927571	-	2325	protein_coding	-	Aminotran_3	gamma-aminobutyrate transaminase subunit precursor isozyme 3
Solyc06g071880.3	211.515	221.071	229.139	287.389	309.945	308.812	231.436	192.22	238.44	212.439	298.837	346.381	307.555	320.081	220.575	302.048	218.634	318.214	-0.452853	5.41494e-13	2.61685e-11	-0.544635	1.98632e-10	3.84012e-09	-0.0746951	0.303497	0.462235	0.0134047	0.872885	0.914526	-	6	44422522	44426782	-	799	protein_coding	-	-
Solyc06g084320.1	15.8021	13.2143	14.9294	7.83351	7.21182	6.65387	12.0947	11.5716	13.0832	14.9858	13.366	11.6394	9.61332	10.0183	14.6486	7.23307	12.9338	11.1593	1.01977	5.46208e-13	2.63419e-11	0.209905	0.133164	0.26021	-0.625173	7.4567e-05	0.000458015	0.180873	0.163209	0.257774	-	6	49530906	49531739	+	834	protein_coding	-	-	EID1-like F-box protein 3 (AHRD V3.3 *** A0A2G2ZF18_CAPAN)
Solyc02g063330.3	8.68778	8.02998	8.82754	23.9184	16.2786	15.1899	0.9495	1.61051	1.1878	1.32118	11.4175	23.935	5.90592	21.124	8.5151	18.4623	1.26725	15.5956	-1.11544	5.55846e-13	2.67515e-11	-3.62516	4.09363e-15	1.52425e-13	0.244503	0.645216	0.76963	2.74623	8.29171e-73	7.27729e-71	-	2	35943052	35947022	+	3138	protein_coding	-	Pkinase	Protein kinase superfamily protein (AHRD V3.3 *** A0A2U1NMG2_ARTAN)
Solyc12g056100.2	432.456	432.674	412.733	331.958	332.54	327.647	294.913	289.285	351.471	329.974	281.443	300.262	312.088	297.232	425.954	330.715	316.411	297.756	0.365937	5.58189e-13	2.68091e-11	0.0845155	0.284541	0.452312	0.151929	0.00789254	0.0260512	0.429604	8.39754e-08	4.82731e-07	-	12	63019657	63024293	-	729	protein_coding	-	UQ_con
ENSRNA050030278	3.23013	2.30752	5.94949	30.5248	32.9441	27.5844	3.8796	6.345	7.51473	5.04363	47.5371	33.4039	47.5397	50.529	3.82904	30.3511	5.69574	44.7524	-2.99389	5.85628e-13	2.80694e-11	-2.97242	2.02251e-23	1.68381e-21	-0.558147	0.0116894	0.0359772	-0.579105	0.318858	0.438855	snoZ105	4	65542186	65542257	+	72	snoRNA	Small nucleolar RNA Z105	-
Solyc03g120120.3	20.0194	20.2664	22.5998	43.3173	34.5508	32.3375	2.04236	7.94219	1.2179	2.71313	21.2316	32.0411	27.6909	26.8444	20.9618	36.7352	3.47889	26.952	-0.808585	5.95742e-13	2.84957e-11	-2.95643	3.64819e-07	3.92974e-06	0.447437	0.00239193	0.00942338	2.59092	0.000112901	0.000408564	-	3	70093152	70098032	+	3480	protein_coding	-	-	Regulator of Vps4 activity in the MVB pathway protein (AHRD V3.3 *-* Q8L402_ARATH)
Solyc03g123830.3	164.435	157.22	160.113	213.107	201.911	212.47	84.2408	85.8777	79.2427	85.0416	116.481	137.162	102.617	115.558	160.589	209.163	83.6007	117.954	-0.380338	6.09464e-13	2.90926e-11	-0.499672	2.23103e-08	3.10115e-07	0.827075	6.21658e-17	2.59973e-15	0.942384	2.0056e-69	1.66726e-67	-	3	72043255	72046344	+	2334	protein_coding	D-3-phosphoglycerate dehydrogenase [Source:UniProtKB/TrEMBL;Acc:K4BN81]	2-Hacid_dh_C
Solyc08g079040.1	15.7917	15.531	15.0177	23.0726	22.9943	24.028	11.314	12.3641	10.9804	12.3673	25.2114	29.44	22.2943	27.124	15.4468	23.365	11.7564	26.0174	-0.595901	6.32894e-13	3.01495e-11	-1.14926	9.70995e-28	1.22118e-25	-0.154809	0.147131	0.272272	0.394369	1.88854e-05	7.83046e-05	-	8	62807598	62808911	-	1314	protein_coding	-	-	Xyloglucan galactosyltransferase KATAMAR.1
Solyc04g082790.3	69.3807	68.9977	70.6584	53.9788	51.9208	54.5072	58.4215	57.8811	58.4192	59.4413	43.0243	44.7608	44.8873	42.2	69.6789	53.4689	58.5408	43.7181	0.382897	6.57555e-13	3.12606e-11	0.418134	1.59072e-18	8.74672e-17	0.290931	2.09402e-07	2.28083e-06	0.25187	3.67184e-08	2.19966e-07	-	4	66415125	66425158	-	2796	protein_coding	-	DEAD
Solyc02g005060.2	4.97142	5.54914	2.5181	0.422338	0.169766	0.175593	3.54528	1.71658	1.50596	0.727739	0.251709	0.406489	0.18539	0.61786	4.34622	0.255899	1.87389	0.365362	4.0977	6.59478e-13	3.12884e-11	2.35193	7.71696e-05	0.000485524	-0.520287	0.532956	0.679788	1.21748	0.00982472	0.0234508	-	2	6321658	6322565	+	499	protein_coding	-	-
Solyc01g008240.3	11.6043	12.0256	11.4363	7.42132	7.58645	7.97173	7.75919	8.41477	9.1509	8.60085	8.02109	7.785	7.57726	7.92358	11.6888	7.65983	8.48143	7.82673	0.610466	6.8129e-13	3.22578e-11	0.113089	0.169672	0.312215	-0.0304481	0.711363	0.817117	0.463215	6.36533e-08	3.70511e-07	-	1	2303734	2312454	-	2572	protein_coding	-	Sugar_tr
Solyc12g087830.2	17.5602	14.7815	13.2901	26.0827	26.8055	28.2663	22.3655	20.5982	15.7071	16.2761	41.2102	42.4154	39.1788	39.0479	15.2106	27.0515	18.7367	40.4631	-0.828782	6.83345e-13	3.22898e-11	-1.11361	4.35755e-21	3.08473e-19	-0.580399	1.03678e-15	3.90147e-14	-0.299531	0.0458734	0.0894396	-	12	64305916	64318169	+	1242	protein_coding	-	SRF-TF	MADS-box transcription factor (AHRD V3.3 *** F1T119_9ERIC)
Solyc06g070900.3	19.3251	20.0358	20.9988	30.3896	29.1887	32.4776	16.5513	15.4501	14.2409	20.214	26.9746	33.3336	28.0596	35.4909	20.1199	30.6853	16.6141	30.9647	-0.608362	7.07012e-13	3.33407e-11	-0.902209	7.12291e-12	1.74703e-10	-0.0127604	0.912406	0.950394	0.276816	0.0243399	0.0518394	-	6	43673635	43675105	+	1277	protein_coding	TCP transcription factor 17 [Source:UniProtKB/TrEMBL;Acc:G3BGV7]	TCP	TCP transcription factor 17
Solyc02g079960.3	26.4844	23.1308	24.9334	15.5974	16.1035	15.2017	15.2317	12.4071	15.4761	14.6812	10.3912	8.26248	11.0714	10.4752	24.8495	15.6342	14.449	10.0501	0.669585	7.11752e-13	3.34967e-11	0.520905	1.91843e-05	0.00014113	0.638655	1.31022e-07	1.48278e-06	0.783668	4.77726e-14	4.88464e-13	-	2	44888148	44892522	+	1245	protein_coding	Thioredoxin [Source:UniProtKB/TrEMBL;Acc:K4B9L7]	-	Thioredoxin (AHRD V3.3 *** A0A2G3D6G6_CAPCH)
Solyc05g053100.3	31.7749	34.1211	33.3482	23.718	23.5131	21.3166	31.7806	33.7405	30.6221	30.6574	31.0997	30.391	31.7368	29.3669	33.0814	22.8492	31.7001	30.6486	0.534492	7.39083e-13	3.47132e-11	0.0459306	0.456229	0.623638	-0.423162	2.71385e-09	4.10517e-08	0.0618458	0.35036	0.471992	-	5	64068089	64075891	+	2295	protein_coding	-	Pyr_redox_2	Dihydrolipoyl dehydrogenase-like protein (AHRD V3.3 *** A0A2K3PDU3_TRIPR)
Solyc05g054130.3	53.7637	52.3385	50.0803	37.2224	36.1715	32.4544	85.4441	88.0907	96.981	103.075	74.1951	60.1338	73.9503	61.9909	52.0608	35.2828	93.3978	67.5675	0.562183	7.4523e-13	3.49317e-11	0.464246	1.77537e-06	1.66707e-05	-0.93688	1.06631e-18	5.39442e-17	-0.842421	3.87292e-25	7.42777e-24	-	5	64937407	64944377	+	1502	protein_coding	-	-
Solyc02g079880.3	26.0999	25.1746	24.2558	17.5371	18.6177	17.6373	16.3166	19.8456	16.937	17.8902	18.1335	17.0242	14.1618	15.5392	25.1768	17.9307	17.7474	16.2147	0.4905	7.5653e-13	3.53905e-11	0.127626	0.196706	0.347542	0.145715	0.13889	0.260662	0.504905	1.49002e-09	1.03161e-08	-	2	44830768	44836699	-	2994	protein_coding	-	-	Eukaryotic translation initiation factor-related protein (AHRD V3.3 *** A0A2U1P0K8_ARTAN)
Solyc09g082830.3	23.9448	25.5819	24.4452	18.1221	17.1842	18.2735	29.6155	32.3411	29.4287	33.0083	21.1706	18.777	20.6541	19.5194	24.6573	17.8599	31.0984	20.0303	0.466108	7.99849e-13	3.73423e-11	0.631848	2.35206e-19	1.4079e-17	-0.16489	0.0227784	0.0625288	-0.334356	1.32055e-06	6.52781e-06	-	9	68916353	68924564	-	3625	protein_coding	-	Piwi
Solyc12g057120.2	67.321	71.2679	70.5651	106.283	97.9788	93.0421	57.0822	60.4539	56.5376	59.4258	79.1472	75.6132	77.1287	79.93	69.718	99.1014	58.3749	77.9548	-0.506637	8.35225e-13	3.89161e-11	-0.420243	3.74919e-15	1.41156e-13	0.346736	4.35638e-07	4.44107e-06	0.256565	9.21345e-06	4.01947e-05	-	12	64142644	64148469	+	1654	protein_coding	-	-
Solyc07g044860.3	523.76	525.118	517.335	392.193	377.613	335.176	598.105	570.722	591.059	589.422	554.978	551.957	554.799	521.937	522.071	368.328	587.327	545.918	0.504024	8.59492e-13	3.99672e-11	0.102537	0.0212142	0.0611543	-0.567175	3.22181e-15	1.14295e-13	-0.169262	8.70976e-05	0.000321496	-	7	58048751	58050679	-	1307	protein_coding	-	-	psbXphotosystem II 23 kDa protein
Solyc04g081320.3	50.4654	51.0522	49.6127	36.9955	35.284	35.3399	60.1155	60.3581	60.5424	54.7676	61.4413	54.5704	57.3758	49.8758	50.3767	35.8731	58.9459	55.8158	0.490851	8.76019e-13	4.06549e-11	0.0761969	0.343937	0.517009	-0.637209	1.12815e-12	2.96488e-11	-0.226015	0.000671207	0.00210585	-	4	65434362	65442003	-	1062	protein_coding	-	-
Solyc03g005210.3	7.59154	6.57164	8.6857	2.46264	1.49647	2.79283	0.42908	0.394735	0.484821	0.976187	0.506463	0.76782	0.746046	1.20767	7.61629	2.25065	0.571206	0.807001	1.76172	8.84247e-13	4.09555e-11	-0.505055	0.263556	0.428481	1.47883	9.08177e-05	0.00054455	3.73995	4.41744e-37	1.42669e-35	-	3	122225	124135	+	868	protein_coding	-	-
Solyc02g067520.3	22.3925	21.3555	25.2167	37.4898	39.9098	34.775	19.9023	17.0969	20.3432	17.7008	28.2443	29.3535	25.2251	26.1558	22.9883	37.3916	18.7608	27.2447	-0.7014	8.91529e-13	4.12112e-11	-0.541635	4.81249e-09	7.46142e-08	0.457186	4.00721e-07	4.11255e-06	0.293776	0.00425356	0.0111556	-	2	38256677	38258414	-	1154	protein_coding	-	-
Solyc02g092820.3	79.6864	67.0432	87.6059	40.8891	50.1714	42.7011	23.2896	28.6853	38.4474	19.5177	35.7822	80.7609	37.5457	58.1412	78.1119	44.5872	27.485	53.0575	0.80973	9.37871e-13	4.32679e-11	-0.951937	0.00800317	0.0273845	-0.250048	0.469595	0.624882	1.50729	2.56817e-08	1.56268e-07	-	2	54429005	54432165	-	1935	protein_coding	-	-
Solyc06g082520.3	15.2305	12.0959	15.8615	23.6386	24.0644	25.0383	14.5011	14.2933	11.187	10.7575	19.7143	24.2021	20.5546	21.9567	14.396	24.2471	12.6847	21.6069	-0.751087	9.84995e-13	4.53524e-11	-0.771423	8.32174e-11	1.71244e-09	0.166732	0.0549737	0.127023	0.18297	0.176444	0.274436	-	6	48347217	48357221	-	3356	protein_coding	-	B3	B3 domain-containing protein (AHRD V3.3 *** A0A2K3NLM2_TRIPR)
Solyc07g022900.3	18.9996	18.9502	19.1858	12.6999	11.7866	10.8126	28.8395	28.0261	31.4776	28.9005	23.8284	23.6345	26.584	24.4876	19.0452	11.7664	29.3109	24.6336	0.695807	1.03149e-12	4.74e-11	0.2478	0.000967708	0.00451893	-1.06567	1.77445e-29	1.93643e-27	-0.621335	1.45603e-16	1.76014e-15	-	7	23219651	23221488	+	1356	protein_coding	-	-
Solyc03g115770.3	4.62139	5.83101	5.98441	10.7788	10.0037	9.30038	4.50192	6.00284	3.86765	3.54259	8.54141	7.65464	7.67231	8.38651	5.47894	10.0276	4.47875	8.06372	-0.872193	1.09177e-12	5.00716e-11	-0.850493	2.78467e-08	3.78613e-07	0.315023	0.000705121	0.00329176	0.29027	0.107575	0.182986	-	3	66861942	66868697	-	2930	protein_coding	-	Response_reg	Two-component response regulator-like APRR5 (AHRD V3.3 *** A0A2G3CZB4_CAPCH)
Solyc10g077040.2	85.6055	85.5946	82.725	63.5495	63.2512	57.122	129.445	138.846	134.97	136.056	108.752	107.504	114.748	105.306	84.6417	61.3076	134.829	109.078	0.466097	1.20076e-12	5.49623e-11	0.302853	5.40537e-09	8.3206e-08	-0.83073	5.17148e-35	8.00776e-33	-0.671068	3.36093e-39	1.17379e-37	-	10	60050603	60054183	-	2238	protein_coding	Magnesium-protoporphyrin IX monomethyl ester [oxidative] cyclase, chloroplastic [Source:Projected from Arabidopsis thaliana (AT3G56940) UniProtKB/Swiss-Prot;Acc:Q9M591]	-	Magnesium-protoporphyrin IX monomethyl ester [oxidative] cyclase, chloroplastic (AHRD V3.3 *** A0A1U8EC90_CAPAN)
Solyc12g036285.1	0	0	0	5.42907	9.4319	2.27431	0	0	0.123192	0	0.0643457	4.92844	2.84354	0	0	5.71176	0.0307981	1.95908	-9.11472	1.21725e-12	5.56086e-11	-5.98533	0.0162444	0.0489963	1.54547	0.366456	0.528047	-1.58628	0.677547	1	-	12	46155459	46160698	-	488	protein_coding	-	-
Solyc10g019177.1	2.09189	2.83495	1.63186	0.179206	0.0336165	0.104311	1.69963	2.31139	1.1451	2.44976	0.261672	0	0.293682	0.146815	2.18623	0.105711	1.90147	0.175542	4.38734	1.34209e-12	6.1192e-11	3.4495	5.51963e-11	1.17467e-09	-0.73245	0.521492	0.670164	0.201658	0.544323	0.655258	-	10	12233781	12235694	+	840	protein_coding	-	AAA
Solyc09g089670.3	48.7862	43.9151	47.8128	67.1324	67.5241	65.5978	38.7002	35.2229	37.9376	34.6013	44.5812	56.055	54.2642	60.6377	46.8381	66.7514	36.6155	53.8845	-0.510095	1.34819e-12	6.13506e-11	-0.561025	5.18602e-08	6.70412e-07	0.309275	0.00396896	0.0144836	0.356122	4.81469e-06	2.19059e-05	-	9	69911920	69914999	+	1053	protein_coding	-	-	HR-like lesion-inducing protein-related (AHRD V3.3 *** B6SJ11_MAIZE)
Solyc07g063260.3	4.26962	4.26162	4.01218	5.97468	6.10445	6.10945	2.77444	3.09687	2.66464	2.72771	4.159	4.19198	3.32623	4.17085	4.18114	6.06286	2.81592	3.96201	-0.53507	1.40832e-12	6.39623e-11	-0.495502	1.83383e-06	1.71448e-05	0.614194	1.46104e-09	2.32128e-08	0.57064	1.43174e-10	1.09427e-09	-	7	65899725	65911675	-	6712	protein_coding	-	-
Solyc10g007080.3	23.8631	26.3965	26.8259	14.784	15.8592	16.5487	10.2428	9.73509	11.3244	10.9496	10.1756	11.5792	10.3606	7.81507	25.6952	15.7306	10.563	9.98262	0.708002	1.44217e-12	6.53726e-11	0.0781611	0.557764	0.712468	0.65635	4.05529e-06	3.377e-05	1.28301	2.3697e-37	7.81372e-36	-	10	1451950	1456044	-	1006	protein_coding	-	MatE
Solyc04g082630.3	271.908	277.358	266.341	197.393	174.111	153.783	342.591	330.1	304.037	352.568	299.766	283.479	291.315	269.229	271.869	175.096	332.324	285.947	0.635533	1.51921e-12	6.87316e-11	0.213895	0.0010441	0.00482635	-0.707064	5.05549e-14	1.58058e-12	-0.289029	8.54869e-06	3.75211e-05	-	4	66336693	66339731	-	1700	protein_coding	Glyceraldehyde-3-phosphate dehydrogenase [Source:UniProtKB/TrEMBL;Acc:K4BVZ0]	-	Glyceraldehyde-3-phosphate dehydrogenase (AHRD V3.3 *** A0A2G2X1C8_CAPBA)
Solyc09g062980.1	0	0	0	5.47394	7.18781	6.01841	0	0	0	0.183405	6.7559	5.26852	6.3542	4.95168	0	6.22672	0.0458512	5.83258	-8.67447	1.60663e-12	7.25463e-11	-7.00715	2.78703e-11	6.25205e-10	0.0970792	0.683921	0.797588	-1.59284	0.676258	1	-	9	61121741	61122070	+	330	protein_coding	-	-	Unknown protein
Solyc01g058720.3	8.33797	7.71301	8.76983	28.8305	18.6135	16.3973	6.92689	8.27429	5.87657	6.85864	22.464	32.6115	25.8216	27.8975	8.2736	21.2805	6.9841	27.1986	-1.36183	1.6101e-12	7.25632e-11	-1.96424	7.36206e-44	2.26063e-41	-0.353537	0.0702463	0.153904	0.244063	0.0877275	0.154173	-	1	67909933	67920333	-	1156	protein_coding	Calcium-binding protein CP1 [Source:Projected from Arabidopsis thaliana (AT5G49480) UniProtKB/Swiss-Prot;Acc:Q9FDX6]	-
Solyc07g026960.3	84.2921	86.5917	85.5273	67.4414	65.4669	64.7129	76.7552	75.0991	73.0526	80.9188	77.9427	71.3957	72.182	60.7529	85.4704	65.8738	76.4564	70.5683	0.376522	1.61762e-12	7.27619e-11	0.112925	0.170156	0.312818	-0.0987164	0.281457	0.438756	0.161411	0.00479065	0.0123975	-	7	32760972	32801063	+	1966	protein_coding	-	Peptidase_M24	xaa-Pro dipeptidase (AHRD V3.3 *** A0A2I4EI13_9ROSI)
Solyc10g084430.2	6.86551	6.69265	7.95607	2.80514	2.21422	3.31408	3.12086	3.00275	3.41074	4.52252	3.70783	3.15431	3.49898	3.01486	7.17141	2.77781	3.51422	3.344	1.36996	1.62449e-12	7.28491e-11	0.0685823	0.706616	0.823869	-0.267456	0.18624	0.325012	1.02968	1.04662e-08	6.6406e-08	-	10	64095487	64096972	-	1084	protein_coding	E3 ubiquitin-protein ligase SGR9, amyloplastic [Source:Projected from Arabidopsis thaliana (AT5G02750) UniProtKB/Swiss-Prot;Acc:Q8GXF8]	-	RING/U-box superfamily protein (AHRD V3.3 *** A0A2U1Q288_ARTAN)
Solyc03g116170.3	37.3794	36.2172	40.0361	53.3576	58.9699	54.3903	38.6828	34.4759	40.6794	31.3899	51.0452	59.6914	51.2277	53.1177	37.8776	55.5726	36.307	53.7705	-0.552512	1.62579e-12	7.28491e-11	-0.569663	9.80245e-09	1.44404e-07	0.0480157	0.565779	0.707109	0.0616852	0.540083	0.651462	-	3	67140252	67146185	+	1234	nontranslating_CDS	-	-
Solyc01g005980.3	12.9988	11.6914	14.4807	23.3352	20.5746	22.5395	6.35366	5.99891	5.64743	5.29836	7.16824	7.14177	7.68319	7.68185	13.057	22.1498	5.82459	7.41876	-0.761583	1.66755e-12	7.45776e-11	-0.352012	0.000900503	0.00425065	1.57851	4.56335e-63	2.61446e-60	1.16492	1.76174e-22	2.92496e-21	-	1	649541	652114	-	1485	protein_coding	-	-
Solyc06g005790.3	21.3493	20.5352	20.5595	14.7143	14.977	14.6842	24.7186	22.0241	22.5985	22.5967	15.2533	17.0438	16.3946	16.6145	20.8147	14.7918	22.9845	16.3266	0.493731	1.69182e-12	7.55187e-11	0.489929	6.61569e-12	1.63621e-10	-0.142108	0.0502155	0.118333	-0.142053	0.0403537	0.0801136	-	6	818326	823966	-	2353	protein_coding	-	S1	DNA-directed RNA polymerase II subunit RPB7 (AHRD V3.3 *** A0A1U8H425_CAPAN)
Solyc07g008240.3	1.60519	2.566	2.55913	0.306585	0.230043	0.0594847	20.0064	21.7487	29.4161	19.6917	0.0959288	0.265572	0.439625	0.125585	2.24344	0.198704	22.7157	0.231678	3.49943	1.7575e-12	7.83009e-11	6.60692	1.08424e-97	2.33053e-94	-0.223802	0.787277	0.869118	-3.34326	4.14404e-64	2.93804e-62	-	7	2965816	2968253	-	982	protein_coding	Non-symbiotic hemoglobin class 1 [Source:UniProtKB/TrEMBL;Acc:Q9AWA9]	-	Non-symbiotic hemoglobin like (AHRD V3.3 *** A0A2R6R1Q2_ACTCH)
Solyc06g005340.3	0.323013	0.445021	0.560952	2.17736	2.19347	2.42522	0.415671	0.382399	0.509928	0.297214	2.69149	2.35437	2.50547	2.61515	0.442995	2.26535	0.401303	2.54162	-2.36053	1.8474e-12	8.21497e-11	-2.66588	1.13961e-22	9.0724e-21	-0.164787	0.381796	0.543353	0.139311	0.768867	0.840496	-	6	361360	370282	-	1120	protein_coding	-	Ras	RAB GTPase homolog 8 (AHRD V3.3 *-* AT3G53610.3)
Solyc04g082910.1	108.258	101.636	113.797	71.3893	59.0427	61.8436	82.1769	89.8754	93.1371	99.2679	61.9688	62.893	63.6588	64.4653	107.897	64.0919	91.1143	63.2465	0.75284	1.89991e-12	8.43241e-11	0.523647	1.35929e-09	2.30009e-08	0.0191162	0.850064	0.910702	0.244227	0.0085996	0.0208255	-	4	66487384	66487647	+	264	protein_coding	CP12-3 [Source:Projected from Arabidopsis thaliana (AT1G76560) UniProtKB/TrEMBL;Acc:A0A178WDK7]	-	Calvin cycle protein CP12-3, chloroplastic (AHRD V3.3 *** A0A1U8GJB3_CAPAN)
Solyc09g031970.3	57.053	56.3974	59.4194	43.3506	44.8474	44.42	65.312	69.411	61.5564	56.7598	54.0557	52.3261	46.4522	51.0251	57.6232	44.206	63.2598	50.9647	0.383155	2.14715e-12	9.5117e-11	0.308945	0.000157609	0.000918084	-0.204733	0.00353363	0.0131376	-0.134156	0.0824218	0.146275	-	9	26805182	26820839	-	3594	protein_coding	Alpha-1,4 glucan phosphorylase [Source:UniProtKB/TrEMBL;Acc:K4CSQ2]	-	Alpha-1,4 glucan phosphorylase (AHRD V3.3 *** A0A1U8E418_CAPAN)
Solyc08g016080.3	8.64897	7.43953	7.65956	4.49681	4.65487	4.05653	12.0416	12.2609	11.0599	13.5186	8.9655	7.61369	7.90573	7.58145	7.91602	4.40273	12.2203	8.01659	0.847621	2.4297e-12	1.0743e-10	0.605591	2.85706e-10	5.34857e-09	-0.863643	1.86383e-14	6.09319e-13	-0.625189	1.16977e-09	8.17318e-09	-	8	6685448	6692576	+	2196	nontranslating_CDS	-	-
Solyc05g013650.2	3.50182	4.09746	4.62614	9.30868	10.8421	7.93866	1.35363	1.91239	1.73237	2.12115	3.10583	3.1369	3.31421	2.59328	4.07514	9.36314	1.77989	3.03756	-1.2013	2.59193e-12	1.14387e-10	-0.772853	4.90987e-05	0.000325088	1.6247	8.71422e-24	6.81432e-22	1.19326	1.12623e-08	7.10942e-08	-	5	6953521	6955910	-	1284	protein_coding	-	-
Solyc01g080490.2	31.4291	29.0466	29.3764	63.6305	45.5449	54.2266	0.667458	0.818709	0.53869	0.831567	2.88871	9.00118	1.80525	10.2402	29.9507	54.4673	0.714106	5.98384	-0.861406	2.83698e-12	1.24966e-10	-3.07189	1.10348e-10	2.22998e-09	3.18686	1.74525e-06	1.57893e-05	5.38848	5.34043e-168	2.2924e-165	-	1	79576420	79577256	-	837	protein_coding	-	-	DUF679 domain-containing protein (AHRD V3.3 *** A0A1Q3B6H0_CEPFO)
Solyc07g007970.3	6.0874	6.44148	6.47506	10.2838	10.4769	10.4581	7.01892	5.91901	6.05427	5.68523	10.8367	11.5361	10.4605	11.312	6.33464	10.4063	6.16936	11.0363	-0.715899	2.9225e-12	1.28491e-10	-0.842916	2.49331e-17	1.20556e-15	-0.0845131	0.324174	0.484265	0.0389355	0.740299	0.817938	-	7	2660249	2667904	+	1698	protein_coding	-	-	Keratin-associated protein, putative (DUF819) (AHRD V3.3 *** Q9LTG3_ARATH)
Solyc06g073260.3	17.4176	17.429	18.1059	11.9849	10.1463	9.05794	30.584	34.1106	29.8083	31.0187	29.1886	29.8345	27.4174	29.032	17.6508	10.3964	31.3804	28.8681	0.764723	3.03994e-12	1.33404e-10	0.117467	0.0818181	0.180039	-1.47318	2.2172e-46	6.27304e-44	-0.829875	1.17785e-30	2.87865e-29	-	6	45281639	45286328	-	2399	protein_coding	-	Epimerase	Chloroplast stem-loop binding protein of .1
Solyc04g025040.1	8.68605	5.1192	4.79959	1.26499	1.42376	1.47262	1.56488	1.11971	1.72607	2.24632	0.967528	0.284087	0.691016	0.647715	6.20161	1.38712	1.66425	0.647586	2.16274	3.096e-12	1.35609e-10	1.36323	0.000788468	0.00378913	1.1052	0.0116029	0.0357829	1.90183	5.53921e-10	4.00169e-09	-	4	26052292	26053005	-	714	protein_coding	-	-	RNA-binding protein FUS (AHRD V3.3 *** XP_004237241.1)
Solyc03g026230.1	8.40159	6.57293	7.4639	21.6107	17.5417	13.1653	0.352691	0.558792	0.246696	0.649559	16.6519	37.2272	8.42944	32.7776	7.47947	17.4392	0.451934	23.7715	-1.21988	3.25592e-12	1.42348e-10	-5.72082	1.53782e-24	1.44287e-22	-0.445955	0.425347	0.584438	4.04617	1.8721e-60	1.23459e-58	-	3	3692532	3694115	-	1584	protein_coding	Protein DETOXIFICATION [Source:UniProtKB/TrEMBL;Acc:K4BF96]	MatE	Protein DETOXIFICATION (AHRD V3.3 *** A0A1Q3B1C8_CEPFO)
Solyc05g041920.3	2.41964	2.06613	2.79935	5.28573	5.80456	5.87558	0.227043	0.543061	0.241879	0.221374	0.528322	0.339159	0.338368	0.473633	2.42837	5.65529	0.308339	0.41987	-1.21972	3.27403e-12	1.42872e-10	-0.440776	0.33711	0.51012	3.75658	1.22056e-57	5.7085e-55	2.96834	4.31493e-17	5.37296e-16	-	5	55089537	55093435	-	1367	protein_coding	-	Ribonuclease_3	Dicer-like 3 (AHRD V3.3 *-* B3SRQ0_PHYPA)
Solyc04g081610.1	21.3619	26.5826	17.5153	0.401422	0	0	14.6907	15.6087	33.666	40.3491	0	0.193179	0.411154	0	21.8199	0.133807	26.0786	0.151083	7.39424	3.44366e-12	1.49995e-10	7.41624	5.20779e-16	2.1988e-14	-0.187866	0.942547	1	-0.255833	0.464178	0.58248	-	4	65638333	65638601	-	150	protein_coding	-	-	Unknown protein
Solyc07g044830.3	14.1148	12.5018	14.0933	23.8507	20.4503	22.8926	11.1675	12.5858	11.9868	13.293	16.0482	17.9971	18.3983	16.7699	13.57	22.3979	12.2583	17.3034	-0.721545	3.46462e-12	1.50627e-10	-0.500327	4.86273e-08	6.30688e-07	0.372394	0.000105064	0.000619596	0.147055	0.152377	0.24383	-	7	58003915	58010775	+	1309	protein_coding	MAPR4 [Source:Projected from Arabidopsis thaliana (AT4G14965) UniProtKB/TrEMBL;Acc:A0A178UY73]	-	Membrane-associated progesterone-binding protein 4 (AHRD V3.3 *** A0A2G2Z1W0_CAPAN)
Solyc04g012120.3	169.243	171.679	170.716	214.851	212.602	216.704	217.055	206.65	235.637	213.932	256.46	244.872	268.14	265.954	170.546	214.719	218.319	258.857	-0.331488	3.5618e-12	1.54565e-10	-0.248818	9.84119e-05	0.000602968	-0.269245	2.64011e-06	2.28833e-05	-0.355625	6.20376e-09	4.02929e-08	-	4	4428657	4430330	-	1225	protein_coding	-	-	SIG5 14-3-3 family protein
Solyc07g007980.3	5.48588	6.76101	6.38766	12.4916	12.3751	10.2067	19.4311	16.6245	20.7179	16.6035	18.0505	11.5776	20.6045	17.2318	6.21152	11.6911	18.3442	16.8661	-0.912572	3.66137e-12	1.58592e-10	0.118419	0.456649	0.623961	-0.528339	0.00349614	0.0130278	-1.56232	1.81869e-38	6.24092e-37	-	7	2672410	2676010	+	1757	protein_coding	-	Pkinase_Tyr	Protein kinase 2B (AHRD V3.3 *** A0A2K3PCK5_TRIPR)
Solyc08g006930.3	157.654	164.49	167.503	109.378	98.6597	79.1804	227.935	216.458	239.276	221.689	177.793	192.869	188.367	180.65	163.215	95.7395	226.339	184.92	0.77035	3.7369e-12	1.61564e-10	0.288468	1.0998e-06	1.07989e-05	-0.949252	6.13381e-18	2.86875e-16	-0.471177	6.57469e-15	7.13008e-14	-	8	1496954	1500179	-	654	protein_coding	-	-	photosystem I reaction center subunit psaK, chloroplastic (AHRD V3.3 *** A0A2G3AN63_CAPAN)
Solyc03g121860.1	112.384	122.117	118.616	85.8014	84.4178	79.7203	68.6817	60.8422	69.5604	76.5787	72.5011	72.7709	63.2338	60.8554	117.706	83.3131	68.9158	67.3403	0.499167	3.77243e-12	1.62799e-10	0.0301959	0.756155	0.855473	0.307548	0.000883386	0.00400962	0.773085	2.51257e-18	3.3457e-17	-	3	71387525	71388097	-	573	protein_coding	-	-	Mitochondrial import inner membrane translocase subunit TIM23-like protein (AHRD V3.3 *** A0A2K3MPU1_TRIPR),Pfam:PF02466
Solyc03g112840.2	15.6333	13.9067	20.1732	47.0885	34.6064	30.1684	0.855997	0.508051	0.842398	0.767314	12.32	26.7984	5.80243	19.6947	16.5711	37.2878	0.74344	16.1539	-1.16915	3.82172e-12	1.6453e-10	-4.44579	5.89205e-20	3.7349e-18	1.20805	0.0260178	0.0697614	4.48215	1.59351e-129	3.87846e-127	-	3	64629303	64632197	-	2248	protein_coding	-	-	transmembrane protein (AHRD V3.3 *** AT1G10660.4)
Solyc07g008040.3	18.2617	18.2049	17.6735	23.4163	24.1275	24.2258	15.1269	16.5829	14.6357	13.6699	19.5778	21.3566	17.902	18.8937	18.0467	23.9232	15.0038	19.4325	-0.405822	3.82661e-12	1.6453e-10	-0.375964	1.07673e-05	8.41034e-05	0.300409	9.24991e-05	0.000554052	0.26687	0.000715146	0.00223361	-	7	2753726	2761810	+	4122	protein_coding	-	-
Solyc09g015475.1	0.0388586	0.0416394	0.0858873	2.39948	2.71763	2.67914	0	0	0	0	2.69149	1.78654	2.2258	2.87449	0.0554618	2.59875	0	2.39458	-5.56605	3.95616e-12	1.69788e-10	-8.17685	2.27831e-14	7.78443e-13	0.120895	0.646645	0.770668	2.73999	0.313656	1	-	9	8943084	8943748	-	665	protein_coding	-	-
Solyc08g068400.3	33.5542	33.8315	35.3516	48.2118	46.5021	45.0447	37.1926	36.1404	37.6654	34.8595	52.9532	52.1499	54.0657	49.6131	34.2458	46.5862	36.4645	52.1955	-0.443253	4.40739e-12	1.88808e-10	-0.520329	1.35039e-19	8.29316e-18	-0.163532	0.00825598	0.0270482	-0.0900898	0.137827	0.224473	-	8	57584973	57590444	-	2047	protein_coding	-	-
Solyc07g006035.1	44.8257	38.3421	40.3719	27.3095	29.9109	27.622	15.5744	17.8386	12.4974	15.4089	20.7073	28.5589	15.3203	23.8792	41.1799	28.2808	15.3298	22.1164	0.543024	4.47117e-12	1.90953e-10	-0.532039	0.00144517	0.00638208	0.355379	0.0388064	0.0961869	1.42609	3.53633e-37	1.15158e-35	-	7	867293	881195	-	5823	protein_coding	-	-
Solyc02g087400.1	55.3236	57.7067	60.3655	42.2092	38.4157	36.9111	72.0827	70.9814	77.7947	73.4266	63.8509	67.6912	63.0938	59.4622	57.7986	39.1786	73.5714	63.5245	0.561774	4.47379e-12	1.90953e-10	0.208776	0.00129491	0.00579644	-0.696905	6.83247e-18	3.189e-16	-0.347736	1.14838e-07	6.51888e-07	-	2	50489625	50490731	+	1107	protein_coding	-	Chromo	Ankyrin repeat-containing protein (AHRD V3.3 *** A0A2U1KW09_ARTAN)
Solyc03g025720.3	9.78094	10.4615	9.27453	20.8707	16.3885	15.1904	5.63448	9.18616	4.76869	6.99981	13.4627	15.179	11.9095	11.2592	9.83897	17.4832	6.64729	12.9526	-0.828508	4.59343e-12	1.95702e-10	-0.964893	5.06174e-08	6.5542e-07	0.43339	0.00188567	0.00768384	0.565966	0.00168914	0.00486981	-	3	3160346	3166495	+	4280	protein_coding	-	AMP-binding	Oxalate--CoA ligase (AHRD V3.3 *** A0A2G2X724_CAPBA)
Solyc06g005640.2	2.52149	2.86513	2.46863	5.14593	7.0086	5.94851	2.90652	2.3934	2.73621	2.8934	5.51106	5.65495	5.29088	5.02749	2.61841	6.03435	2.73238	5.37109	-1.2047	4.702e-12	1.99963e-10	-0.979569	1.63663e-14	5.66567e-13	0.169134	0.226614	0.375293	-0.059895	0.721679	0.803457	-	6	704594	710599	-	1527	protein_coding	-	-
Solyc06g005750.3	69.5125	76.9431	94.9518	127.482	142.455	147.971	31.4715	24.9801	24.8947	23.8478	71.1866	57.4397	68.4105	61.6049	80.4691	139.303	26.2985	64.6604	-0.791093	4.73807e-12	2.01131e-10	-1.30084	2.39304e-32	4.01284e-30	1.10783	3.15628e-29	3.38002e-27	1.61396	1.65821e-36	5.21983e-35	-	6	785145	789815	-	1071	protein_coding	-	-	Methylsterol monooxygenase 2.1
Solyc07g062560.3	52.8305	46.8381	42.519	29.6738	28.0533	24.7782	13.9158	16.4597	15.2063	18.434	15.3514	14.9619	15.5594	15.8388	47.3958	27.5017	16.0039	15.4279	0.786584	4.94339e-12	2.09467e-10	0.0501373	0.650333	0.784594	0.834488	4.08322e-16	1.58066e-14	1.56705	2.84016e-38	9.6898e-37	-	7	65375817	65376681	+	765	protein_coding	-	-	Pollen allergen Ole e.1
Solyc09g072610.3	4.68777	4.26446	5.00227	8.62577	7.93362	7.36506	2.12079	3.66438	2.04355	2.46671	4.62896	5.58832	4.0217	4.17072	4.6515	7.97482	2.57386	4.60242	-0.776875	5.00522e-12	2.11704e-10	-0.840397	1.19464e-05	9.20741e-05	0.793044	3.93903e-09	5.83144e-08	0.852854	1.34048e-05	5.69709e-05	-	9	65641425	65645256	-	2883	protein_coding	Long-chain-alcohol oxidase [Source:UniProtKB/TrEMBL;Acc:K4CUT7]	-	Long-chain-alcohol oxidase (AHRD V3.3 *** A0A2G2X4S2_CAPBA)
Solyc01g096240.3	51.4598	52.9064	51.6846	38.0757	38.1946	33.505	67.1895	69.1098	66.3364	61.608	63.6865	59.3797	57.2532	58.0387	52.0169	36.5917	66.0609	59.5895	0.508177	5.05709e-12	2.13511e-10	0.145964	0.0224188	0.0640244	-0.703024	1.3923e-19	7.56099e-18	-0.34428	1.78011e-08	1.09759e-07	-	1	87204794	87210319	+	2093	protein_coding	-	-
Solyc10g083760.2	25.5069	30.3214	25.2347	18.4396	15.9351	16.482	28.2681	31.7547	28.9902	31.1714	24.7938	21.5781	24.5178	22.3312	27.021	16.9522	30.0461	23.3052	0.673395	5.08052e-12	2.14114e-10	0.36383	9.65724e-07	9.56981e-06	-0.458722	2.87018e-07	3.03115e-06	-0.152535	0.0801815	0.143073	-	10	63636332	63642888	-	3094	protein_coding	-	PALP
Solyc05g009480.1	0.137819	0.0738405	0.0761534	3.05081	6.02407	6.62025	0	0.30456	0	0.564887	1.25603	1.46816	2.63139	1.23325	0.0959375	5.23171	0.217362	1.64721	-5.75383	5.15781e-12	2.1698e-10	-2.91786	0.000155233	0.000906476	1.66884	4.84624e-05	0.00031162	-1.17672	0.47034	0.587927	-	5	3655257	3655631	+	375	protein_coding	-	-	Unknown protein
Solyc04g053130.3	53.8371	48.7383	49.4256	35.2241	34.0469	36.5841	13.0162	12.8815	13.6805	16.513	18.3067	18.0214	16.2878	18.1461	50.667	35.285	14.0228	17.6905	0.523215	5.45755e-12	2.29178e-10	-0.338638	0.00106763	0.00492181	0.996506	1.30126e-35	2.05662e-33	1.85422	9.67013e-74	8.64781e-72	-	4	51662144	51664415	-	1259	protein_coding	SEP2 [Source:Projected from Arabidopsis thaliana (AT2G21970) UniProtKB/TrEMBL;Acc:A0A178VQ84]	-
Solyc07g006680.1	7.89111	9.43382	8.42647	4.07625	4.77903	4.04041	6.64584	5.96682	4.91029	7.66009	4.57493	4.32841	4.51544	4.42391	8.5838	4.29856	6.29576	4.46067	0.997226	5.81147e-12	2.43603e-10	0.493697	0.00100499	0.00466471	-0.0519011	0.704297	0.812231	0.447971	0.00496983	0.0128078	-	7	1533723	1535081	+	1359	protein_coding	-	-	HXXXD-type acyl-transferase family protein (AHRD V3.3 *** F4JBC7_ARATH)
Solyc07g006030.3	159.132	153.953	149.134	105.373	107.642	98.8544	59.1556	56.4949	71.6789	72.8094	83.1984	135.102	88.161	99.8721	154.073	103.956	65.0347	101.583	0.568584	6.1843e-12	2.58767e-10	-0.647127	5.42493e-05	0.000355409	0.0336832	0.836099	0.901901	1.24542	1.20315e-29	2.84621e-28	-	7	865886	867277	-	234	protein_coding	-	-
Solyc10g079755.1	166.49	161.57	163.05	124.775	109.321	108.947	165.529	127.217	142.136	184.261	145.689	161.305	171.314	154.597	163.703	114.348	154.786	158.226	0.518722	6.30117e-12	2.63091e-10	-0.0351362	0.758505	0.856983	-0.468153	8.52435e-08	9.98734e-07	0.0816089	0.479904	0.596507	-	10	61397023	61397652	-	630	protein_coding	-	-	Calcium-dependent protein kinase (AHRD V3.3 *-* CDPK_DAUCA)
Solyc03g113620.3	30.4451	26.0753	26.1739	17.1072	18.6741	17.5023	20.3757	23.9236	23.3363	22.6842	20.5306	24.4652	21.6136	23.5729	27.5648	17.7612	22.5799	22.5456	0.635139	6.31013e-12	2.63091e-10	-0.00101894	0.990701	0.995426	-0.3437	0.000131579	0.000758207	0.2885	0.00153532	0.00446342	-	3	65173964	65176086	-	1869	protein_coding	-	Myb_DNA-binding	Transcription factor MYB1.1
Solyc06g005160.3	520.127	544.661	601.265	799.705	746.317	783.628	591.121	560.675	640.972	667.552	642.127	624.101	692.8	644.29	555.351	776.55	615.08	650.829	-0.482848	6.35456e-12	2.64472e-10	-0.0846495	0.238432	0.398344	0.255293	3.64035e-05	0.000242095	-0.146852	0.0686906	0.125715	-	6	181784	185338	+	1266	protein_coding	Cytosolic ascorbate peroxidase 1 [Source:UniProtKB/TrEMBL;Acc:Q3I5C4]	-
Solyc06g072670.3	0.170568	0.0228467	0.164936	2.8815	1.79399	1.08442	0.0256079	0.0942326	0.0248011	0	0.854969	1.21932	0.83961	0.890341	0.11945	1.91997	0.0361604	0.951061	-3.99987	6.46311e-12	2.68512e-10	-4.69063	1.26939e-11	3.00637e-10	1.01182	0.00513144	0.0180392	1.71058	0.186045	0.28665	-	6	44957007	44959350	-	1212	protein_coding	-	adh_short	Hydroxysteroid dehydrogenase (AHRD V3.3 *** Q2R3W3_ORYSJ)
Solyc07g008180.3	17.0731	19.9847	21.7028	11.5625	10.9827	9.67229	42.6535	38.2868	41.5786	38.5352	15.0233	14.5238	19.2446	17.1089	19.5869	10.7392	40.2635	16.4752	0.867287	6.69018e-12	2.77453e-10	1.2862	6.25782e-36	1.32107e-33	-0.616964	3.05548e-06	2.60501e-05	-1.03975	1.05332e-26	2.18907e-25	-	7	2916900	2921396	+	1229	protein_coding	-	YABBY
Solyc06g075800.1	370.856	413.532	432.443	579.331	568.342	561.556	389.402	394.102	388.721	378.375	442.244	500.229	463.737	455.617	405.61	569.743	387.65	465.457	-0.489584	6.82281e-12	2.82452e-10	-0.266954	3.44089e-06	3.02665e-05	0.292159	2.88429e-06	2.47841e-05	0.0657129	0.325709	0.445879	-	6	47245163	47245603	+	441	protein_coding	Histone H2B [Source:UniProtKB/TrEMBL;Acc:K4C9U5]	Histone	Histone H2B (AHRD V3.3 *-* A0A1Q3BKM6_CEPFO)
Solyc04g012060.3	26.4901	28.0766	27.572	35.5612	40.003	38.0039	28.7529	31.3708	28.8157	23.7579	32.4763	35.2855	31.666	35.1966	27.3796	37.856	28.1743	33.6561	-0.466854	7.00346e-12	2.89419e-10	-0.259439	0.00539367	0.0195895	0.170126	0.0220857	0.0609438	-0.0408155	0.663733	0.758437	-	4	4383623	4391104	-	3941	protein_coding	Ribonucleoside-diphosphate reductase [Source:UniProtKB/TrEMBL;Acc:K4BPQ8]	Ribonuc_red_lgC	Ribonucleoside-diphosphate reductase (AHRD V3.3 *** A0A1U8FDK5_CAPAN)
Solyc09g056260.3	12.5843	12.2071	11.9025	7.15347	8.30361	7.16912	11.5645	11.6621	11.6871	12.8802	7.66133	8.54939	8.37144	8.77865	12.2313	7.54207	11.9485	8.3402	0.69795	7.21259e-12	2.97535e-10	0.515096	1.20821e-09	2.05961e-08	-0.14443	0.166329	0.298517	0.0347093	0.671902	0.765142	-	9	48298300	48312058	-	2037	protein_coding	-	-
Solyc02g086625.1	28.3744	25.9709	21.3715	9.93717	10.4277	11.5492	2.63711	2.51934	2.45579	2.57126	3.28373	1.70452	2.21701	2.51889	25.2389	10.638	2.54588	2.43104	1.24807	7.4387e-12	3.06322e-10	0.0667812	0.841747	0.912291	2.13464	7.74696e-15	2.61854e-13	3.31142	1.7591e-49	8.35626e-48	-	2	49923138	49926093	-	306	protein_coding	-	-
Solyc04g015200.3	6.37052	6.79035	6.09822	14.204	11.3368	10.4202	2.53251	3.32121	3.24855	3.44123	9.17216	13.8722	5.70155	10.5715	6.4197	11.987	3.13588	9.82934	-0.899798	7.54694e-12	3.10234e-10	-1.65149	9.42805e-14	2.98017e-12	0.28699	0.234633	0.384795	1.03353	5.3727e-15	5.87241e-14	-	4	5380806	5384502	-	2304	protein_coding	ATP-dependent 6-phosphofructokinase [Source:UniProtKB/TrEMBL;Acc:K4BQ23]	PFK	ATP-dependent 6-phosphofructokinase (AHRD V3.3 *** A0A2G3CDP5_CAPCH)
Solyc04g055030.2	5.40439	3.45323	4.80014	12.2665	9.5803	16.0853	0	0.0663497	0.0698503	0.0234406	0.0243228	0.134672	0	0.238817	4.55259	12.6441	0.0399101	0.0994528	-1.47149	8.20296e-12	3.36609e-10	-1.31737	0.31271	0.483186	6.9871	1.11167e-13	3.32585e-12	6.81195	6.97308e-30	1.66796e-28	-	4	53486583	53488417	-	1291	protein_coding	Succinate dehydrogenase [ubiquinone] iron-sulfur subunit, mitochondrial [Source:UniProtKB/TrEMBL;Acc:K4BSQ1]	-	Succinate dehydrogenase [ubiquinone] iron-sulfur subunit, mitochondrial (AHRD V3.3 *** A0A2G2XLC0_CAPBA)
Solyc03g119540.3	7.80106	7.76221	6.65829	3.97635	3.76758	3.75912	9.09771	11.3325	10.6138	8.82976	8.04061	10.0169	8.91435	10.1178	7.40719	3.83435	9.96844	9.27242	0.951615	8.28729e-12	3.39474e-10	0.10137	0.413538	0.583639	-1.27416	3.18196e-22	2.19641e-20	-0.427755	0.000935259	0.00285426	-	3	69603307	69604885	-	1484	protein_coding	-	CCT	Zinc finger protein (AHRD V3.3 *** A0A200Q3F7_9MAGN)
Solyc09g059650.3	0	0	0	1.09479	1.07652	0.89077	0.0182034	0.050239	0	0.0177489	1.08659	0.798776	1.2841	0.904142	0	1.02069	0.0215478	1.0184	-8.43411	8.36259e-12	3.4196e-10	-5.53996	1.02502e-14	3.64446e-13	0.00512574	0.984491	0.991587	-2.87317	0.270985	1	-	9	55241723	55245581	-	1705	protein_coding	-	-
Solyc12g044190.2	5.39774	5.70202	5.92674	2.45554	2.45513	3.49069	2.28912	2.62083	2.43546	2.81032	1.85953	1.34939	1.5107	1.45235	5.6755	2.80045	2.53893	1.54299	1.01986	8.65226e-12	3.53188e-10	0.716979	1.84193e-07	2.10899e-06	0.861149	2.58735e-06	2.25197e-05	1.16029	3.05591e-27	6.54098e-26	-	12	59925722	59930105	-	3715	protein_coding	-	NB-ARC
Solyc02g079590.3	5.58696	5.31029	5.69174	7.83313	7.95051	8.18176	3.55103	3.84226	3.18825	3.48085	3.52874	3.94067	4.02407	3.5589	5.52966	7.98847	3.5156	3.76309	-0.529918	8.73441e-12	3.55919e-10	-0.101067	0.288584	0.456804	1.08622	9.03952e-38	1.59353e-35	0.653581	1.78882e-12	1.62307e-11	-	2	44671521	44681973	+	4912	protein_coding	-	Pkinase_Tyr	Receptor protein kinase (AHRD V3.3 *** Q40096_IPOTF)
Solyc05g053470.3	70.6227	71.5549	81.7181	103.289	110.748	106.262	72.3772	67.1247	76.4014	71.1569	79.7269	90.2897	75.624	80.4087	74.6319	106.766	71.765	81.5123	-0.515895	8.81742e-12	3.58677e-10	-0.186842	0.0123092	0.0388783	0.389891	3.71776e-07	3.84303e-06	0.0569722	0.452326	0.571648	-	5	64408179	64414467	+	2217	protein_coding	-	-	60 kDa chaperonin (AHRD V3.3 *** Q8H903_ORYSJ)
Solyc06g073540.3	77.2578	76.9466	76.7395	59.5741	60.7823	56.1196	74.5498	78.9285	68.3186	74.6908	79.8128	80.4913	77.1787	77.1108	76.9813	58.8253	74.1219	78.6484	0.388837	8.84105e-12	3.59014e-10	-0.0884853	0.141359	0.27213	-0.418472	6.82284e-14	2.09878e-12	0.0551566	0.3832	0.505248	-	6	45477054	45482654	+	2826	protein_coding	-	Piwi
Solyc11g011170.2	26.9155	26.1877	25.4295	18.6411	18.787	19.106	22.6323	22.2107	19.0993	22.1439	19.92	18.9995	17.4511	18.5425	26.1776	18.8447	21.5216	18.7283	0.47518	9.0285e-12	3.65991e-10	0.197553	0.0160357	0.0484843	0.0094961	0.899789	0.942219	0.283323	0.000495459	0.00159407	-	11	4238296	4244635	-	1972	protein_coding	-	-	Senescence-associated family protein (AHRD V3.3 *** A0A2U1QIG8_ARTAN)
Solyc02g079770.3	45.9865	47.0776	52.0886	74.5398	66.614	70.6973	42.7118	44.5855	44.6202	37.2145	62.8014	67.0936	70.6311	67.8575	48.3842	70.617	42.283	67.0959	-0.54475	9.35495e-12	3.78568e-10	-0.669058	1.09283e-16	4.96902e-15	0.0741821	0.314143	0.473477	0.194689	0.0274772	0.0574638	-	2	44782860	44785095	+	1284	protein_coding	-	-	Multiple organellar RNA editing factor 9, chloroplastic (AHRD V3.3 *** MORF9_ARATH)
Solyc11g064790.2	94.9486	104.041	110.765	155.068	145.718	142.471	178.84	142.603	199.869	169.5	122.581	136.599	147.302	137.795	103.252	147.752	172.703	136.069	-0.516359	9.5056e-12	3.84e-10	0.340778	0.00124634	0.00561196	0.119307	0.134556	0.254719	-0.741554	8.38104e-12	7.18154e-11	-	11	50247917	50253750	-	1434	protein_coding	-	-	Signal peptide peptidase (AHRD V3.3 *** A0A2G2VN53_CAPBA)
Solyc06g073460.3	83.2511	82.5878	81.7962	107.867	115.729	122.211	59.6772	56.9627	60.6045	61.4281	78.5213	83.322	84.6374	93.0696	82.545	115.269	59.6681	84.8876	-0.480959	9.56282e-12	3.85645e-10	-0.512061	5.33104e-12	1.34522e-10	0.441827	1.79532e-07	1.9876e-06	0.469084	1.79605e-14	1.88709e-13	-	6	45415875	45419704	-	803	protein_coding	Probable glutathione peroxidase 2 [Source:Projected from Arabidopsis thaliana (AT2G31570) UniProtKB/Swiss-Prot;Acc:O04922]	GSHPx
Solyc09g075370.3	17.668	16.657	18.3078	25.0189	27.8219	27.8259	14.6282	14.5418	14.843	16.0927	24.585	25.9444	22.5179	26.577	17.5443	26.8889	15.0264	24.9061	-0.61545	9.69202e-12	3.90183e-10	-0.732479	9.85422e-18	4.99985e-16	0.111032	0.22321	0.371293	0.224087	0.00994445	0.0236982	-	9	67516698	67520776	+	1290	protein_coding	-	-	Ribosomal protein L46 (AHRD V3.3 *** A0A200QTK4_9MAGN)
Solyc03g025617.1	0.356779	0.273079	0.0563265	3.56292	5.95946	2.41951	0.489732	0.281583	0.177863	0.59688	1.85803	1.42884	2.31122	2.31082	0.228728	3.98063	0.386514	1.97723	-4.1032	9.71639e-12	3.90492e-10	-2.3629	3.15779e-07	3.44863e-06	1.01201	0.00628864	0.0214364	-0.743097	0.401829	0.523524	-	3	3050654	3055253	+	507	protein_coding	-	-
Solyc10g045153.1	3.67566	5.13223	4.49289	0	0.121715	0.0629461	8.96321	8.24576	10.7538	8.60896	0	0.0624502	0.132916	0	4.43359	0.0615536	9.14294	0.0488416	6.14227	9.75049e-12	3.9119e-10	7.53293	1.45343e-18	8.0669e-17	0.338127	0.874581	1	-1.04525	4.08771e-07	2.15817e-06	-	10	31676893	31677511	+	464	protein_coding	-	-
Solyc11g068430.2	43.0982	41.343	40.0929	57.2863	64.7771	68.6905	99.253	60.5749	136.135	89.0692	43.3213	58.1885	66.4557	65.5877	41.5114	63.5846	96.258	58.3883	-0.614264	9.9983e-12	4.00446e-10	0.717735	0.00778936	0.026738	0.12336	0.407358	0.568326	-1.21256	1.23629e-05	5.28377e-05	-	11	53445884	53449614	+	864	protein_coding	-	Fer2
Solyc12g019550.2	56.7968	63.9697	66.4374	38.8229	32.5757	26.1439	100.354	93.4177	110.29	109.291	63.1724	53.8876	67.8222	53.6472	62.4013	32.5142	103.338	59.6324	0.941283	1.01531e-11	4.0595e-10	0.790481	1.92199e-15	7.57391e-14	-0.874634	3.39569e-09	5.10624e-08	-0.727417	4.82318e-16	5.62045e-15	-	12	10628128	10629267	+	677	protein_coding	-	-	hypothetical protein (AHRD V3.3 *-* AT1G21500.1)
Solyc04g074750.3	7.73419	7.88113	8.21374	5.21367	5.02194	4.41467	5.00192	6.11635	6.25851	5.24053	3.8871	4.1285	3.6938	3.96063	7.94302	4.88343	5.65433	3.91751	0.702491	1.03666e-11	4.13781e-10	0.526674	1.11545e-06	1.09302e-05	0.318053	0.0030909	0.0117406	0.490159	4.16195e-06	1.91018e-05	-	4	60761268	60766811	-	2997	protein_coding	-	RRM_1	RNA-binding protein CP33, chloroplastic (AHRD V3.3 *** A0A1J3ILT8_NOCCA)
Solyc06g073580.3	5.8498	6.41901	5.35818	10.1925	10.6348	12.7867	0.316487	0.174692	0.224778	0.288012	1.94253	2.83662	1.55126	2.28457	5.87566	11.2047	0.250992	2.15375	-0.930306	1.05785e-11	4.2152e-10	-3.11086	9.46219e-22	6.99138e-20	2.37793	3.0384e-34	4.46353e-32	4.55703	6.74771e-65	4.90437e-63	-	6	45509086	45512035	+	1471	protein_coding	-	2OG-FeII_Oxy
Solyc09g059970.3	135.968	143.682	143.778	106.652	102.234	97.441	123.771	125.195	120.809	112.813	153.085	151.413	123.453	118.462	141.142	102.109	120.647	136.603	0.467756	1.12931e-11	4.49226e-10	-0.181765	0.0654558	0.151033	-0.419268	0.000177394	0.000988306	0.226743	0.000512899	0.00164413	-	9	57194043	57197606	+	577	protein_coding	Small ubiquitin-related modifier [Source:UniProtKB/TrEMBL;Acc:Q9SMD1]	-	Small ubiquitin-related modifier (AHRD V3.3 *** A0A218VRF2_PUNGR)
Solyc02g037595.1	7.4134	6.50644	7.10037	0.370164	1.19586	1.87531	3.3496	4.40769	2.6281	3.72071	1.93037	0.989647	0.968909	1.68477	7.00674	1.14711	3.52653	1.39342	2.60889	1.1349e-11	4.50685e-10	1.34002	5.19666e-06	4.38664e-05	-0.277873	0.594268	0.729684	0.989752	1.3114e-06	6.48936e-06	-	2	31690982	31697464	+	732	protein_coding	-	-
Solyc03g117030.2	36.0664	38.3925	38.6899	54.703	55.5517	51.3063	42.9374	43.2375	43.4594	44.8976	40.3264	38.3395	50.3538	40.8876	37.7163	53.8537	43.633	42.4768	-0.513451	1.15627e-11	4.58392e-10	0.0358351	0.704641	0.822377	0.342903	0.0015368	0.00646453	-0.209987	0.00178717	0.00512178	-	3	67778353	67779330	+	978	protein_coding	-	CAF1	Polynucleotidyl transferase, ribonuclease H-like superfamily protein (AHRD V3.3 *** F4HU15_ARATH)
Solyc11g072670.1	0.769077	0.824113	1.52987	6.04821	4.32812	4.60705	1.9398	12.0243	3.98102	4.59331	4.62599	11.7719	2.01906	3.71626	1.04102	4.99446	5.63461	5.53329	-2.26705	1.18906e-11	4.70596e-10	0.0243944	0.973264	0.986829	-0.147116	0.752667	0.845864	-2.4404	1.95646e-06	9.42271e-06	-	11	56183848	56184611	+	672	protein_coding	-	-	Unknown protein
Solyc02g088350.3	50.6069	52.8669	49.9001	38.6012	36.5255	36.7849	49.9828	51.5111	47.8851	47.4987	47.9324	48.967	43.829	45.8037	51.1246	37.3039	49.2194	46.633	0.455617	1.2571e-11	4.96683e-10	0.0749166	0.248742	0.411133	-0.321676	5.18722e-06	4.21993e-05	0.055324	0.385093	0.507064	-	2	51110771	51114337	-	1322	protein_coding	-	-
Solyc05g010260.3	79.0913	80.8042	82.413	107.066	101.6	109.266	412.637	333.218	498.365	420.177	125.55	110.696	211.924	133.676	80.7695	105.977	416.1	145.462	-0.391059	1.28056e-11	5.05097e-10	1.51327	2.27183e-09	3.70449e-08	-0.456586	0.0152183	0.0448793	-2.36439	1.30025e-96	1.79518e-94	-	5	4426228	4430152	+	1796	protein_coding	-	NAD_binding_2
Solyc11g011330.2	3.37524	3.52463	3.11234	7.33881	10.1487	6.90082	4.75105	5.29717	4.00119	2.39174	9.71801	8.46163	3.59161	5.89949	3.3374	8.12944	4.11029	6.91769	-1.28415	1.29325e-11	5.08676e-10	-0.752672	0.0117018	0.0372932	0.23359	0.426261	0.585227	-0.300222	0.228726	0.338781	-	11	4375553	4377836	+	1202	protein_coding	-	ADH_N	Cinnamyl alcohol dehydrogenase (AHRD V3.3 *** J7IAL0_FRAAN)
Solyc11g011210.2	9.79856	9.34047	8.16417	15.8816	17.6993	21.0668	5.97718	4.61075	6.65179	5.46595	14.6111	18.2665	13.6478	19.8411	9.10107	18.2159	5.67642	16.5916	-0.99954	1.29506e-11	5.08676e-10	-1.55206	7.2746e-21	5.02926e-19	0.135059	0.411217	0.571801	0.683549	3.45854e-05	0.00013668	RSI-1	11	4263527	4265100	-	836	protein_coding	Protein RSI-1 [Source:UniProtKB/Swiss-Prot;Acc:P47926]	-	Gibberellin-regulated protein 12 (AHRD V3.3 *** A0A1U8GMV5_CAPAN)
Solyc01g060130.3	54.1836	54.4958	61.5936	95.2455	90.0166	79.0822	119.25	91.6278	152.652	111.438	28.7561	27.5182	50.5684	27.966	56.7577	88.1148	118.742	33.7022	-0.63391	1.29616e-11	5.08676e-10	1.81423	1.10101e-11	2.63218e-10	1.38698	7.00197e-12	1.63739e-10	-1.06436	7.72836e-14	7.80406e-13	SAR2	1	69612435	69614558	+	1033	protein_coding	GTP-binding protein SAR2 [Source:UniProtKB/Swiss-Prot;Acc:P52884]	Arf	TOMGTPASE Mill. GTPase
Solyc06g005475.1	7.01399	7.25219	10.4711	0.86019	0.268932	0	10.789	13.7324	6.87061	9.36675	0.448581	0.413955	0.293682	0.440446	8.24576	0.376374	10.1897	0.399166	4.47097	1.30135e-11	5.09861e-10	4.67182	1.01709e-18	5.68514e-17	-0.0914027	0.938602	0.966131	-0.308161	0.30223	0.421294	-	6	485891	486174	-	210	protein_coding	-	-
Solyc02g092410.3	24.3433	26.4919	22.5768	16.1701	15.5592	14.4906	32.0921	36.6725	35.0765	35.4302	25.2613	20.669	22.4483	21.8249	24.4706	15.4066	34.8178	22.5509	0.668423	1.35637e-11	5.30527e-10	0.62429	2.51576e-13	7.51045e-12	-0.548953	4.65157e-08	5.70359e-07	-0.508157	4.07089e-09	2.69517e-08	-	2	54111071	54114992	-	1294	protein_coding	-	-	Adenylyl-sulfate kinase (AHRD V3.3 *** A0A1U8FYZ5_CAPAN)
Solyc07g008610.2	32.5549	30.3201	32.287	44.4176	41.7507	43.5037	29.322	28.8263	29.8119	30.6763	38.4264	42.1951	39.6933	40.686	31.7207	43.224	29.6591	40.2502	-0.445359	1.42979e-11	5.58056e-10	-0.443852	3.21057e-14	1.07981e-12	0.103182	0.102318	0.206137	0.097677	0.112897	0.190426	-	7	3566074	3568263	+	2190	protein_coding	-	ABC_tran
Solyc01g097460.3	129.248	137.356	136.111	105.107	99.7467	98.0117	131.848	131.284	140.182	125.832	135.823	138.012	108.719	110.749	134.239	100.955	132.286	123.326	0.411834	1.43153e-11	5.58056e-10	0.0985334	0.294708	0.463118	-0.288104	0.00636965	0.021677	0.021661	0.719963	0.801925	-	1	88188034	88189222	+	1189	protein_coding	EMB3119 [Source:Projected from Arabidopsis thaliana (AT3G04790) UniProtKB/TrEMBL;Acc:A0A178V804]	Rib_5-P_isom_A	Ribose 5-phosphate isomerase A (AHRD V3.3 *** A0A1Y1IHK3_KLENI)
Solyc05g054220.3	41.6539	43.1685	44.5207	71.4529	65.3142	58.3748	20.1365	18.5055	18.9178	19.228	38.4932	52.3409	31.1673	47.4247	43.1143	65.0473	19.1969	42.3565	-0.592599	1.45268e-11	5.65362e-10	-1.14526	1.29302e-15	5.21708e-14	0.619486	0.000156688	0.000886401	1.168	4.04161e-65	2.95413e-63	-	5	65026873	65033102	-	1492	protein_coding	-	-	SNF1-related kinase complex anchoring protein
Solyc07g044880.3	15.1269	17.2531	16.124	8.36039	8.40618	10.4246	20.3172	18.1638	20.9256	19.2512	11.9564	11.4347	14.9439	12.0953	16.168	9.06374	19.6644	12.6076	0.835512	1.56644e-11	6.08621e-10	0.638398	1.84077e-09	3.04145e-08	-0.475464	0.000661631	0.00311539	-0.281874	0.00220099	0.00617068	-	7	58057489	58062969	+	1300	protein_coding	-	-	Reticulon-like protein (AHRD V3.3 *** A0A2G3BN58_CAPCH)
Solyc01g100880.3	3.36763	4.23055	3.93048	7.79204	6.29064	9.24494	1.54009	2.37875	1.95473	2.52116	4.11678	4.2682	3.32607	4.91979	3.84289	7.77587	2.09868	4.15771	-1.01628	1.59366e-11	6.18171e-10	-0.989372	7.90892e-09	1.18055e-07	0.903618	4.36004e-08	5.36622e-07	0.872178	4.47082e-07	2.35082e-06	-	1	90652843	90657677	-	3829	protein_coding	WAT1-related protein [Source:UniProtKB/TrEMBL;Acc:K4B1B9]	DUF6
Solyc11g008495.1	1.34782	0.921346	1.07861	3.62796	3.37737	3.54581	0.0558215	0.0256767	0	0.0272138	0.790665	1.79803	0.415961	1.30312	1.11593	3.51705	0.027178	1.07694	-1.65171	1.62132e-11	6.27859e-10	-5.32416	1.51176e-09	2.52787e-08	1.70533	1.17908e-05	8.87095e-05	5.37276	1.40292e-10	1.07259e-09	-	11	2672969	2674190	+	1112	protein_coding	-	-
Solyc10g049330.2	1.04408	1.94317	1.95849	7.44264	5.65958	4.19239	0.0165001	0.0455383	0.0479408	0.0321763	4.7076	4.82178	3.95088	4.65501	1.64858	5.76487	0.0355389	4.53382	-1.80771	1.68815e-11	6.5266e-10	-6.98729	6.76882e-44	2.10581e-41	0.346665	0.0712873	0.155679	5.52511	4.81815e-21	7.48367e-20	-	10	44982403	44984376	-	1881	protein_coding	-	-
Solyc12g014360.2	5.2706	6.11573	5.42527	10.0882	9.29742	9.42929	8.5731	8.38604	8.40809	6.93059	9.16768	11.4658	10.6742	10.9598	5.60386	9.60497	8.07445	10.5669	-0.776808	1.78766e-11	6.8999e-10	-0.391503	0.000456109	0.00234542	-0.137822	0.200191	0.342423	-0.526669	1.65377e-05	6.91898e-05	-	12	5213709	5219390	+	1716	protein_coding	-	-	protein trichome birefringence-like .1
Solyc08g074710.1	0.369157	0	0	7.31162	19.3631	7.92761	0	0.135964	0	0.144104	4.48581	7.17523	2.05577	4.25765	0.123052	11.5341	0.070017	4.49361	-6.48186	1.80034e-11	6.9374e-10	-5.98341	1.09478e-07	1.31931e-06	1.35934	0.00371903	0.0137068	0.812373	0.765287	1	-	8	58978798	58979144	+	210	protein_coding	-	-	SNF2 domain-containing protein CLASSY 4 (AHRD V3.3 --* CLSY4_ARATH)
Solyc06g073280.3	131.264	128.094	129.408	161.581	162.785	167.884	92.6316	89.3091	90.2733	87.8098	118.237	131.085	116.886	130.121	129.589	164.083	90.006	124.082	-0.339622	1.80843e-11	6.95708e-10	-0.466448	1.82853e-13	5.52862e-12	0.403605	2.65341e-09	4.02171e-08	0.526537	4.80275e-27	1.01602e-25	-	6	45291438	45296327	+	1556	protein_coding	-	Aminotran_1_2	LL-diaminopimelate aminotransferase (AHRD V3.3 *** A0A2R6R247_ACTCH)
Solyc10g045350.2	12.0844	12.2391	13.4593	22.8649	19.7561	22.2173	14.5141	13.3872	14.4973	16.3687	20.4354	20.2024	19.2023	22.3235	12.5943	21.6128	14.6918	20.5409	-0.778449	1.89061e-11	7.26132e-10	-0.487177	1.35895e-06	1.30605e-05	0.0735482	0.474619	0.62975	-0.221841	0.0553571	0.104848	-	10	32716471	32723337	-	819	protein_coding	-	-	ecotropic viral integration site protein (AHRD V3.3 *** AT2G44360.1)
Solyc03g031880.3	8.97379	11.9	10.9282	21.5906	19.0167	16.8641	5.41244	8.03341	5.64949	8.1724	8.44448	11.2852	6.27184	9.38291	10.6007	19.1571	6.81693	8.8461	-0.853475	1.92049e-11	7.36396e-10	-0.379289	0.0448696	0.111921	1.11523	3.23006e-10	5.68535e-09	0.636889	0.000135803	0.000484169	-	3	4368182	4373909	-	2655	protein_coding	-	Amino_oxidase	Lysine-specific histone demethylase.1
Solyc03g113950.3	3.1028	2.56919	2.8748	0.949392	1.16445	0.797037	1.9198	1.16011	1.49474	1.00934	0.666479	0.87862	0.617105	0.710483	2.84893	0.970292	1.396	0.718172	1.55383	2.01764e-11	7.72384e-10	0.953028	0.000525809	0.00265676	0.433679	0.127222	0.244151	1.03189	1.47373e-05	6.21754e-05	-	3	65487000	65490150	+	1649	protein_coding	-	-
Solyc04g076870.3	47.1083	45.7325	43.2019	34.4858	32.8167	31.1361	74.2464	82.4261	71.4833	75.6713	51.7791	49.2983	47.8053	46.6415	45.3476	32.8128	75.9568	48.881	0.467741	2.07516e-11	7.93106e-10	0.633094	1.0848e-21	7.97168e-20	-0.57452	1.06708e-16	4.35907e-15	-0.743483	1.6781e-26	3.45407e-25	-	4	61881796	61885827	-	2695	protein_coding	-	-
Solyc11g069440.1	268.416	257.06	281.699	352.086	355.594	369.605	307.58	275.323	313.429	264.806	328.61	338.411	329.662	340.436	269.059	359.095	290.285	334.28	-0.415621	2.12046e-11	8.09094e-10	-0.206655	0.00409327	0.0155307	0.103789	0.0420795	0.102573	-0.108945	0.167946	0.263598	-	11	54317213	54317713	-	501	protein_coding	-	-	60S ribosomal protein L12 (AHRD V3.3 *** Q6RJY1_CAPAN)
Solyc04g054190.3	18.452	18.9513	16.9289	13.2877	12.4106	12.0401	22.7209	22.7921	20.0631	26.0234	18.3482	19.3946	17.243	17.9665	18.1107	12.5795	22.8999	18.2381	0.526799	2.19459e-11	8.36016e-10	0.325135	0.000211803	0.00119834	-0.535563	5.7242e-13	1.56355e-11	-0.337715	0.000368926	0.00121427	-	4	51841050	51856019	+	3777	protein_coding	-	ABC1	Protein kinase superfamily protein (AHRD V3.3 *** A0A2U1MTH5_ARTAN)
Solyc12g087940.2	9.4208	11.372	9.01047	16.1994	22.0569	19.3074	26.0836	23.9331	28.3865	29.7744	18.8726	12.2187	23.387	18.7109	9.93444	19.1879	27.0444	18.2973	-0.949513	2.44368e-11	9.29394e-10	0.560707	0.000685084	0.00335296	0.0689394	0.72716	0.82837	-1.44396	1.08177e-35	3.27429e-34	-	12	64422002	64424168	-	1366	protein_coding	-	-	Eukaryotic aspartyl protease family protein (AHRD V3.3 *** F4K5B9_ARATH)
Solyc04g011690.3	7.38491	7.31689	6.80787	4.42448	4.20391	4.06856	6.41833	6.49231	5.5686	5.73656	5.71195	6.36687	5.77171	5.94781	7.16989	4.23232	6.05395	5.94958	0.761901	2.47554e-11	9.38879e-10	0.0218059	0.827409	0.903937	-0.491532	4.1551e-06	3.45259e-05	0.244887	0.0207098	0.0451216	-	4	4161979	4166013	+	2089	protein_coding	-	p450
Solyc04g008740.3	145.606	146.313	149.762	182.542	192.907	200.533	141.708	142.173	150.015	135.24	163.922	186.243	169.732	192.292	147.227	191.994	142.284	178.047	-0.382223	2.47665e-11	9.38879e-10	-0.326739	6.56019e-06	5.41771e-05	0.10927	0.166259	0.298432	0.0498368	0.359278	0.481287	-	4	2399448	2404519	-	2469	protein_coding	Pyruvate kinase [Source:UniProtKB/TrEMBL;Acc:K4BP30]	PK	Pyruvate kinase (AHRD V3.3 *** A0A2G2X9H8_CAPBA)
Solyc02g079780.1	34.4811	29.3607	31.8571	49.716	45.9659	53.0683	3.9034	5.89734	4.7332	3.99159	22.8923	35.1693	25.2557	36.9786	31.8996	49.5834	4.63138	30.074	-0.634887	2.4855e-11	9.4071e-10	-2.70148	4.7101e-47	1.76771e-44	0.721695	1.85876e-05	0.000132578	2.78241	3.0557e-81	3.26434e-79	-	2	44786083	44787060	+	978	protein_coding	-	-	hypothetical protein (AHRD V3.3 *** AT1G11440.1)
Solyc05g056300.3	72.4725	74.2057	66.2576	50.25	47.5032	42.4097	120.5	101.68	120.272	128.921	98.2307	80.9893	90.1803	82.3275	70.9786	46.7209	117.843	87.932	0.604264	2.49911e-11	9.44333e-10	0.419495	9.94154e-06	7.83787e-05	-0.911815	1.53748e-19	8.25164e-18	-0.730439	2.26698e-15	2.54016e-14	-	5	66489793	66492360	-	834	protein_coding	-	-
Solyc07g043130.3	8.14749	7.78185	7.00468	3.79697	4.12211	2.68287	10.7411	10.5335	9.35796	16.5283	7.29668	7.00682	8.11489	6.93473	7.64467	3.53398	11.7902	7.33828	1.11383	2.57505e-11	9.71458e-10	0.680651	3.75083e-05	0.000257057	-1.05337	2.23268e-11	4.78638e-10	-0.624049	0.000445386	0.00144597	-	7	56844833	56847277	-	2014	protein_coding	Root phototropism protein 2 [Source:Projected from Arabidopsis thaliana (AT2G30520) UniProtKB/Swiss-Prot;Acc:Q682S0]	BTB	Phototropic-responsive NPH3 family protein (AHRD V3.3 *** A0A2U1NE60_ARTAN)
Solyc01g067620.3	4.68339	4.28719	4.66856	7.44441	7.38093	8.37905	3.37786	3.49755	3.62733	2.52182	4.34691	4.98782	3.7633	5.51761	4.54638	7.7348	3.25614	4.65391	-0.765532	2.62632e-11	9.89206e-10	-0.51853	0.0014394	0.00636586	0.733077	4.71876e-07	4.77861e-06	0.48189	0.00121757	0.00362504	-	1	76263583	76266317	+	2196	protein_coding	-	2OG-FeII_Oxy	2-oxoglutarate (2OG) and Fe(II)-dependent oxygenase superfamily protein (AHRD V3.3 *** A0A2U1MX13_ARTAN)
Solyc01g100570.3	151.097	154.615	157.206	191.939	198.131	193.684	232.245	204.58	240.508	187.324	236.887	258.401	221.944	229.444	154.306	194.585	216.164	236.669	-0.333883	2.6421e-11	9.93549e-10	-0.133555	0.149517	0.284042	-0.281904	3.9204e-05	0.000258395	-0.485701	6.93056e-08	4.01728e-07	-	1	90437012	90440585	-	1636	protein_coding	-	-
Solyc01g099020.3	25.557	26.9477	26.4236	17.1641	16.5207	19.5655	8.55387	8.08255	8.48256	8.51321	5.17594	6.86529	5.01518	6.30177	26.3094	17.7501	8.40805	5.83954	0.56859	2.77358e-11	1.04132e-09	0.521763	8.31628e-06	6.69721e-05	1.60386	1.27962e-33	1.82143e-31	1.64654	6.50937e-121	1.34807e-118	-	1	89230102	89238677	-	2275	protein_coding	-	Lipase_GDSL	GDSL esterase/lipase (AHRD V3.3 *** A0A199UFA2_ANACO)
Solyc03g005470.3	61.0759	67.2618	71.0364	98.7886	91.8487	103.217	62.8504	62.9244	71.7616	69.2523	49.777	55.2253	58.8063	57.7305	66.458	97.9513	66.6972	55.3848	-0.559052	2.84769e-11	1.06743e-09	0.264792	0.00150108	0.00659939	0.822969	1.45509e-21	9.39335e-20	-0.00488842	0.953972	0.970563	-	3	365958	369880	+	839	protein_coding	-	-	HR-like lesion-inducing protein-related (AHRD V3.3 *** B6SJ11_MAIZE)
Solyc02g005200.3	37.2249	39.6549	40.6558	26.0388	26.9263	28.8987	31.8231	31.6468	32.6608	35.9692	30.34	30.5878	33.5708	29.5728	39.1785	27.2879	33.025	31.0179	0.522297	3.04014e-11	1.13774e-09	0.0873592	0.243847	0.405081	-0.18425	0.0227094	0.0623793	0.24693	0.00114295	0.00342913	-	2	7475854	7479846	-	1421	protein_coding	ATAB2 [Source:Projected from Arabidopsis thaliana (AT3G08010) UniProtKB/TrEMBL;Acc:A0A178V658]	-
Solyc04g074880.3	5.47788	5.00543	5.01842	2.60743	2.94322	2.44127	5.01652	4.48559	5.61523	5.77504	2.87761	2.21777	3.07434	3.38429	5.16724	2.66397	5.22309	2.8885	0.956414	3.06745e-11	1.14613e-09	0.851865	3.51606e-08	4.65735e-07	-0.115213	0.524703	0.672895	-0.01386	0.913358	0.941803	-	4	60892217	60898550	+	1986	protein_coding	-	-
Solyc08g079280.3	21.1322	20.2241	20.3217	14.5999	13.1358	11.7982	24.9061	24.393	24.5667	21.4896	14.9328	13.2363	15.1975	14.7685	20.5593	13.178	23.8388	14.5338	0.642828	3.07485e-11	1.14706e-09	0.711278	5.97351e-18	3.12473e-16	-0.140808	0.171601	0.30542	-0.212775	0.00607783	0.0153467	-	8	63007901	63010172	+	2025	protein_coding	-	p450	Cytochrome P450 (AHRD V3.3 *** A0A1U9X605_THAGA)
Solyc04g081655.1	0	0	0	11.4692	8.45214	11.7225	0	0	0	0	13.671	15.1784	17.8307	16.1497	0	10.548	0	15.7074	-8.26676	3.09282e-11	1.15193e-09	-8.7138	1.14875e-16	5.21327e-15	-0.575628	0.0166059	0.0482206	#N/A	#N/A	#N/A	-	4	65694931	65695417	-	147	protein_coding	-	-
Solyc09g011110.1	9.60212	7.71694	10.1954	29.2292	19.1853	20.1097	0.0565333	0.104016	0.164256	0	3.37457	2.7974	1.90973	3.42569	9.17149	22.8414	0.0812015	2.87685	-1.31486	3.16177e-11	1.17574e-09	-5.14	3.65957e-14	1.22733e-12	2.98993	1.73534e-36	2.90284e-34	6.80946	6.67172e-27	1.40261e-25	-	9	4451272	4451820	-	549	protein_coding	-	-	Transcriptional regulator SUPERMAN (AHRD V3.3 *** A0A2G3AYQ1_CAPCH)
Solyc09g009940.3	46.4727	46.6086	45.4311	35.1593	35.5847	33.2095	60.625	64.5195	64.3416	58.4651	55.9256	59.5508	51.7975	54.0848	46.1708	34.6512	61.9878	55.3397	0.41487	3.20441e-11	1.1897e-09	0.160743	0.0181526	0.0537289	-0.674918	1.07672e-20	6.54515e-19	-0.42443	5.13066e-12	4.47634e-11	-	9	3401936	3409081	-	2014	protein_coding	SRP54CP [Source:Projected from Arabidopsis thaliana (AT5G03940) UniProtKB/TrEMBL;Acc:A0A178UD49]	-	Signal recognition particle protein (AHRD V3.3 *** A0A1U8EGH6_CAPAN)
Solyc09g055183.1	6.44073	6.06507	6.37008	3.66859	3.68258	3.27954	4.00071	3.7955	4.26818	4.26652	2.5772	1.83841	2.14272	2.42179	6.29196	3.54357	4.08273	2.24503	0.829216	3.31822e-11	1.23e-09	0.86106	9.54258e-10	1.65657e-08	0.660264	4.7971e-05	0.00030898	0.625117	1.45868e-08	9.09371e-08	-	9	37151796	37156033	+	1986	protein_coding	-	Pkinase_Tyr
Solyc06g072350.3	7.9679	9.77695	12.086	19.4401	20.1113	22.744	58.2456	55.068	84.7247	73.9896	59.9537	55.6062	57.0495	60.7304	9.94362	20.7651	68.0069	58.3349	-1.06316	3.33479e-11	1.23419e-09	0.218104	0.0956679	0.202849	-1.48953	4.27293e-64	2.57692e-61	-2.77462	2.68867e-59	1.72491e-57	-	6	44764974	44766313	+	827	protein_coding	CASP-like protein [Source:UniProtKB/TrEMBL;Acc:K4C8V5]	-	CASP-like protein (AHRD V3.3 *** A0A2G3CXI9_CAPCH)
Solyc10g086580.2	181.122	192.869	182.583	141.412	129.096	117.393	254.675	259.363	233.111	290.951	234.343	218.614	218.894	206.408	185.525	129.301	259.525	219.565	0.521629	3.40631e-11	1.25867e-09	0.238238	0.00230562	0.00952212	-0.763385	5.53827e-20	3.08809e-18	-0.48364	1.51063e-09	1.04557e-08	-	10	65486787	65489640	-	1756	protein_coding	-	AAA	Ribulose bisphosphate carboxylase/oxygenase activase, chloroplastic (AHRD V3.3 *** RCA_SOLPN)
Solyc03g080160.3	159.846	161.907	181.108	238.684	228.299	225.238	180.307	164.091	176.671	156.47	219.704	242.069	237.36	244.157	167.62	230.74	169.385	235.823	-0.460299	3.47431e-11	1.28177e-09	-0.480548	6.70302e-12	1.65434e-10	-0.030966	0.621075	0.750544	-0.0146102	0.847267	0.897203	-	3	53479929	53485122	-	1249	protein_coding	-	-
Solyc03g116770.3	0.101139	0.0541883	0	2.38614	1.63017	1.00024	0.425161	3.21285	0.735296	1.33247	0.368697	3.85602	0.120691	0.874859	0.0517757	1.67218	1.42644	1.30507	-4.97623	3.4806e-11	1.28207e-09	0.125699	0.907194	0.948975	0.359514	0.747052	0.842115	-4.75757	6.33045e-08	3.68571e-07	-	3	67539444	67540689	+	1022	protein_coding	-	-	seed dormancy control protein (AHRD V3.3 *** AT1G15320.2)
Solyc05g012510.3	93.6095	92.9294	100.172	72.8029	71.7656	65.2575	75.5023	85.0001	65.5589	65.0376	80.2396	69.3764	71.3199	69.5769	95.5703	69.942	72.7747	72.6282	0.451188	3.57453e-11	1.3146e-09	0.00021744	0.998249	0.999644	-0.0538741	0.500774	0.653064	0.393564	6.38655e-05	0.000240709	-	5	5761181	5767365	-	3171	protein_coding	Alpha-1,4 glucan phosphorylase [Source:UniProtKB/TrEMBL;Acc:K4BXX3]	-	Alpha-1,4 glucan phosphorylase (AHRD V3.3 *** A0A2G2VL62_CAPBA)
Solyc05g014390.3	22.1715	23.3224	21.0556	16.7652	15.837	16.4213	9.74806	10.2473	9.55467	11.2163	12.1513	10.7055	10.631	12.1458	22.1832	16.3412	10.1916	11.4084	0.44186	3.74541e-11	1.37528e-09	-0.165814	0.0489674	0.120139	0.518966	1.56362e-10	2.8968e-09	1.12275	2.8163e-46	1.21777e-44	-	5	8239341	8245699	+	5021	protein_coding	-	ABC_tran
Solyc01g110210.2	0	0.0317184	0	0.827675	0.73317	0.546446	0.142207	1.63531	0.183636	0.41597	0.263771	1.16173	0.0117742	0.153038	0.0105728	0.70243	0.59428	0.397578	-6.07088	3.75634e-11	1.37713e-09	0.57864	0.641374	0.778312	0.823061	0.489782	0.643487	-5.81988	0.000165341	0.000581837	-	1	96887401	96890293	+	2619	protein_coding	-	-
Solyc09g063020.3	12.9466	13.7052	12.6922	22.5344	19.9091	20.7989	11.3802	13.1803	11.9932	11.1571	18.9356	18.6154	19.0938	19.651	13.1147	21.0808	11.9277	19.0739	-0.683589	3.77284e-11	1.38101e-09	-0.679444	8.44397e-14	2.69432e-12	0.144542	0.100023	0.202781	0.136835	0.205769	0.31167	-	9	61179314	61183432	-	990	protein_coding	-	-
Solyc10g080990.2	5.31649	5.34194	4.9165	9.09817	11.4641	8.89761	2.23586	2.30093	2.09201	2.568	3.22058	4.61719	3.0686	4.44211	5.19164	9.81995	2.2992	3.83712	-0.918999	3.79896e-11	1.3884e-09	-0.743326	3.75656e-05	0.000257301	1.35549	8.01773e-14	2.44338e-12	1.17603	3.58344e-16	4.20903e-15	-	10	62302550	62304740	+	1638	protein_coding	WAT1-related protein [Source:UniProtKB/TrEMBL;Acc:K4D2Y6]	DUF6
Solyc02g084430.3	9.30065	9.06019	8.99358	3.75564	3.23378	3.46422	7.1721	5.25506	6.94613	12.0676	5.58662	8.29604	4.98178	4.72872	9.11814	3.48455	7.86022	5.89829	1.38985	4.25618e-11	1.55307e-09	0.409186	0.142776	0.274275	-0.760764	0.00403735	0.0146887	0.215817	0.405775	0.52724	-	2	48086739	48087848	+	489	protein_coding	-	-	B-box zinc finger protein 19 (AHRD V3.3 *-* A0A2G3AAA5_CAPAN)
Solyc02g090890.3	36.9896	33.8145	30.9884	22.8346	23.7079	23.5866	34.1077	35.7607	32.9237	33.0469	34.5076	33.5305	28.6828	32.0313	33.9308	23.3764	33.9598	32.1881	0.538571	4.36112e-11	1.58889e-09	0.0743969	0.319432	0.49107	-0.460928	1.8245e-08	2.39611e-07	-0.000363435	0.996257	0.997694	-	2	53006909	53012686	-	2749	protein_coding	Zeaxanthin epoxidase, chloroplastic [Source:Projected from Arabidopsis thaliana (AT5G67030) UniProtKB/Swiss-Prot;Acc:Q9FGC7]	FHA
Solyc03g114800.1	291.886	299.002	305.334	370.049	390.698	380.059	170.099	174.618	162.179	157.1	268.342	299.458	269.585	340.7	298.741	380.269	165.999	294.521	-0.347408	4.38053e-11	1.59348e-09	-0.830636	5.19537e-20	3.33803e-18	0.369032	0.000129	0.000745505	0.848208	3.00427e-47	1.34079e-45	-	3	66171281	66172231	-	951	protein_coding	Sulfotransferase [Source:UniProtKB/TrEMBL;Acc:K4BKY2]	Sulfotransfer_1	Sulfotransferase (AHRD V3.3 *** A0A2G3CYQ4_CAPCH)
Solyc01g096070.3	32.5864	36.0466	34.109	24.2157	25.2894	22.2276	80.8326	67.5758	83.1086	79.7262	55.3644	40.1322	58.8068	48.3799	34.2474	23.9109	77.8108	50.6708	0.518821	4.84899e-11	1.76115e-09	0.615934	2.62798e-07	2.91718e-06	-1.08314	1.79542e-16	7.16822e-15	-1.1833	5.48361e-44	2.19057e-42	-	1	87056525	87060321	+	2356	protein_coding	-	Auxin_resp	Auxin Response Factor 18
Solyc03g114750.3	6.06395	6.43049	6.84046	15.0094	11.5206	10.5794	0.0453312	0.403127	0.117075	0.162064	5.09076	9.83295	2.79241	8.88612	6.44497	12.3698	0.181899	6.65056	-0.939841	5.00502e-11	1.815e-09	-5.19108	4.42667e-14	1.46384e-12	0.896085	0.0590737	0.134291	5.14046	4.95225e-16	5.76233e-15	-	3	66138043	66141613	-	2054	protein_coding	-	-	18S pre-ribosomal assembly protein gar2-like protein (AHRD V3.3 --* NP_178475.2)
Solyc02g090100.1	94.8032	99.4356	107.514	70.4952	66.0615	59.0112	109.866	91.438	102.717	90.4141	91.4408	97.1229	83.7443	77.1726	100.584	65.1893	98.6088	87.3702	0.626365	5.07517e-11	1.83759e-09	0.171639	0.0846574	0.184807	-0.422067	9.14272e-05	0.000547774	0.0291794	0.753508	0.828539	-	2	52366317	52366805	+	489	protein_coding	YCF37 [Source:Projected from Arabidopsis thaliana (AT2G23670) UniProtKB/TrEMBL;Acc:A0A178VUP0]	-	homolog of Synechocystis YCF37 (AHRD V3.3 *** AT2G23670.1)
Solyc06g083030.3	17.0657	15.9108	17.9383	25.3599	24.0248	30.2162	11.2286	12.5513	9.84997	8.3445	15.8656	19.1632	13.8306	19.3312	16.9716	26.5336	10.4936	17.0477	-0.643712	5.70825e-11	2.06361e-09	-0.70319	9.92869e-07	9.81003e-06	0.638781	2.79106e-06	2.40268e-05	0.693916	3.59417e-08	2.15641e-07	-	6	48631572	48651953	-	4370	protein_coding	-	Peptidase_S10
Solyc12g096150.2	136.255	140.799	153.632	197.733	190.013	194.004	169.744	134.868	165.338	150.416	210.11	252.352	219.039	249.435	143.562	193.917	155.092	232.734	-0.433043	5.76979e-11	2.08265e-09	-0.588906	1.12359e-09	1.92723e-08	-0.262738	0.00188253	0.00767375	-0.110844	0.221168	0.329831	-	12	66164180	66167024	+	1085	protein_coding	60S ribosomal protein L13 [Source:UniProtKB/TrEMBL;Acc:K4DH88]	-	60S ribosomal protein L13 (AHRD V3.3 *** A0A1U8GMG9_CAPAN)
Solyc03g025585.1	6.55472	5.98033	8.04686	3.13258	3.23989	3.64677	4.364	5.47604	4.00673	4.66352	3.79705	3.63433	2.61885	3.50276	6.86064	3.33974	4.62757	3.38825	1.03897	6.29901e-11	2.27017e-09	0.447158	0.00451256	0.0168528	-0.0203198	0.90402	0.945095	0.567235	0.000218945	0.000754387	-	3	3013074	3016496	+	1778	protein_coding	-	-
Solyc03g115050.3	23.7737	27.3083	25.2488	34.813	39.7017	37.1432	33.4626	36.731	32.0352	28.4948	35.8762	37.2769	32.0842	37.8196	25.4436	37.2193	32.6809	35.7642	-0.548396	6.42176e-11	2.30977e-09	-0.133023	0.159501	0.298075	0.0580335	0.500024	0.652599	-0.360785	0.00021092	0.000729613	-	3	66368886	66372359	-	2175	protein_coding	-	tRNA_anti
Solyc07g009330.3	48.5653	51.787	54.5282	38.0279	31.931	30.946	48.6164	39.4794	64.3092	50.4209	38.0004	43.3105	33.0807	34.6439	51.6268	33.635	50.7065	37.2589	0.619018	6.42864e-11	2.30977e-09	0.441685	0.00160946	0.00700352	-0.14705	0.212578	0.357865	0.0265985	0.844051	0.894777	-	7	4378948	4384637	-	1965	protein_coding	-	-
Solyc03g063560.3	29.3928	28.1924	27.9715	22.6016	22.106	22.2839	28.4101	33.0448	25.4396	26.8823	28.6932	27.9258	22.5854	25.2692	28.5189	22.3305	28.4442	26.1184	0.35386	6.47883e-11	2.32423e-09	0.120293	0.248315	0.410599	-0.225475	0.0154683	0.0454763	0.00431032	0.962345	0.976336	-	3	37131991	37173519	-	6286	protein_coding	-	GATase_2	Glutamate synthase (AHRD V3.3 *** W7TEE5_9STRA)
Solyc04g005540.3	8.87996	8.33559	8.38729	6.08577	6.04377	6.1528	5.36962	6.55247	5.13492	5.45144	4.82274	4.67443	4.55887	4.27702	8.53428	6.09411	5.62711	4.58327	0.486987	6.70105e-11	2.40027e-09	0.293601	0.00263711	0.0106797	0.411552	1.59404e-07	1.78111e-06	0.601108	1.08893e-09	7.63095e-09	-	4	355238	361526	+	5046	protein_coding	-	NB-ARC	Pvr4 (AHRD V3.3 *** A0A1D5AHY8_CAPAN)
Solyc10g085850.1	129.789	159.884	138.754	90.32	70.6743	79.7004	86.0964	64.3641	104.951	86.8531	80.0096	66.4667	63.0669	66.7139	142.809	80.2316	85.5662	69.0643	0.832918	6.75559e-11	2.41611e-09	0.306042	0.0425895	0.107366	0.21662	0.10537	0.211062	0.740043	1.40782e-06	6.92011e-06	-	10	65027135	65027311	+	177	protein_coding	TPSI1 protein [Source:UniProtKB/TrEMBL;Acc:Q41336]	-	TPS.1
Solyc07g032250.3	30.9577	34.2765	34.959	48.2906	48.1766	52.4853	93.9607	73.8524	100.583	70.7742	35.7804	40.813	55.1833	41.3131	33.3977	49.6508	84.7926	43.2724	-0.5718	7.42334e-11	2.65087e-09	0.967538	1.79764e-10	3.49822e-09	0.198836	0.162429	0.293472	-1.34367	3.15427e-25	6.06427e-24	-	7	36561029	36565091	-	803	protein_coding	-	-
Solyc09g059040.3	24.5928	25.955	22.3688	34.5676	35.0577	35.1551	18.8003	19.3456	20.4251	19.1605	28.9206	27.9933	28.5017	28.0741	24.3056	34.9268	19.4329	28.3724	-0.522097	7.52521e-11	2.68315e-09	-0.548811	3.83138e-18	2.0266e-16	0.300472	5.62613e-07	5.62049e-06	0.323642	8.64172e-05	0.000319184	-	9	53281695	53285465	-	1532	protein_coding	-	ADH_N	Oxidoreductase, zinc-binding dehydrogenase family protein (AHRD V3.3 *** A0A2U1PT68_ARTAN)
Solyc03g117670.3	38.9733	40.2491	38.2328	74.0328	66.3512	65.9152	23.9136	26.6802	34.0011	29.9311	39.6369	54.6285	51.8998	52.7332	39.1517	68.7664	28.6315	49.7246	-0.811406	7.62169e-11	2.71341e-09	-0.800057	3.90731e-07	4.18977e-06	0.467387	0.000804692	0.00369118	0.45201	0.00390119	0.0103324	-	3	68234191	68234806	+	183	protein_coding	-	-
Solyc09g090557.1	9.2779	9.46122	9.16277	6.38264	5.60135	4.72903	13.6291	13.2815	12.6258	15.7199	12.9013	12.8467	13.4953	13.1948	9.30063	5.57101	13.8141	13.1095	0.740408	8.21782e-11	2.9212e-09	0.0722461	0.372079	0.543925	-1.23436	3.7943e-31	4.55256e-29	-0.57002	1.50156e-10	1.14615e-09	-	9	70536110	70541721	+	4033	protein_coding	Protein PROTON GRADIENT REGULATION 5, chloroplastic [Source:Projected from Arabidopsis thaliana (AT2G05620) UniProtKB/Swiss-Prot;Acc:Q9SL05]	-
Solyc01g105510.3	10.8615	10.464	9.91623	7.18052	7.03681	6.92429	11.4189	10.8001	10.8126	12.191	7.82498	7.30362	7.49752	7.73803	10.4139	7.04721	11.3057	7.59104	0.564654	8.439e-11	2.99527e-09	0.571589	8.59638e-14	2.73557e-12	-0.106584	0.187657	0.326863	-0.11732	0.154023	0.245947	-	1	93550382	93561062	+	2805	protein_coding	-	-	LMBR1-like membrane protein (AHRD V3.3 *** A0A200RDV5_9MAGN)
Solyc01g006020.3	51.9933	53.5583	50.022	38.3937	35.7487	38.1937	40.6441	44.2974	47.2195	40.7791	42.8376	40.7932	45.126	38.289	51.8579	37.4454	43.235	41.7615	0.470851	9.07244e-11	3.21522e-09	0.0474537	0.568541	0.721286	-0.156884	0.0608551	0.137468	0.262912	0.000899562	0.00275672	-	1	678843	681793	-	1079	protein_coding	-	-
Solyc02g081330.3	17.8492	17.7385	15.6652	12.2059	11.6619	11.4821	20.0584	20.5142	19.9571	18.241	18.3039	16.5804	14.4461	14.9782	17.0843	11.7833	19.6927	16.0772	0.537074	9.28607e-11	3.28595e-09	0.29003	0.00121307	0.00548198	-0.447727	7.81649e-06	6.0991e-05	-0.204097	0.0097008	0.0231878	-	2	45890294	45895333	+	3172	protein_coding	Phytoene synthase 2 [Source:UniProtKB/TrEMBL;Acc:A9Q2P8]	-
Solyc10g039290.2	13.6686	12.5813	13.5756	8.4929	9.82767	9.1238	3.34478	3.20649	2.96687	3.33609	5.52569	10.5446	5.11507	9.00859	13.2752	9.14812	3.21356	7.5485	0.537803	9.34054e-11	3.30023e-09	-1.23595	1.20056e-09	2.04805e-08	0.277866	0.217836	0.364496	2.0473	1.35375e-143	4.43899e-141	-	10	21005022	21010792	-	4853	protein_coding	-	-	Major facilitator superfamily protein (AHRD V3.3 *** A0A1P8AT47_ARATH)
Solyc07g042440.3	70.6321	72.3637	71.3394	53.1598	55.2386	50.7089	95.2977	89.6276	95.9881	83.4938	99.4953	92.726	95.7108	94.6078	71.4451	53.0357	91.1018	95.635	0.430494	9.38157e-11	3.30973e-09	-0.0729378	0.2749	0.441468	-0.849954	3.12835e-40	6.45878e-38	-0.349996	5.2819e-07	2.74671e-06	-	7	55701390	55704072	-	1050	protein_coding	-	-	Peroxiredoxin Q (AHRD V3.3 *** D7TCA6_VITVI)
Solyc10g006800.3	25.9117	23.9039	24.132	17.2901	14.9684	12.9661	43.0045	43.8308	39.4712	45.0065	46.4713	41.854	48.4896	41.7922	24.6492	15.0748	42.8282	44.6518	0.710543	9.89878e-11	3.48693e-09	-0.0629925	0.407092	0.577471	-1.56621	3.11487e-44	8.11175e-42	-0.796199	1.80178e-28	4.09415e-27	-	10	1233682	1240096	-	2194	protein_coding	-	Ion_trans
Solyc05g053780.3	269.313	276.493	308.952	399.707	386.811	388.194	292.034	260.285	273.828	239.03	344.414	370.342	344.797	354.819	284.919	391.571	266.294	353.593	-0.458013	9.98015e-11	3.51031e-09	-0.412113	3.80368e-08	5.01026e-07	0.147624	0.00708903	0.0237753	0.0980167	0.251303	0.365205	-	5	64659059	64662015	+	474	protein_coding	-	RRM_1
Solyc09g059345.1	0	0.0474147	0	0.807656	0.950931	1.1336	0	0.179268	0	0.0345454	1.50551	1.05852	1.72488	0.950278	0.0158049	0.964064	0.0534533	1.3098	-5.94802	1.00966e-10	3.54595e-09	-4.60256	1.37153e-05	0.000104037	-0.440136	0.126631	0.243395	-1.76678	0.398885	0.520492	-	9	54607614	54621552	+	1752	protein_coding	-	-
Solyc04g076280.3	0	0.0218377	0.0900869	0.973481	1.2471	1.15169	0.0979078	0.0450355	0.0474115	0	1.68395	1.4397	2.06712	1.38595	0.0373082	1.12409	0.0475887	1.64418	-4.959	1.01183e-10	3.54823e-09	-5.12204	1.55913e-18	8.61311e-17	-0.546105	0.035314	0.0894342	-0.363799	0.819732	0.87765	-	4	61288808	61295172	+	1268	protein_coding	-	SRF-TF
Solyc09g075160.3	61.1709	60.1719	60.3041	46.1292	44.5726	42.1944	74.0012	66.4693	86.064	69.0481	48.2383	56.1172	45.5724	44.5099	60.5489	44.2987	73.8956	48.6094	0.451783	1.05742e-10	3.70256e-09	0.60128	1.86386e-08	2.62472e-07	-0.133562	0.179967	0.316378	-0.286619	0.00250866	0.00694582	-	9	67375675	67379249	+	994	protein_coding	-	-
Solyc05g050500.1	32.9953	35.6235	32.7664	22.5178	21.3145	18.3449	37.7913	35.0417	36.1866	40.099	31.0114	27.7396	33.8098	28.1558	33.7951	20.7257	37.2797	30.1791	0.706218	1.10044e-10	3.84741e-09	0.301984	0.00110318	0.00505103	-0.541575	4.57015e-06	3.76788e-05	-0.140703	0.100364	0.172692	-	5	61490700	61491425	+	726	protein_coding	-	-	ATP synthase delta chain chloroplastic-like (AHRD V3.3 *** A0A2K3N7F4_TRIPR)
Solyc09g055760.3	59.258	62.988	57.1502	41.5609	43.2679	45.6684	66.8617	68.354	62.5011	61.3978	47.516	46.7691	48.7661	49.8189	59.7987	43.4991	64.7786	48.2175	0.459856	1.1232e-10	3.91921e-09	0.422991	1.70139e-11	3.95942e-10	-0.148004	0.0236199	0.0643787	-0.114773	0.0974663	0.168454	-	9	44647496	44659643	-	1627	protein_coding	-	-
Solyc10g007050.3	10.9232	13.2638	12.6983	7.74212	6.46668	7.5247	10.928	13.0094	8.66201	9.32687	10.0674	9.55297	12.2552	9.62005	12.2951	7.2445	10.4816	10.3739	0.763927	1.12432e-10	3.91921e-09	0.0124835	0.929693	0.962778	-0.517677	4.45694e-05	0.000289676	0.230178	0.109597	0.185748	-	10	1424818	1434278	-	2096	protein_coding	-	-	Enolase-phosphatase .1
Solyc08g076220.3	121.968	127.62	119.88	93.0508	94.8945	84.0611	147.513	153.591	140.735	143.366	138.17	143.258	144.726	151.674	123.156	90.6688	146.301	144.457	0.442509	1.13594e-10	3.95382e-09	0.0151438	0.792307	0.880331	-0.671528	4.90917e-22	3.29922e-20	-0.247854	1.39117e-05	5.89977e-05	-	8	60360201	60365400	+	1764	protein_coding	Phosphoribulokinase [Source:UniProtKB/TrEMBL;Acc:K4CMY9]	-	Phosphoribulokinase (AHRD V3.3 *** A0A1U8GUA7_CAPAN)
Solyc03g053060.2	1.60133	2.75893	1.35327	0.146326	0.102933	0.0354884	2.75296	1.59589	1.31485	1.7282	0.0381539	0.211253	0.187342	0.412082	1.90451	0.0949158	1.84797	0.212208	4.33147	1.25162e-10	4.34997e-09	3.1141	3.25118e-10	6.01965e-09	-1.16456	0.251289	0.40428	0.0458627	0.899018	0.931901	-	3	23905631	23907838	+	823	protein_coding	-	-
Solyc01g103100.3	54.4761	54.3279	55.4869	39.4188	42.9489	39.8294	42.8535	40.3963	44.5959	45.6108	42.4094	46.1807	39.3439	39.822	54.7637	40.7324	43.3642	41.939	0.427607	1.26061e-10	4.37471e-09	0.0449847	0.556011	0.711256	-0.0416059	0.614395	0.745214	0.337448	2.37294e-07	1.29502e-06	-	1	91644267	91650321	+	1526	protein_coding	-	adh_short	NAD(P)-binding Rossmann-fold superfamily protein (AHRD V3.3 *** A0A2U1N9F9_ARTAN)
Solyc09g007630.3	61.5714	66.2436	72.5804	131.966	108.322	95.6615	112.129	93.2919	126.625	102.983	50.3937	61.066	75.4964	59.2747	66.7985	111.983	108.757	61.5577	-0.744665	1.27296e-10	4.41104e-09	0.818016	2.59496e-10	4.89666e-09	0.863805	5.97913e-09	8.51608e-08	-0.702695	3.12039e-11	2.54295e-10	-	9	1202696	1207909	+	1769	protein_coding	-	DnaJ	P58IPK
Solyc02g081190.3	6.5251	12.0383	6.39512	2.95255	2.74746	2.36813	3.97846	8.44448	6.35995	4.90732	1.18813	1.96908	3.02413	1.19039	8.3195	2.68938	5.92255	1.84294	1.62934	1.2828e-10	4.43855e-09	1.68193	6.80031e-08	8.54793e-07	0.545376	0.101071	0.204362	0.490227	0.0738625	0.133586	-	2	45806081	45807784	+	1295	protein_coding	-	2OG-FeII_Oxy
Solyc10g052490.2	2.0058	2.28891	2.38939	0.485591	0.455449	0.529965	2.87841	2.3314	3.66646	2.50148	0.633078	0.52579	1.11907	0.683757	2.22803	0.490335	2.84444	0.740424	2.18439	1.29358e-10	4.46926e-09	1.94068	3.2133e-11	7.14726e-10	-0.593048	0.169387	0.302441	-0.352169	0.131728	0.216284	-	10	52768215	52769885	+	992	protein_coding	-	NmrA	Isoflavone reductase homolog (AHRD V3.3 *** IFRH_SOLTU)
Solyc06g068950.3	36.7964	40.2472	41.3329	27.8088	23.833	20.7622	29.9648	29.3955	26.6093	29.9078	31.2257	25.9097	27.3664	28.7014	39.4588	24.1347	28.9693	28.3008	0.710026	1.31529e-10	4.53754e-09	0.0308434	0.703831	0.821878	-0.229296	0.0500752	0.118048	0.446173	5.10019e-09	3.34195e-08	-	6	42891963	42895974	+	1795	protein_coding	-	Methyltransf_11
Solyc07g055910.3	6.89317	7.59503	7.80325	14.1775	12.7034	10.6055	17.7595	18.459	17.7465	20.6959	14.2812	15.9561	15.6426	15.5758	7.43048	12.4955	18.6652	15.3639	-0.749352	1.32212e-10	4.54984e-09	0.277453	0.000260389	0.00143445	-0.297769	0.00571993	0.0197802	-1.32874	7.2252e-54	3.86802e-52	-	7	63944525	63950460	+	3850	protein_coding	-	-
Solyc05g012660.2	0.742992	0.580253	0.751514	0.0146719	0.0688056	0.0569337	0	0	0	0	0	0.0282426	0.0601103	0.015025	0.691586	0.0468037	0	0.0258444	3.87327	1.32274e-10	4.54984e-09	-3.27042	0.144516	1	0.858051	0.501094	0.653202	8.00896	3.33419e-13	3.19727e-12	-	5	5870250	5873184	+	2052	protein_coding	-	-
Solyc02g071285.1	29.8913	30.2292	31.1761	40.0872	44.3042	43.078	30.7449	26.5833	32.0848	30.7361	37.479	36.0848	37.869	36.5094	30.4322	42.4898	30.0373	36.9856	-0.481073	1.36002e-10	4.66711e-09	-0.303495	7.86051e-05	0.000493243	0.200904	0.00339281	0.0127127	0.0196716	0.815549	0.874639	-	2	41349200	41352965	+	1276	protein_coding	-	-
Solyc10g085800.2	12.7531	14.0245	12.5297	21.064	19.5237	18.7661	9.44995	10.3919	11.9492	11.7447	11.521	17.3725	15.9268	17.6853	13.1024	19.7846	10.8839	15.6264	-0.593703	1.36082e-10	4.66711e-09	-0.525589	0.000266045	0.00146084	0.340639	0.0210783	0.0586726	0.268193	0.0146046	0.0333076	-	10	65004863	65008015	-	1698	protein_coding	-	-	PLATZ transcription factor family protein (AHRD V3.3 *** F4IHN4_ARATH)
Solyc02g065250.2	28.3936	28.8447	27.5317	15.3913	13.2404	19.2965	29.0858	30.5305	28.9406	30.0095	30.0915	30.3337	31.4695	29.4271	28.2567	15.9761	29.6416	30.3305	0.823842	1.38352e-10	4.73801e-09	-0.0360093	0.542486	0.699756	-0.924416	1.34288e-13	3.96071e-12	-0.0684416	0.287031	0.405391	-	2	36984052	36990886	+	1559	protein_coding	-	-	Methyl esterase.1
Solyc09g015000.3	0.0548641	0	0.181895	3.45172	2.45807	3.41058	0.0658955	0	0.0638193	0	2.80006	2.33784	3.86275	2.48745	0.0789197	3.10679	0.0324287	2.87202	-5.32267	1.43668e-10	4.91285e-09	-6.49813	1.30754e-09	2.21775e-08	0.113735	0.704845	0.81256	1.29337	0.565051	1	-	9	7427724	7428194	+	471	protein_coding	-	-
Solyc01g097290.3	41.9916	44.4448	50.1309	28.4704	29.4656	26.3498	69.7765	58.1912	65.3455	64.5804	67.0678	83.7285	82.1191	85.4561	45.5224	28.0953	64.4734	79.5929	0.696388	1.47218e-10	5.02689e-09	-0.307662	0.00211956	0.00886597	-1.5019	9.34293e-42	2.05877e-39	-0.501837	2.22951e-07	1.22155e-06	-	1	88071879	88074392	+	552	protein_coding	Auxin-responsive protein IAA16 [Source:Projected from Arabidopsis thaliana (AT3G04730) UniProtKB/Swiss-Prot;Acc:O24407]	-
Solyc04g011630.2	31.3448	30.287	29.9702	20.4986	21.855	23.5683	24.0532	24.7272	21.1166	21.9972	22.8035	27.2448	21.1121	23.9681	30.534	21.9739	22.9736	23.7821	0.475464	1.48726e-10	5.07098e-09	-0.0530468	0.577982	0.728184	-0.113572	0.269779	0.425208	0.411035	4.94407e-08	2.91738e-07	-	4	4103151	4106632	-	2911	protein_coding	-	-
Solyc08g083330.2	99.5871	87.3409	83.202	65.0828	61.7105	61.5214	62.9575	69.1949	67.2247	72.573	64.0162	61.426	69.7095	60.304	90.0434	62.7716	67.9875	63.8639	0.521559	1.51291e-10	5.15095e-09	0.0873651	0.227943	0.385762	-0.02438	0.741283	0.838425	0.406099	9.23736e-07	4.65496e-06	-	8	65940867	65946073	-	1861	protein_coding	-	-	Polyketide cyclase/dehydrase and lipid transport superfamily protein (AHRD V3.3 *** Q9XIR9_ARATH)
Solyc06g019200.3	18.3773	18.8805	20.4339	13.4287	12.5423	12.827	18.0257	17.6694	17.7391	17.0848	17.5123	17.2994	16.5436	16.8485	19.2305	12.9327	17.6298	17.0509	0.573075	1.53233e-10	5.20949e-09	0.0451216	0.499388	0.662265	-0.398607	2.85876e-07	3.02048e-06	0.125525	0.10054	0.172931	-	6	18182481	18186872	-	1603	protein_coding	-	-
Solyc01g103410.3	22.6897	22.0506	19.973	14.159	16.1586	14.4665	13.173	13.9995	13.8545	14.6988	11.5535	11.2295	12.5352	11.7553	21.5711	14.928	13.9314	11.7684	0.531799	1.54338e-10	5.23942e-09	0.240483	0.000286292	0.00155532	0.343728	1.49003e-05	0.000108957	0.631546	4.80414e-18	6.31168e-17	-	1	91885790	91899954	-	4797	protein_coding	-	-	KH domain-containing protein (AHRD V3.3 *** A0A2G2W8I6_CAPBA)
Solyc09g015020.1	0	0.0595488	0	4.85591	4.43304	4.89924	0	0	0	0.0650791	5.13215	4.42443	3.71365	3.91192	0.0198496	4.72939	0.0162698	4.29554	-7.80966	1.58045e-10	5.35749e-09	-7.78271	1.77533e-13	5.38153e-12	0.139189	0.534358	0.681122	0.108816	0.977256	1	-	9	7440382	7440846	+	465	protein_coding	-	-	Class I heat shock protein (AHRD V3.3 *** A0A2K3KSJ8_TRIPR)
Solyc12g098870.2	1.73918	1.38781	1.51989	2.91007	4.21883	3.04617	0.0148147	0.0681444	0.0645657	0.0433343	0.509605	1.39698	0.191349	0.846203	1.54896	3.39169	0.0477148	0.736033	-1.12969	1.67678e-10	5.67583e-09	-3.9452	6.77875e-12	1.66955e-10	2.20477	0.000718581	0.00334778	5.00865	5.5943e-47	2.4641e-45	-	12	67228949	67234881	-	4190	protein_coding	-	ABC_membrane
Solyc12g021280.2	7.43346	7.67738	6.43261	4.15748	4.58814	4.21134	6.02256	8.42851	7.14816	7.10957	5.39488	6.21527	5.08781	4.52295	7.18115	4.31899	7.1772	5.30523	0.734261	1.71565e-10	5.79898e-09	0.433385	0.000999957	0.0046459	-0.296318	0.0224352	0.0617298	0.00117004	0.992651	0.995476	-	12	15123464	15137437	-	2788	protein_coding	Serine/threonine-protein kinase STN7, chloroplastic [Source:Projected from Arabidopsis thaliana (AT1G68830) UniProtKB/Swiss-Prot;Acc:Q9S713]	Pkinase	Serine/threonine-protein kinase STN7, chloroplastic (AHRD V3.3 *** A0A1U8EJ32_CAPAN)
Solyc11g032090.2	4.55294	7.67707	6.43678	13.0462	13.6856	12.4091	0.131373	3.02143	2.60829	5.39589	13.3245	13.9365	12.3346	13.1808	6.22226	13.047	2.78924	13.1941	-1.06882	1.73539e-10	5.85725e-09	-2.24594	0.00714763	0.0248893	-0.0157422	0.852696	0.912459	1.15794	0.243401	0.355877	-	11	24911113	24916028	-	1890	protein_coding	-	-
Solyc03g032210.3	63.3896	47.3418	57.6396	87.7394	98.4866	86.25	20.9498	28.4359	20.9492	18.5894	58.1233	81.4014	40.5123	66.0826	56.1236	90.8254	22.2311	61.5299	-0.693428	1.83722e-10	6.19203e-09	-1.47163	3.61589e-15	1.36572e-13	0.562501	0.00262789	0.0102091	1.33628	1.29671e-20	1.97256e-19	-	3	4740921	4743812	+	1960	protein_coding	-	AMP-binding	AMP-dependent synthetase/ligase (AHRD V3.3 *** A0A200QNF3_9MAGN)
Solyc06g068230.3	40.1364	40.3502	38.1678	30.7838	29.0767	26.5157	64.2614	72.4547	52.3887	60.0614	69.716	58.2456	56.5182	55.8564	39.5514	28.7921	62.2916	60.084	0.458876	1.86085e-10	6.26262e-09	0.0493666	0.651991	0.785873	-1.06079	2.40126e-26	2.17509e-24	-0.654719	8.3782e-11	6.53239e-10	-	6	42400752	42411479	+	5958	protein_coding	-	-
Solyc07g055930.3	20.7755	15.2816	18.8618	34.8387	35.0573	27.737	22.6233	20.1191	26.7544	25.118	13.0594	24.3073	11.1093	18.3898	18.3063	32.5443	23.6537	16.7165	-0.82891	1.92298e-10	6.46243e-09	0.497134	0.0138147	0.0426974	0.961941	0.00213898	0.00856825	-0.36886	0.00344177	0.00924319	-	7	63982398	63989079	-	2265	protein_coding	Hexosyltransferase [Source:UniProtKB/TrEMBL;Acc:K4CGC6]	Glyco_transf_8	Hexosyltransferase (AHRD V3.3 *** A0A2G2WG07_CAPBA)
Solyc06g060310.3	7.05702	7.85638	6.32286	4.16064	4.33712	4.13266	13.6525	13.7843	14.4234	14.0105	9.57675	8.68881	8.88473	8.60065	7.07875	4.21014	13.9677	8.93773	0.750356	2.03556e-10	6.83096e-09	0.641472	2.17495e-20	1.44858e-18	-1.08513	1.12403e-32	1.49764e-30	-0.979494	7.14575e-27	1.5008e-25	-	6	38399566	38404046	-	2728	protein_coding	-	-	Chlorophyllide a oxygenase, chloroplastic (AHRD V3.3 *** A0A2G3C7C2_CAPCH)
Solyc12g099270.2	25.4758	26.5378	26.4833	17.9434	18.2487	20.2052	21.5076	23.3509	23.5562	23.3469	17.753	19.1131	17.6157	17.77	26.1656	18.7991	22.9404	18.063	0.4777	2.04643e-10	6.85759e-09	0.341745	1.25224e-07	1.49182e-06	0.0580426	0.449755	0.607081	0.190097	0.00310643	0.00842597	-	12	67450146	67455648	-	2547	protein_coding	-	-	4Fe-4S ferredoxin-iron-sulfur binding protein (AHRD V3.3 *** A0A2K3N1K7_TRIPR)
Solyc04g077020.3	405.631	408.134	384.71	277.811	310.055	310.551	230.786	232.013	215.986	242.404	214.833	238.968	180.601	222.835	399.492	299.472	230.297	214.309	0.41651	2.07613e-10	6.94716e-09	0.1006	0.263186	0.428109	0.483271	2.34275e-06	2.06258e-05	0.795331	4.90907e-41	1.78305e-39	-	4	62076365	62079179	+	1661	protein_coding	Tubulin alpha chain [Source:UniProtKB/TrEMBL;Acc:K4BUD9]	Tubulin	Tubulin alpha chain (AHRD V3.3 *** A0A1U8GD16_CAPAN)
Solyc05g053330.3	9.16482	6.9352	9.84112	19.6216	21.5784	14.8438	0.14185	0.0782975	0.137381	0.248954	4.73593	6.99259	1.66303	7.86281	8.64705	18.6813	0.151621	5.31359	-1.11052	2.1943e-10	7.33209e-09	-5.14131	2.00215e-24	1.84918e-22	1.81415	0.000757274	0.00350241	5.84257	3.52439e-57	2.10651e-55	-	5	64297251	64299079	+	1094	protein_coding	-	Myb_DNA-binding	Transcription factor (AHRD V3.3 *** A0A2G3CHW7_CAPCH)
Solyc07g063420.3	77.3971	85.9032	78.0016	133.542	132.386	106.239	56.1772	68.0928	53.3614	52.2264	133.054	140.448	174.011	144.437	80.434	124.055	57.4644	147.988	-0.624502	2.20407e-10	7.35423e-09	-1.3676	1.25781e-34	2.4783e-32	-0.254081	0.0332791	0.0852798	0.485554	1.45999e-06	7.15272e-06	-	7	66031401	66034062	+	1437	protein_coding	NAC transcription factor [Source:UniProtKB/TrEMBL;Acc:K4CH25]	NAM	NAC domain-containing protein (AHRD V3.3 *** A0A2U1LQQ4_ARTAN)
Solyc01g108390.3	19.6292	17.6392	18.0544	9.40833	7.73825	9.54844	8.72909	6.24586	8.7431	10.1115	6.56697	7.5925	10.6742	7.48547	18.4409	8.89834	8.45739	8.07978	1.05376	2.23772e-10	7.45589e-09	0.0616036	0.774534	0.868411	0.139213	0.521116	0.669831	1.1273	3.24007e-10	2.3972e-09	-	1	95600041	95600581	-	416	protein_coding	-	-	Trypsin/subtilisin inhibitor (AHRD V3.3 *** A0A2G3AU57_CAPCH)
Solyc04g081520.2	0.0969038	0.0865319	0.0535454	1.0161	2.41786	0.58414	1.12508	8.63713	1.65324	1.68331	9.71459	0.67009	3.8353	8.47859	0.0789937	1.33937	3.27469	5.67464	-4.07792	2.33638e-10	7.77352e-09	-0.79618	0.400022	0.571004	-2.08414	0.0268129	0.0715833	-5.37023	7.45424e-09	4.81365e-08	-	4	65555813	65558742	+	1600	protein_coding	-	-
Solyc09g065525.1	0	0	0	0.990175	1.48092	0.960585	0.0275882	0	0	0	0.446587	0.746959	0.137051	0.328866	0	1.14389	0.00689706	0.414866	-7.99973	2.34342e-10	7.78587e-09	-5.68723	3.8373e-06	3.33809e-05	1.46022	0.00362081	0.0133944	#N/A	#N/A	#N/A	-	9	63884950	63889235	+	1125	protein_coding	-	-
Solyc07g045080.3	26.6574	27.3479	27.6161	20.3055	18.0365	18.5352	26.7309	27.2582	23.3287	20.2854	22.2565	23.1059	18.4257	19.1636	27.2071	18.9591	24.4008	20.7379	0.522158	2.3891e-10	7.92637e-09	0.231997	0.0513416	0.124702	-0.12907	0.237542	0.38823	0.15745	0.148067	0.238046	-	7	58321570	58324113	+	1456	protein_coding	-	ADH_zinc_N	2-alkenal reductase (NADP(+)-dependent)-like (AHRD V3.3 *** A0A2I4GX13_9ROSI)
Solyc11g005380.2	12.1221	11.2437	12.04	8.12462	8.15443	7.79589	14.69	12.758	14.1134	17.2361	8.24944	8.18514	9.87703	8.64415	11.8019	8.02498	14.6994	8.73894	0.557397	2.46939e-10	8.18116e-09	0.746866	2.03534e-11	4.69041e-10	-0.122335	0.223284	0.37139	-0.315815	0.00358957	0.00959754	-	11	303996	306518	+	2379	protein_coding	-	-	Trihelix transcription factor GT.1
Solyc01g109330.3	162.231	123.799	149.831	291.095	281.926	207.966	24.5153	25.8088	24.879	27.0049	150.506	353.644	73.7233	278.37	145.287	260.329	25.552	214.061	-0.840492	2.47921e-10	8.20209e-09	-3.07044	5.28197e-11	1.12918e-09	0.28336	0.612993	0.744105	2.50791	1.8861e-149	6.85062e-147	-	1	96217647	96220688	-	1561	protein_coding	-	-	Cytochrome c biogenesis protein CCS1, chloroplastic (AHRD V3.3 *** A0A2G2VTA9_CAPBA)
Solyc05g012827.1	0.957074	0.647724	0.983463	0	0	0	0.867174	1.02039	0.80079	0.589899	0	0.0376568	0	0	0.862754	0	0.819564	0.00941419	7.95221	2.57511e-10	8.50732e-09	6.37151	3.16369e-09	5.0372e-08	-1.4765	0.698799	1	0.0735991	0.816082	0.874972	-	5	5985071	5998091	+	1539	protein_coding	-	-	Unknown protein
Solyc01g087790.2	1.50804	1.73064	1.96763	0.65745	0.648534	0.406874	1.92811	1.93503	1.75419	2.26736	0.780288	0.512768	1.05652	0.928651	1.73544	0.570953	1.97117	0.819558	1.60362	2.69137e-10	8.87887e-09	1.26479	5.75203e-09	8.79128e-08	-0.520101	0.102189	0.206023	-0.184738	0.273733	0.390771	-	1	82563724	82566379	+	2656	protein_coding	-	Peptidase_S8	Subtilisin-like protease (AHRD V3.3 *** O82006_SOLLC)
Solyc04g072740.3	238.043	228.038	235.288	172.116	174.733	190.531	108.264	101.012	100.415	100.699	127.513	163.493	123.838	162.136	233.79	179.127	102.597	144.245	0.385117	2.70818e-10	8.92173e-09	-0.494961	1.87724e-06	1.74952e-05	0.313021	0.00772576	0.0255818	1.18888	2.80377e-113	5.01472e-111	-	4	59794667	59798732	-	2384	protein_coding	-	Sulfate_transp	Sulfate transporter 2.1
Solyc09g075350.3	10.5609	10.6074	7.68	3.97287	5.09413	4.99251	2.02188	1.98723	2.02513	2.20729	2.37778	2.17811	2.97034	3.05566	9.61608	4.6865	2.06038	2.64547	1.03752	2.74875e-10	9.04265e-09	-0.363469	0.0284456	0.0775116	0.826422	2.9876e-06	2.55473e-05	2.22415	6.57652e-46	2.80262e-44	-	9	67492920	67497322	+	1796	protein_coding	Pectinesterase [Source:UniProtKB/TrEMBL;Acc:K4CVB2]	-
Solyc09g065105.1	0.0554528	0	0.0408548	1.31367	0.727154	0.961031	0	0	0	0.0216465	0.673834	0.932732	0.970536	1.03653	0.0321025	1.00062	0.00541162	0.903408	-4.9429	2.79282e-10	9.16483e-09	-7.12275	3.76754e-11	8.25576e-10	0.145135	0.645874	0.769948	2.30696	0.347611	1	-	9	63189795	63197058	-	1398	protein_coding	-	RVT_2
Solyc07g043580.3	5.22473	3.65164	4.6049	2.23918	2.38257	2.04449	4.69431	4.95207	4.11431	4.45416	4.26853	5.46033	3.47875	4.49943	4.49376	2.22208	4.55371	4.42676	1.01734	2.79372e-10	9.16483e-09	0.037287	0.789062	0.878287	-0.994019	1.48181e-09	2.35007e-08	-0.0181773	0.894708	0.929357	-	7	57629899	57634665	+	3200	protein_coding	-	HLH
Solyc11g072710.2	17.0794	18.0128	16.057	11.6802	12.3667	12.7911	14.7595	17.0781	12.5436	17.3178	12.23	10.7695	10.4285	11.6396	17.0497	12.2793	15.4248	11.2669	0.474246	3.14751e-10	1.0311e-08	0.450087	5.22564e-05	0.000344356	0.124788	0.137452	0.258599	0.145083	0.201468	0.306335	-	11	56202904	56217853	+	4601	protein_coding	-	Pkinase
Solyc12g096500.2	53.3279	44.7002	45.8982	33.3879	30.9957	27.512	53.1557	50.0729	51.6298	56.8828	39.6898	41.0557	45.0437	41.021	47.9754	30.6319	52.9353	41.7025	0.648451	3.16227e-10	1.03448e-08	0.340864	1.52224e-06	1.45246e-05	-0.444712	1.21875e-06	1.13769e-05	-0.140921	0.0974734	0.168454	-	12	66376199	66377702	+	1413	protein_coding	-	CCT	Zinc finger protein CONSTANS-LIKE 4 (AHRD V3.3 *** A0A2G2VJD2_CAPBA)
Solyc12g036325.1	10.1003	10.5005	9.80516	5.28851	5.3844	7.09133	0.627967	0.603961	0.571322	0.389637	0.798975	0.897199	0.680635	1.18145	10.1353	5.92142	0.548222	0.889566	0.776261	3.44182e-10	1.12436e-08	-0.701787	0.00437833	0.0164267	2.73495	4.82024e-44	1.24118e-41	4.20856	3.4054e-192	1.96093e-189	-	12	46257608	46261270	+	3262	protein_coding	-	Pkinase
Solyc09g063010.3	4.67966	4.02266	3.58035	1.58771	1.37677	1.45308	2.625	3.60812	3.37976	3.07135	1.65596	1.72996	1.28869	1.22711	4.09422	1.47252	3.17106	1.47543	1.47837	3.5604e-10	1.16076e-08	1.10105	2.90772e-07	3.20514e-06	-0.00390614	0.988245	0.993501	0.369425	0.0574827	0.108145	-	9	61160222	61162761	-	1005	protein_coding	-	-
Solyc04g009030.3	268.454	291.129	289.666	213.075	192.632	167.955	500.867	496.011	504.856	453.194	416.107	424.637	381.299	380.839	283.083	191.221	488.732	400.72	0.566707	3.56317e-10	1.16076e-08	0.283652	1.23925e-05	9.47941e-05	-1.06677	7.93295e-30	8.86826e-28	-0.787263	2.99735e-36	9.32338e-35	-	4	2597623	2600795	+	1487	protein_coding	Glyceraldehyde-3-phosphate dehydrogenase [Source:UniProtKB/TrEMBL;Acc:K4BP59]	-	Glyceraldehyde-3-phosphate dehydrogenase (AHRD V3.3 *** A0A0A8IBT8_NICBE)
Solyc07g005750.3	2.51038	1.47311	0.924762	6.49951	5.3776	5.87743	4.95344	3.25811	4.24116	3.63982	9.73252	6.72478	12.4107	9.91258	1.63608	5.91818	4.02313	9.69515	-1.84916	3.57902e-10	1.1643e-08	-1.27245	9.72183e-11	1.98672e-09	-0.711685	0.000321542	0.00166097	-1.29248	1.44391e-05	6.10061e-05	-	7	602141	605338	+	1297	protein_coding	-	-	F-box family protein (AHRD V3.3 *** S8DYG8_9LAMI)
Solyc09g075790.3	17.9603	18.1332	18.4668	12.953	13.6737	12.7426	18.3673	18.9322	16.7629	16.4708	15.2459	16.4849	15.3051	16.3679	18.1868	13.1231	17.6333	15.8509	0.471273	3.65764e-10	1.18823e-08	0.150637	0.0519159	0.12576	-0.272003	0.000302112	0.00157174	0.0449352	0.563633	0.672639	-	9	67829769	67839521	+	2315	protein_coding	-	AMP-binding	Long-chain acyl-CoA synthetase (AHRD V3.3 *** U9SHU1_RHIID)
Solyc03g096850.3	103.796	114.433	114.435	83.3419	82.1495	76.978	116.138	117.689	114.705	113.527	118.587	121.966	106.141	102.587	110.888	80.8231	115.515	112.32	0.45683	3.90371e-10	1.2664e-08	0.0376266	0.599874	0.745201	-0.474239	3.00333e-08	3.79842e-07	-0.0586628	0.341118	0.462285	-	3	60665430	60667383	+	837	protein_coding	-	-
Solyc02g094640.3	38.6655	37.5508	37.049	29.4459	29.5073	29.5895	40.7159	43.0865	37.7306	41.7774	32.7456	28.6589	29.7232	27.7645	37.7551	29.5142	40.8276	29.723	0.356196	3.99116e-10	1.29298e-08	0.455256	9.61784e-10	1.66719e-08	-0.00956273	0.900111	0.942375	-0.112261	0.0875331	0.153889	-	2	55866386	55881323	+	2825	protein_coding	-	AMP-binding
Solyc05g056090.3	9.43176	8.53093	9.61631	13.151	13.9748	13.3082	9.37925	8.16906	9.53203	8.95502	10.6476	11.27	11.7755	11.955	9.193	13.478	9.00884	11.412	-0.551234	4.01191e-10	1.2979e-08	-0.344761	4.27954e-05	0.000289349	0.240608	0.00224691	0.0089408	0.0301918	0.74628	0.822737	-	5	66315128	66319612	+	2548	protein_coding	-	-	Transmembrane protein 70 mitochondrial-like (AHRD V3.3 *** A0A2K3P2B6_TRIPR)
Solyc05g050670.2	0.00441651	0	0.00976159	0.308734	0.202698	0.264565	0.0371317	0.448954	0.0462366	0.108614	0.134168	0.66363	0.0105406	0.142274	0.00472603	0.258666	0.160234	0.237653	-5.78833	4.02279e-10	1.29963e-08	-0.56992	0.634806	0.77308	0.124247	0.911066	0.949602	-5.09775	1.42795e-05	6.04057e-05	-	5	61639525	61645913	-	5851	protein_coding	-	Pkinase	Kinase-like protein (AHRD V3.3 *** A0A371DUL0_9APHY)
Solyc05g010380.1	0	0	0	6.63367	8.29586	5.44537	0	0	0	0	9.04765	3.76536	7.83981	13.0641	0	6.79163	0	8.42922	-7.90106	4.0895e-10	1.31936e-08	-8.08367	4.45419e-13	1.3034e-11	-0.309566	0.45021	0.607338	#N/A	#N/A	#N/A	-	5	4523947	4524123	-	177	protein_coding	-	-
Solyc09g059240.3	4.4175	5.31443	3.05492	1.64189	1.56959	1.66941	8.90253	9.25298	10.0249	12.3935	12.7447	3.57083	33.0034	14.0818	4.26228	1.62696	10.1435	15.8502	1.39068	4.17802e-10	1.34606e-08	-0.647344	0.282794	0.450352	-3.28457	3.14421e-06	2.67567e-05	-1.24922	9.95863e-12	8.46645e-11	-	9	54110208	54113332	+	1907	protein_coding	Cytochrome P450 82G1 [Source:Projected from Arabidopsis thaliana (AT3G25180) UniProtKB/Swiss-Prot;Acc:Q9LSF8]	p450	Cytochrome P450 (AHRD V3.3 *** A0A2U1Q1Z2_ARTAN)
Solyc01g099840.3	79.8592	58.4333	50.692	32.4634	31.1643	35.2609	9.51293	12.5291	14.2175	15.7815	19.8029	30.7979	17.1012	21.0414	62.9949	32.9629	13.0103	22.1858	0.935738	4.26982e-10	1.37374e-08	-0.77335	7.50302e-05	0.000474209	0.571668	0.0015796	0.00661906	2.27638	1.33709e-36	4.24863e-35	-	1	89862094	89864203	+	907	protein_coding	-	-	Dormancy/auxin associated protein (AHRD V3.3 *** A0A2K3MXX9_TRIPR)
Solyc06g076970.3	110.908	119.487	117.556	151.676	143.479	150.094	284.994	204.109	313.696	283.142	182.513	122.861	194.692	164.543	115.984	148.416	271.485	166.152	-0.354973	4.39265e-10	1.41132e-08	0.705325	4.03151e-06	3.48651e-05	-0.162605	0.248779	0.4013	-1.22625	1.43794e-23	2.54104e-22	-	6	47973431	47978867	-	2713	protein_coding	-	Pro_isomerase
Solyc01g099770.3	2153.33	2344.79	2208.4	1801.04	1635.11	1629.12	1460.54	1444.15	1529.86	1483.98	1224.54	1372.86	1563.41	1309.61	2235.51	1688.42	1479.63	1367.6	0.405667	4.40459e-10	1.41322e-08	0.110552	0.166866	0.308209	0.304582	0.00129484	0.00556419	0.596004	3.28279e-29	7.62829e-28	-	1	89791989	89793848	+	736	protein_coding	-	-	meloidogyne-induced giant cell protein DB141
Solyc06g074780.2	440.67	478.135	453.793	577.602	573.533	591.947	649.523	658.684	682.061	587.937	623.716	642.484	622.144	586.439	457.533	581.027	644.551	618.696	-0.344011	4.84498e-10	1.55239e-08	0.056269	0.383593	0.554991	-0.0900769	0.0959317	0.196169	-0.493823	4.78486e-13	4.52768e-12	-	6	46462214	46464965	-	621	protein_coding	-	Histone
Solyc11g065670.1	274.245	275.52	291.161	349.502	371.094	366.632	329.448	296.752	350.627	292.41	384.893	430.2	372.809	385.913	280.309	362.409	317.309	393.454	-0.369925	5.04586e-10	1.61454e-08	-0.313287	0.000129882	0.000774117	-0.118042	0.0928632	0.191346	-0.178273	0.0242978	0.0517592	-	11	51508246	51508746	-	501	protein_coding	-	-	60S ribosomal protein L12 (AHRD V3.3 *** Q6RJY1_CAPAN)
Solyc07g041970.3	108.194	104.619	98.152	132.719	137.434	148.979	64.2277	64.2459	60.4908	55.478	75.6587	93.9192	64.6982	88.1302	103.655	139.711	61.1106	80.6016	-0.429766	5.10311e-10	1.63063e-08	-0.402597	0.000478266	0.00244183	0.794154	2.64023e-10	4.716e-09	0.762982	2.0099e-25	3.92164e-24	-	7	54835243	54838115	+	2579	protein_coding	-	Peptidase_S8
Solyc08g005450.2	92.9917	95.2828	82.4461	67.285	60.7295	59.2824	88.7117	99.9195	91.1896	93.3947	72.6666	72.5714	76.4955	70.0043	90.2402	62.4323	93.3039	72.9344	0.53247	5.15836e-10	1.64603e-08	0.352545	2.58489e-08	3.54507e-07	-0.223907	0.00264548	0.0102635	-0.0474609	0.538449	0.650009	-	8	329712	333053	+	1009	protein_coding	CXIP4 [Source:Projected from Arabidopsis thaliana (AT2G28910) UniProtKB/TrEMBL;Acc:A0A178VV16]	-
Solyc03g114150.3	175.97	175.279	165.139	216.234	218.946	213.327	126.882	136.6	128.966	136.095	151.909	156.275	142.586	155.793	172.129	216.169	132.136	151.641	-0.327844	5.17861e-10	1.65024e-08	-0.201755	0.000415471	0.00215567	0.511986	8.79586e-20	4.85722e-18	0.382107	1.92384e-11	1.59145e-10	-	3	65653816	65658520	+	1997	protein_coding	-	Aldedh	Aldehyde dehydrogenase (AHRD V3.3 *** A0A2U1M8J4_ARTAN)
Solyc03g065230.1	0	0.0437444	0	2.9964	3.97025	2.49159	0.0490312	0	0	0	1.83543	1.83108	3.79977	2.43533	0.0145815	3.15275	0.0122578	2.4754	-7.67068	5.27451e-10	1.67851e-08	-7.43266	8.73658e-12	2.11214e-10	0.350612	0.294216	0.45255	0.108816	0.977256	1	-	3	42978672	42980349	-	633	protein_coding	-	-	beta-galactosidase 15-like, partial (AHRD V3.3 --* XP_021846138.1)
Solyc10g079430.2	12.943	13.2913	12.9792	17.7673	19.3327	18.9972	8.43841	7.91193	8.81728	7.92947	9.79337	11.9603	11.6196	14.1913	13.0712	18.6991	8.27427	11.8911	-0.51608	5.38403e-10	1.71104e-08	-0.527012	1.61866e-05	0.000121113	0.653382	2.6289e-07	2.79566e-06	0.660556	9.54445e-14	9.57462e-13	-	10	61089910	61094783	+	1725	protein_coding	U3 small nucleolar RNA-associated protein 11 [Source:UniProtKB/TrEMBL;Acc:K4D2I4]	-	U3 small nucleolar RNA-associated protein .1
Solyc04g081970.3	40.5361	38.6106	38.1914	26.0683	25.2893	19.1663	48.5121	39.6295	40.2717	56.7804	40.1273	35.2843	41.3631	37.988	39.1127	23.508	46.2984	38.6907	0.735344	5.42259e-10	1.72095e-08	0.255661	0.0335385	0.0885522	-0.718382	4.11209e-09	6.06415e-08	-0.242442	0.0503265	0.0967556	-	4	65884919	65887005	-	1245	protein_coding	Thioredoxin domain 2 containing protein [Source: Projected from Oryza sativa (Os07g0476900)]	-	Thioredoxin (AHRD V3.3 *** A0A200QEF8_9MAGN)
Solyc06g009140.3	6.55582	2.10953	7.73081	1.24702	0.772781	0.885715	3.19091	1.71061	2.24553	3.53651	2.67092	1.92893	2.96505	2.12079	5.46539	0.968506	2.67089	2.42142	2.49953	5.5644e-10	1.76357e-08	0.137809	0.584365	0.733742	-1.32314	8.19043e-07	7.91983e-06	1.03344	0.0468908	0.0910923	-	6	3087883	3094001	+	1352	protein_coding	-	-	Late embryogenesis abundant protein Lea5 (AHRD V3.3 *** A0A1J3JXG8_NOCCA)
Solyc04g071523.1	1.83633	3.56321	1.71857	12.5862	10.5033	18.2497	0.0596097	0.0182794	0.0192439	0.0193738	0.643292	2.57861	0.0987086	2.01331	2.3727	13.7797	0.0291267	1.33348	-2.53776	5.57555e-10	1.76471e-08	-5.52932	7.41264e-07	7.50724e-06	3.37029	0.000477973	0.00234054	6.36474	1.93836e-20	2.90741e-19	-	4	58595665	58597319	+	1562	protein_coding	-	-	UPF0496 protein (AHRD V3.3 *** A0A2U1KPX1_ARTAN)
Solyc09g015100.3	3.12873	2.79385	2.68927	0.270015	0.0633135	0.0654865	2.50521	3.90516	2.0219	1.9677	0.14081	0.194912	0	0.138257	2.87062	0.132938	2.59999	0.118495	4.45327	5.73394e-10	1.81239e-08	4.44363	4.23596e-11	9.2139e-10	0.155067	0.910339	0.949147	0.141569	0.675518	0.767742	-	9	8002154	8009768	+	446	nontranslating_CDS	-	-
Solyc03g112150.1	41.2123	41.6318	42.6969	31.9332	31.8808	30.7345	48.4382	48.3441	52.5926	51.4493	43.8383	41.5254	38.7715	35.7548	41.847	31.5162	50.206	39.9725	0.40972	5.78704e-10	1.82671e-08	0.326075	3.28669e-05	0.000228359	-0.342343	9.89781e-05	0.00058779	-0.262207	3.40354e-05	0.000134947	-	3	64129646	64131079	+	1434	protein_coding	Elongation factor Tu [Source:UniProtKB/TrEMBL;Acc:K4BK69]	GTP_EFTU	Elongation factor Tu (AHRD V3.3 *** A0A2G3CY71_CAPCH)
Solyc10g084050.2	72.6094	70.2986	73.6564	98.8381	95.2258	89.2826	91.2024	86.5187	97.2811	86.4062	116.778	127.934	96.9015	115.037	72.1881	94.4489	90.3521	114.163	-0.386931	5.80778e-10	1.83078e-08	-0.340456	0.000177948	0.00102419	-0.272887	0.00609745	0.0208815	-0.323172	2.77268e-07	1.50069e-06	-	10	63848680	63853748	+	2619	protein_coding	-	AAA	Cell division cycle protein 48-like protein (AHRD V3.3 *** A0A2G3BG70_CAPCH)
Solyc02g080510.1	168.611	155.038	144.995	112.476	108.586	115.37	117.85	105.244	128.077	127.626	111.95	130.373	121.41	117.963	156.215	112.144	119.699	120.424	0.479321	5.85054e-10	1.84178e-08	-0.0120602	0.88802	0.938426	-0.102403	0.17026	0.303622	0.385111	2.30254e-05	9.40333e-05	-	2	45272134	45272754	-	621	protein_coding	-	-	Senescence regulator S40 (AHRD V3.3 *** A0A200Q815_9MAGN)
Solyc01g089910.3	13.1446	12.0952	13.0402	8.59924	7.8555	8.36036	16.9414	17.1421	15.3833	17.4371	15.4474	13.0701	17.2142	13.9638	12.76	8.2717	16.726	14.9239	0.626778	6.05795e-10	1.90451e-08	0.161899	0.112918	0.229735	-0.850843	1.61073e-12	4.12897e-11	-0.389786	6.02965e-06	2.70481e-05	-	1	83495166	83497816	-	1614	protein_coding	-	-
Solyc01g079610.3	43.0411	55.2051	53.3345	84.4924	73.7669	77.0072	101.95	79.8596	112.753	93.9616	58.6113	52.2378	69.1221	49.8731	50.5269	78.4222	97.1309	57.4611	-0.633672	6.08387e-10	1.91009e-08	0.754664	2.36455e-09	3.84508e-08	0.449228	0.000184091	0.00102225	-0.942306	1.46555e-14	1.55506e-13	-	1	78573033	78579326	-	1896	protein_coding	-	DnaJ_C	DnaJ protein ERDJ3B (AHRD V3.3 *** A0A2G2Z6I0_CAPAN)
Solyc01g110450.3	68.8028	69.014	71.3211	91.2177	89.3137	87.1536	55.6631	52.0382	53.6032	48.0667	71.1368	83.0108	68.446	80.7442	69.7127	89.2283	52.3428	75.8345	-0.355325	6.12737e-10	1.92117e-08	-0.538131	6.78657e-10	1.19926e-08	0.235092	0.00701681	0.0235611	0.414036	1.72891e-09	1.18968e-08	-	1	97064142	97073477	+	1375	protein_coding	-	Aldo_ket_red	NAD(P)-linked oxidoreductase superfamily protein (AHRD V3.3 *** A0A2U1PJ17_ARTAN)
Solyc06g083070.3	13.2115	12.9906	12.7425	8.52478	9.49111	8.92774	16.2561	19.4438	15.581	16.09	12.466	14.7664	12.1006	13.6156	12.9815	8.98121	16.8427	13.2371	0.532016	6.18849e-10	1.93773e-08	0.344429	0.000715204	0.00347877	-0.559148	2.46129e-08	3.16352e-07	-0.375321	7.77839e-05	0.000289699	-	6	48659784	48666631	-	2398	protein_coding	-	CH	Fimbrin-2 (AHRD V3.3 *** A0A2G2WN11_CAPBA)
Solyc05g040055.1	0.880827	0.658506	0.814959	0.0238658	0	0	1.11944	0.973252	0.96503	0.8516	0	0	0	0	0.784764	0.00795526	0.977331	0	6.66919	6.22062e-10	1.94519e-08	8.77672	6.17995e-17	2.85388e-15	1.8351	0.626188	1	-0.314488	0.16591	0.26101	-	5	49870247	49876261	-	2523	protein_coding	-	-
Solyc08g008630.3	16.7381	16.4059	13.5884	9.68127	9.44873	8.87641	16.9833	17.5522	14.4181	16.6289	16.0257	15.5003	15.1935	15.3091	15.5775	9.33547	16.3956	15.5071	0.740066	6.41927e-10	2.00463e-08	0.07757	0.376725	0.548444	-0.731698	2.5118e-16	9.90757e-15	-0.0726777	0.518884	0.63195	-	8	3016713	3018619	+	1303	protein_coding	-	-
Solyc09g065020.3	8.38458	7.65899	7.21533	4.27045	4.0304	3.98748	6.49351	7.34062	6.5021	6.19723	5.42831	5.72858	6.61565	5.16587	7.75297	4.09611	6.63337	5.7346	0.922434	6.53412e-10	2.03778e-08	0.207723	0.107902	0.222252	-0.485262	0.00121401	0.00527322	0.225854	0.0788284	0.141035	-	9	62999962	63001089	+	1128	protein_coding	-	-
Solyc07g008460.3	12.2991	11.8242	11.8363	8.1594	8.55048	7.40252	14.3566	13.1836	15.2495	14.5297	9.3506	9.33174	9.42766	8.72971	11.9865	8.03747	14.3298	9.20993	0.577364	6.54375e-10	2.03806e-08	0.63454	1.61533e-16	7.21985e-15	-0.195814	0.0300157	0.0784971	-0.256523	0.00127422	0.00377311	-	7	3362180	3375401	+	2391	protein_coding	-	SET	Histone-lysine N-methyltransferase ASH.1
Solyc09g090630.2	2.87028	2.5024	2.79663	4.30378	4.93675	5.57649	1.38712	1.66079	1.62988	1.53149	2.23922	2.84722	2.33073	2.29993	2.7231	4.93901	1.55232	2.42927	-0.857982	6.84321e-10	2.12849e-08	-0.649223	3.01464e-06	2.6867e-05	1.02358	6.12148e-13	1.66413e-11	0.810778	8.92725e-09	5.70865e-08	-	9	70554626	70560376	-	3043	protein_coding	-	SET
Solyc04g080870.1	63.5629	66.3079	69.8073	42.1032	43.8173	40.2855	61.7168	63.1218	72.4408	65.2774	58.1093	62.2836	47.8498	49.0228	66.5594	42.0687	65.6392	54.3164	0.662043	7.08179e-10	2.19977e-08	0.269973	0.0182134	0.0538724	-0.368298	0.00423555	0.0153125	0.0202169	0.836535	0.889811	-	4	65012208	65012468	+	261	protein_coding	-	-	Lon protease 2 (AHRD V3.3 *-* A0A2U1KJ29_ARTAN)
Solyc09g065175.1	0	0.589153	0.202536	5.97863	4.1055	4.55712	0.220119	0	0.213184	0.536557	17.2592	15.6187	31.7114	24.1621	0.263896	4.88042	0.242465	22.1879	-4.22985	7.09412e-10	2.20068e-08	-6.53729	2.23709e-32	3.82304e-30	-2.18565	6.09478e-14	1.89004e-12	0.122258	0.934436	0.957181	-	9	63331324	63331686	+	282	protein_coding	-	-
Solyc06g005680.3	3.23152	3.3553	3.38651	5.66042	5.50388	5.32753	2.26184	3.04117	3.39605	1.14836	4.19759	4.07351	4.24186	4.38737	3.32444	5.49728	2.46185	4.22508	-0.725109	7.5004e-10	2.32364e-08	-0.781178	0.00218793	0.00911408	0.380354	0.00016532	0.00093041	0.43335	0.127002	0.21003	-	6	747295	750711	+	2319	protein_coding	-	-
Solyc08g075700.3	259.27	257.446	285.207	359.42	346.177	343.385	309.314	271.045	328.444	282.135	344.064	398.83	375.859	400.973	267.307	349.661	297.735	379.932	-0.386632	7.56941e-10	2.34191e-08	-0.354925	2.37027e-05	0.000170758	-0.11928	0.100613	0.203659	-0.154963	0.0557533	0.105446	-	8	59944005	59946780	-	1473	protein_coding	60S ribosomal protein L13 [Source:UniProtKB/TrEMBL;Acc:K4CMT7]	-	60S ribosomal protein L13 (AHRD V3.3 *** A0A1U8GMG9_CAPAN)
Solyc09g055550.3	0	0.164334	0.0677924	2.966	3.9047	3.38004	0.0368389	0	0	0.0359191	3.80163	3.00947	3.42222	3.86076	0.0773753	3.41691	0.0181895	3.52352	-5.47488	7.72543e-10	2.38703e-08	-7.63281	8.67489e-25	8.23732e-23	-0.0422879	0.796421	0.874981	2.09861	0.207189	0.313478	-	9	42277770	42281020	-	1685	nontranslating_CDS	-	-
Solyc04g025180.3	1.6815	1.59269	1.7388	0.916564	0.984354	1.08262	1.65895	1.96079	1.4984	1.64214	1.12015	1.10439	0.935202	0.974447	1.671	0.994512	1.69007	1.03355	0.749173	7.8261e-10	2.41494e-08	0.706912	4.68421e-09	7.29121e-08	-0.0549587	0.671654	0.789023	-0.0165116	0.887613	0.924337	-	4	25268038	25282261	+	8606	protein_coding	-	ABC_tran
Solyc06g007980.3	60.8652	64.2637	62.3073	49.4464	50.2595	48.7258	65.0583	73.0866	65.3459	61.5467	63.4501	61.1105	60.5379	59.6009	62.4787	49.4773	66.2594	61.1749	0.337274	7.84826e-10	2.41859e-08	0.112414	0.0971553	0.205267	-0.305629	5.34912e-09	7.70339e-08	-0.0842895	0.241405	0.353869	-	6	1833318	1843658	+	2662	protein_coding	-	-
Solyc09g009260.3	149.804	147.832	150.243	188.056	184.339	203.89	147.576	137.732	170.625	155.796	143.024	154.228	157.673	158.715	149.293	192.095	152.932	153.41	-0.3628	7.94913e-10	2.44645e-08	-0.00771858	0.922161	0.958231	0.324918	1.95694e-06	1.75185e-05	-0.0340974	0.659183	0.75437	-	9	2642598	2645905	-	2509	protein_coding	Fructose-bisphosphate aldolase [Source:UniProtKB/TrEMBL;Acc:K4CQV5]	-	fructose-1,6-bisphosphate aldolase
Solyc08g006760.3	54.8312	51.6684	49.9612	37.4244	40.1677	36.9586	39.8624	38.3535	42.2494	40.5676	47.4518	47.7716	43.5512	46.1738	52.1536	38.1836	40.2582	46.2371	0.450679	7.99329e-10	2.45681e-08	-0.202944	0.00133949	0.0059644	-0.27553	7.40212e-05	0.000454906	0.374465	2.97582e-08	1.79775e-07	-	8	1330693	1337923	-	1477	protein_coding	-	2OG-FeII_Oxy
Solyc02g082180.3	23.7924	24.7035	24.8846	31.7969	36.3181	32.6951	32.8215	35.4016	32.4829	31.6621	30.1186	31.3333	27.9932	27.6526	24.4602	33.6034	33.092	29.2744	-0.457674	8.14603e-10	2.50047e-08	0.174012	0.0113746	0.0364371	0.199514	0.0131878	0.0398557	-0.435733	1.26856e-11	1.06734e-10	-	2	46439268	46444917	+	2939	protein_coding	DNA helicase [Source:UniProtKB/TrEMBL;Acc:K4BA88]	MCM	DNA helicase (AHRD V3.3 *** A0A2G2XFH5_CAPBA)
Solyc04g015260.1	116.218	140.794	136.178	271.74	257.408	181.85	121.199	203.023	61.4157	125.96	488.365	392.114	587.919	424.076	131.063	236.999	127.9	473.118	-0.85414	8.20597e-10	2.51556e-08	-1.89	8.40104e-08	1.03455e-06	-0.99699	2.00423e-09	3.11185e-08	0.0355909	0.93025	0.95426	-	4	5464924	5465502	+	579	protein_coding	-	-	Unknown protein
Solyc05g055230.2	225.116	223.605	247.215	306.588	316.591	298.799	224.749	208.191	237.55	200.022	271.828	323.742	298.554	337.984	231.979	307.326	217.628	308.027	-0.405075	8.27898e-10	2.53463e-08	-0.50452	2.48849e-08	3.42878e-07	-0.00285302	0.973999	0.985977	0.0926522	0.237906	0.349646	RPS17	5	65813803	65816480	-	638	protein_coding	40S ribosomal protein S17 [Source:UniProtKB/Swiss-Prot;Acc:P49215]	-	40S ribosomal protein S17 (AHRD V3.3 *** A0A2G2WU93_CAPBA)
Solyc03g110860.3	40.3313	40.606	38.8693	28.9556	30.1571	29.5048	47.1748	49.1239	55.4443	51.4476	39.6977	41.188	38.9584	40.1042	39.9355	29.5392	50.7977	39.9871	0.43581	8.39738e-10	2.56751e-08	0.342112	1.68012e-06	1.58899e-05	-0.436388	1.62304e-11	3.57646e-10	-0.346378	6.34241e-06	2.83112e-05	-	3	63078932	63083869	+	1177	protein_coding	-	-	Nuclear transcription factor Y subunit C-4 (AHRD V3.3 *** A0A2G3CY59_CAPCH)
Solyc01g007870.3	20.3367	20.7114	21.4065	29.8619	34.1609	35.1909	18.8744	18.8957	18.6707	18.3539	24.4568	33.2174	30.7363	27.8734	20.8182	33.0712	18.6987	29.071	-0.667527	8.41216e-10	2.56867e-08	-0.640242	1.2662e-08	1.83286e-07	0.186289	0.143947	0.267806	0.155121	0.110277	0.1867	-	1	1967558	1968452	-	615	protein_coding	-	-	hypothetical protein (AHRD V3.3 *** AT5G06270.2)
Solyc04g064690.3	2.01414	2.14297	2.30481	0.748922	0.718043	0.920286	0.669118	0.978582	0.94713	0.836423	0.659605	0.96109	0.460247	0.68173	2.15397	0.79575	0.857813	0.690668	1.43712	8.81777e-10	2.68902e-08	0.308393	0.282678	0.450228	0.20249	0.524194	0.672504	1.32594	1.16645e-09	8.15721e-09	-	4	55843110	55845970	-	1809	protein_coding	Peroxidase 13 [Source:Projected from Arabidopsis thaliana (AT1G77100) UniProtKB/Swiss-Prot;Acc:O49293]	-
Solyc10g051120.2	1.36005	0.485793	1.06464	5.28187	5.20171	4.54758	0	0.12523	0	0.0663636	0.550889	0.317729	0.608616	0.676123	0.970163	5.01038	0.0478984	0.538339	-2.36187	8.83748e-10	2.69152e-08	-3.46144	0.00162043	0.00704243	3.22519	5.70754e-18	2.67484e-16	4.31121	0.000121722	0.000437802	-	10	51445673	51449629	-	456	protein_coding	-	-
Solyc12g096560.2	70.544	72.0268	75.0132	57.7551	54.9681	52.0196	42.7469	47.0495	38.6491	48.8615	43.3045	50.0498	42.4989	44.8429	72.528	54.9143	44.3267	45.174	0.402136	8.93458e-10	2.71755e-08	-0.0305253	0.740098	0.84583	0.282143	0.000521163	0.00252719	0.7108	4.63102e-16	5.40454e-15	-	12	66404402	66409599	+	2229	protein_coding	-	-	Apyrase-like protein (AHRD V3.3 *** A0MWC2_TOBAC)
Solyc09g089570.3	0.166886	0.14118	0.232964	0.603771	0.950219	1.00269	0.179342	0.203808	0.418904	0.195437	0.885879	0.728854	0.817557	0.733578	0.180344	0.852226	0.249373	0.791467	-2.24341	9.14641e-10	2.77837e-08	-1.66823	3.52782e-08	4.67031e-07	0.109212	0.651514	0.774446	-0.469158	0.318172	0.438155	-	9	69749949	69759457	+	2942	protein_coding	-	-
Solyc03g116870.3	18.8113	20.6491	19.2496	13.7265	13.6623	12.2792	22.082	24.189	23.1208	21.0892	16.8054	16.8863	17.4421	17.6542	19.57	13.2227	22.6203	17.197	0.566195	9.18937e-10	2.7878e-08	0.392747	1.30189e-07	1.54373e-06	-0.378648	5.02431e-06	4.10782e-05	-0.208767	0.0109535	0.0258342	-	3	67610843	67613520	-	1577	protein_coding	Photosynthetic NDH subunit of subcomplex B 1, chloroplastic [Source:Projected from Arabidopsis thaliana (AT1G15980) UniProtKB/Swiss-Prot;Acc:Q9S9N6]	-	NAD(P)H dehydrogenase subunit 48 (AHRD V3.3 *** A0A0F7GZU3_9ROSI)
Solyc01g111890.3	20.7025	16.2169	17.9435	11.5178	11.5464	12.4554	24.2733	21.881	21.1158	22.5773	14.4173	14.313	15.1943	14.2398	18.2876	11.8399	22.4619	14.5411	0.62849	9.31059e-10	2.82091e-08	0.624221	2.51439e-20	1.656e-18	-0.295937	2.5649e-05	0.000177048	-0.29565	0.00189606	0.00539946	-	1	97969117	97977788	-	3304	protein_coding	-	-	F-box/LRR-repeat protein 10 (AHRD V3.3 *** A0A2G2W9S0_CAPBA)
Solyc08g023660.3	0.170906	0.0366272	0	1.63277	1.41936	2.12485	0.287378	0.302143	0.278323	0.280202	0	0.0766584	0.0815782	0.163128	0.0691778	1.72566	0.287011	0.0803412	-4.59012	9.36489e-10	2.8337e-08	1.82954	0.0302834	0.0814956	4.42073	1.74242e-11	3.8175e-10	-2.01932	0.0438776	0.0861533	-	8	26772438	26773696	-	756	protein_coding	-	-	Kirola (AHRD V3.3 *** A0A1U8F0U0_CAPAN)
Solyc09g065130.3	43.065	41.1797	41.2875	33.1531	32.7078	32.2072	34.8554	36.1256	33.7342	38.8103	34.9151	36.3072	31.0966	35.0854	41.8441	32.6894	35.8814	34.3511	0.357177	9.53546e-10	2.88158e-08	0.0596642	0.42665	0.596131	-0.0710848	0.333362	0.494252	0.222449	0.00107607	0.00324538	-	9	63226279	63234390	+	2609	protein_coding	Mitochondrial Rho GTPase [Source:Projected from Arabidopsis thaliana (AT3G63150) UniProtKB/TrEMBL;Acc:A0A178VC39]	Ras
Solyc02g077330.3	146.401	151.642	171.013	115.675	110.425	99.2188	178.433	171.709	176.572	163.766	136.45	135.127	158.04	122.54	156.352	108.44	172.62	138.039	0.528658	9.65649e-10	2.91439e-08	0.319793	0.000112823	0.000681726	-0.347661	0.000597992	0.00284969	-0.142387	0.0449405	0.0878965	-	2	42870288	42873734	+	1375	protein_coding	-	Lipase_GDSL	GDSL esterase/lipase (AHRD V3.3 *** A0A2G3D5Q8_CAPCH)
Solyc04g074950.3	15.9904	32.1486	27.2154	136.987	113.885	79.8172	1.02646	3.97598	0.497058	1.31688	90.2121	144.178	119.213	128.557	25.1181	110.23	1.70409	120.54	-2.13357	9.72989e-10	2.93276e-08	-6.14631	9.94943e-24	8.55434e-22	-0.128352	0.496137	0.649305	3.8808	1.66056e-07	9.23536e-07	-	4	60922802	60926379	+	1149	protein_coding	-	-	Dihydrofolate reductase (AHRD V3.3 *** A0A1P8B8P6_ARATH)
Solyc03g059247.1	0	0	0	2.04394	1.55438	2.46518	0	0	0	0	0.518543	0.584854	1.24478	1.13142	0	2.02116	0	0.869899	-7.77355	9.9819e-10	3.00485e-08	-6.42989	7.24391e-08	9.03825e-07	1.21751	0.00521516	0.0182914	#N/A	#N/A	#N/A	-	3	30384353	30387246	+	545	protein_coding	-	-
Solyc09g010910.2	4.51333	4.21991	6.01469	1.59813	1.16046	0.850203	5.42081	6.40475	2.9853	5.64818	3.3874	2.08395	2.3233	2.85083	4.91597	1.20293	5.11476	2.66137	2.03327	1.0033e-09	3.01636e-08	0.941485	0.000682664	0.00334319	-1.14584	0.000921271	0.00415933	-0.058401	0.832538	0.887176	-	9	4242267	4245164	+	584	protein_coding	-	-
Solyc03g114690.3	8.35479	8.17928	8.53085	11.1232	12.8759	12.2804	9.81795	11.4158	9.27136	9.25125	9.83774	10.6794	8.97762	9.8278	8.35497	12.0932	9.93909	9.83064	-0.53302	1.0554e-09	3.16892e-08	0.0129904	0.89287	0.941405	0.299335	0.00119849	0.00521172	-0.25034	0.00938006	0.0225055	-	3	66072642	66078503	-	3294	protein_coding	-	-
Solyc06g051750.3	14.7513	11.7386	11.8741	6.24163	7.6416	7.66641	14.8876	14.1933	16.9147	17.2397	9.70102	9.8104	11.7114	9.9727	12.788	7.18321	15.8088	10.2989	0.833103	1.09944e-09	3.2969e-08	0.61508	2.82079e-09	4.5309e-08	-0.518769	2.5425e-05	0.000175713	-0.304466	0.00938713	0.0225201	-	6	35394405	35401414	-	1722	protein_coding	CYP90A1-like protein [Source:UniProtKB/TrEMBL;Acc:K4C5W4]	p450	Cytochrome P450 (AHRD V3.3 *** A0A200PWT8_9MAGN)
Solyc03g078810.3	14.7462	7.69753	12.5605	44.1312	45.9738	32.6604	0.754773	1.02957	0.655372	0.71055	5.24003	8.78418	4.42185	7.92434	11.6681	40.9218	0.787565	6.5926	-1.80902	1.11229e-09	3.33117e-08	-3.06761	1.1375e-37	2.6895e-35	2.63421	4.71861e-33	6.47524e-31	3.88758	3.11089e-65	2.2809e-63	-	3	52916565	52921145	-	2385	protein_coding	-	UDPGT
Solyc03g119140.3	10.4258	10.4127	10.7808	8.09053	8.21344	7.98578	8.39508	8.34682	8.46991	9.05946	8.25413	8.23723	8.28668	7.7338	10.5398	8.09658	8.56782	8.12796	0.381136	1.117e-09	3.341e-08	0.0729673	0.225328	0.382871	-0.00504826	0.935252	0.96401	0.299406	1.35424e-06	6.68177e-06	-	3	69317082	69332915	+	6821	protein_coding	-	Pkinase_Tyr
Solyc09g091180.3	47.778	44.3043	51.6364	65.7004	66.7144	64.1713	49.1081	43.4518	44.7352	41.844	57.6507	66.5148	55.0621	57.522	47.9062	65.5287	44.7848	59.1874	-0.451113	1.13282e-09	3.384e-08	-0.405357	1.08978e-06	1.07139e-05	0.147348	0.0661363	0.146723	0.0977585	0.230435	0.340703	-	9	70975928	70981304	+	2085	protein_coding	-	-	60 kDa chaperonin (AHRD V3.3 *** Q8H903_ORYSJ)
Solyc01g095530.2	64.7206	64.4417	52.1553	40.234	33.6583	30.9156	91.4081	102.674	101.167	125.473	93.1688	109.551	81.6859	79.5299	60.4392	34.9359	105.181	90.9838	0.79211	1.13538e-09	3.3873e-08	0.206154	0.101566	0.212299	-1.38046	7.83882e-23	5.63141e-21	-0.7983	6.55791e-11	5.16775e-10	-	1	86637406	86637952	-	547	protein_coding	-	-	hypothetical protein (AHRD V3.3 *-* AT5G41761.1)
Solyc08g007160.3	13.6133	18.7115	16.0894	40.4839	34.8226	24.9813	19.5466	41.9661	10.8724	16.5088	88.7504	86.8813	110.985	76.199	16.1381	33.4293	22.2234	90.704	-1.05042	1.18105e-09	3.51909e-08	-2.03139	1.72124e-06	1.62204e-05	-1.43957	2.40669e-17	1.05055e-15	-0.461387	0.353022	0.474656	-	8	1710698	1715624	-	1175	protein_coding	-	-	Calcineurin B-like protein (AHRD V3.3 *** A1XCM9_POPEU)
Solyc07g066310.3	798.989	622.109	642.106	473.814	443.753	389.402	656.456	655.356	643.038	676.905	616.007	643.642	610.383	551.769	687.735	435.656	657.939	605.45	0.659606	1.19393e-09	3.55294e-08	0.117087	0.0504017	0.123037	-0.474216	1.00275e-07	1.16296e-06	0.0645907	0.467974	0.585686	PSBR	7	67916388	67918124	+	782	protein_coding	Photosystem II 10 kDa polypeptide, chloroplastic [Source:UniProtKB/Swiss-Prot;Acc:Q40163]	-	Photosystem II 10 kDa polypeptide, chloroplastic (AHRD V3.3 *** A0A2G3C3G4_CAPCH)
Solyc11g072160.2	22.3614	20.065	19.8852	32.0667	32.908	27.5299	19.7039	20.1934	21.7693	19.8849	23.0712	23.5869	21.0232	21.0321	20.7705	30.8349	20.3879	22.1783	-0.569001	1.21303e-09	3.60518e-08	-0.124379	0.082036	0.18038	0.475897	1.75189e-07	1.94516e-06	0.0277842	0.716315	0.799274	-	11	55690344	55694759	+	2473	protein_coding	-	-
Solyc05g013300.1	25.6549	21.6223	21.9764	14.279	14.4094	15.0242	15.71	14.335	15.0913	14.9752	13.8912	14.7866	13.6417	15.0984	23.0845	14.5709	15.0279	14.3545	0.665365	1.21885e-09	3.61788e-08	0.0623733	0.480959	0.645867	0.0218714	0.818785	0.889715	0.62092	6.51469e-10	4.67778e-09	-	5	6401213	6402184	-	972	protein_coding	LescPth2 [Source:UniProtKB/TrEMBL;Acc:Q9LLC7]	Pkinase_Tyr	Pseudomonas syringae pv tomato resis.
Solyc02g079080.2	0.964551	1.28596	1.07834	0.300544	0.3064	0.304239	0.458008	0.545273	0.50881	0.485975	0.231689	0.0754606	0.147223	0.160579	1.10962	0.303728	0.499516	0.153738	1.8689	1.22177e-09	3.62195e-08	1.70544	6.27412e-06	5.20875e-05	0.988563	0.0369099	0.0925909	1.15004	4.89351e-06	2.2226e-05	-	2	44262731	44266752	+	2304	protein_coding	-	-	F-box/RNI-like superfamily protein (AHRD V3.3 *** A0A1I9LTT4_ARATH)
Solyc01g106210.3	68.1282	65.5591	78.467	96.1326	99.7031	101.359	70.1299	59.9936	66.1272	69.196	79.318	91.0301	76.4265	86.8767	70.7181	99.065	66.3617	83.4128	-0.48548	1.23197e-09	3.64756e-08	-0.333259	4.49048e-05	0.00030137	0.248612	0.00157849	0.00661564	0.0922374	0.278988	0.396379	-	1	94051785	94055696	+	2481	protein_coding	-	HSP70	Heat shock protein 70 kDa (AHRD V3.3 *** A0A2K3MZA1_TRIPR)
Solyc02g031985.1	39.3011	40.0951	38.402	54.2697	55.1249	49.9202	19.018	22.6989	15.2235	19.8069	36.0738	36.1276	30.4854	39.5398	39.266	53.1049	19.1868	35.5566	-0.434795	1.23724e-09	3.65855e-08	-0.893116	2.55816e-12	6.78084e-11	0.579151	8.66324e-09	1.19961e-07	1.03344	1.3229e-17	1.69834e-16	-	2	27728224	27739563	+	1317	protein_coding	-	RVT_2
Solyc09g066100.3	197.063	205.248	183.779	254.202	247.723	263.399	245.349	244.768	261.158	275.493	199.021	214.554	245.93	218.105	195.363	255.108	256.692	219.403	-0.384124	1.23916e-09	3.65959e-08	0.223249	0.00510831	0.0187606	0.218008	0.00907618	0.0292133	-0.39314	1.39663e-08	8.72764e-08	-	9	64712779	64714142	+	1254	protein_coding	Histone H1 [Source:UniProtKB/Swiss-Prot;Acc:P37218]	-	Histone .1
Solyc02g093670.3	2.46053	2.49598	2.33246	7.42792	4.9234	4.44965	0.0131345	0.0966652	0.038162	0	0.863751	1.8762	0.221846	1.89189	2.42966	5.60032	0.0369904	1.21342	-1.20331	1.25767e-09	3.70957e-08	-5.02833	1.17797e-06	1.14853e-05	2.20707	0.00236611	0.00933612	6.00248	5.29712e-37	1.70614e-35	-	2	55069147	55072559	+	2363	protein_coding	-	-	RPM1-interacting protein 4-like (AHRD V3.3 *** A0A2I4E4J5_9ROSI)
Solyc01g067890.3	56.1208	55.6152	54.514	42.0884	45.5003	42.5962	71.4118	78.7458	73.9469	69.1072	66.6234	68.2019	62.7275	62.8599	55.4166	43.395	73.3029	65.1032	0.353522	1.32261e-09	3.89621e-08	0.168306	0.00785648	0.0269371	-0.584648	1.14435e-20	6.93782e-19	-0.402982	9.2588e-11	7.19523e-10	-	1	76678252	76683503	-	3656	protein_coding	Similar to 1-deoxy-D-xylulose-5-phosphate synthase [Source: Projected from Oryza sativa (Os05g0408900)]	-
Solyc04g050050.3	8.5085	7.08894	7.18024	4.57171	4.85893	4.5131	5.17477	5.03291	4.78236	6.24633	5.55892	6.62234	5.22375	7.16376	7.59256	4.64791	5.30909	6.14219	0.709351	1.35719e-09	3.99305e-08	-0.214334	0.110746	0.22659	-0.401868	0.00297662	0.0113639	0.517461	3.37501e-05	0.000133985	-	4	45255959	45260125	-	2621	protein_coding	IQD3 [Source:Projected from Arabidopsis thaliana (AT3G52290) UniProtKB/TrEMBL;Acc:A0A384LAZ6]	-	SUN-like protein 13
Solyc03g112030.2	5.3408	5.67065	4.08479	2.2765	2.04622	2.52133	6.41466	7.23258	6.64819	5.54895	5.20377	5.09423	5.05199	5.57565	5.03208	2.28135	6.46109	5.23141	1.14316	1.39971e-09	4.11298e-08	0.302279	0.0105474	0.0342419	-1.19739	4.56838e-17	1.93519e-15	-0.359394	0.0192158	0.0422841	-	3	64056218	64059705	-	1587	protein_coding	-	p450
Solyc09g020140.3	44.9928	43.3231	45.7092	33.4699	34.903	33.9432	49.8825	45.2038	56.0197	55.1074	33.3243	34.5982	34.411	31.9978	44.675	34.1054	51.5534	33.5828	0.390188	1.43473e-09	4.21059e-08	0.615176	1.42853e-13	4.39793e-12	0.0227875	0.720016	0.823014	-0.205879	0.0176918	0.0393713	-	9	18653785	18658902	-	1665	protein_coding	GPN-loop GTPase 3 [Source:UniProtKB/TrEMBL;Acc:K4CSH5]	-	GPN-loop GTPase 3 (AHRD V3.3 *** A0A2G3BMR6_CAPCH)
Solyc08g076880.3	4.44538	4.26003	4.19376	1.1369	1.61923	0.77613	1.0852	1.31781	0.92489	2.37016	1.62493	1.29687	1.25071	0.73305	4.29972	1.17742	1.42451	1.22639	1.86672	1.44255e-09	4.22821e-08	0.213524	0.584786	0.733939	-0.0564611	0.890634	0.935968	1.59461	6.86029e-07	3.51944e-06	-	8	60931820	60932718	-	715	protein_coding	-	-	Succinate dehydrogenase [ubiquinone] iron-sulfur subunit, mitochondrial (AHRD V3.3 *-* A0A2G2XLC0_CAPBA)
Solyc02g083810.3	154.38	165.719	160.688	130.374	125.242	124.117	179.366	186.202	170.052	170.473	176.852	189.462	172.302	183.759	160.263	126.578	176.523	180.594	0.341156	1.4451e-09	4.23038e-08	-0.0359537	0.544801	0.701824	-0.512237	3.26263e-18	1.57079e-16	-0.138891	0.0189887	0.0418663	-	2	47624035	47627412	-	1707	protein_coding	-	NAD_binding_1
Solyc07g056040.3	45.4938	45.4945	48.7482	35.1244	34.2569	32.307	76.3668	72.1576	82.1874	82.2378	66.272	63.5458	68.7331	62.0952	46.5788	33.8961	78.2374	65.1615	0.459252	1.48522e-09	4.34242e-08	0.260825	0.000173766	0.00100183	-0.942402	5.17502e-39	9.96605e-37	-0.747672	3.20616e-24	5.87232e-23	-	7	64068901	64070753	-	1140	protein_coding	-	-	CASP-like protein (AHRD V3.3 *** A0A2I4GR32_9ROSI)
Solyc11g006350.1	25.0207	23.5879	25.9133	34.2218	34.6374	34.7445	29.4767	27.7468	33.0807	30.3152	33.4221	35.1351	37.7435	32.7616	24.8406	34.5345	30.1548	34.7656	-0.474584	1.51289e-09	4.41779e-08	-0.208419	0.0126307	0.0397181	-0.009137	0.906626	0.946826	-0.278999	0.00138221	0.00406231	-	11	1068942	1070075	-	1134	protein_coding	-	-	aspatate carbamoyltransferase
Solyc03g036470.2	0.899715	0.474147	1.0595	0.0343683	0.0644699	0	0.708602	0.684477	0.566178	0.38	0.0179228	0.0496179	0.0352016	0.0351955	0.81112	0.0329461	0.584814	0.0344844	4.61142	1.51602e-09	4.42141e-08	4.07102	1.34341e-10	2.66472e-09	-0.0648981	0.960628	0.978475	0.471608	0.208335	0.314608	-	3	6475098	6477157	+	1752	protein_coding	-	-
Solyc08g023340.3	1.12928	0.283849	0.500739	0.0812157	0.0152349	0.0236366	0.0837248	0.523757	0.251369	0.0408171	0.0592945	0.0234504	0	0.0665362	0.637956	0.0400291	0.224917	0.0373203	4.00953	1.54949e-09	4.51016e-08	2.59341	0.00263287	0.0106686	0.099241	0.928447	0.959946	1.50313	0.114222	0.192344	-	8	28582295	28588924	+	3707	protein_coding	-	-
Solyc04g008820.3	14.0654	14.5795	15.2513	19.7082	21.455	19.3041	19.3442	18.4842	18.2636	15.8514	21.265	24.1911	20.4369	19.2625	14.6321	20.1557	17.9859	21.2889	-0.461671	1.55031e-09	4.51016e-08	-0.246043	0.00903857	0.0303347	-0.0783658	0.408271	0.569156	-0.297329	0.000453319	0.0014683	-	4	2435404	2440370	+	3318	protein_coding	-	HMG_box
Solyc04g011430.3	76.9035	74.7019	67.3107	55.0323	51.036	48.3115	53.0123	55.9316	58.2649	59.8759	49.198	42.3737	63.6004	48.5961	72.972	51.46	56.7712	50.9421	0.50495	1.55521e-09	4.51881e-08	0.153378	0.190712	0.339625	0.0150232	0.911283	0.949687	0.363036	2.1921e-06	1.04913e-05	-	4	3885224	3888906	-	1168	protein_coding	UBC14 [Source:UniProtKB/TrEMBL;Acc:K4BPJ6]	UQ_con	Ubiquitin conjugating enzyme (AHRD V3.3 *** A0A172MJZ4_PAESU)
Solyc10g007110.3	32.1036	28.9933	24.1899	14.6106	16.6935	18.7268	10.5342	12.0424	11.2986	13.2262	15.0354	19.4315	13.4593	18.807	28.4289	16.677	11.7754	16.6833	0.770493	1.58728e-09	4.60628e-08	-0.506292	0.000158661	0.000923756	-0.000117933	0.999376	0.999681	1.27249	9.86304e-27	2.05522e-25	-	10	1500519	1510623	-	1700	protein_coding	-	Aminotran_1_2	Tyrosine aminotransferase (AHRD V3.3 *** A0A1U8EFD5_CAPAN)
Solyc07g017800.3	22.8728	22.202	22.0292	15.6975	14.1825	14.0772	25.4096	23.44	25.3876	26.2746	18.3878	18.8284	19.7937	18.7834	22.368	14.6524	25.128	18.9484	0.611752	1.6039e-09	4.64874e-08	0.403789	4.07526e-07	4.34817e-06	-0.370875	9.86005e-05	0.000585851	-0.166647	0.0471854	0.0915366	-	7	8110413	8117373	-	888	protein_coding	-	-
Solyc12g013580.2	17.4894	18.9729	17.6659	13.3409	12.9361	12.8521	16.0521	16.857	16.5006	15.291	16.0326	15.9322	14.7657	14.5048	18.0427	13.043	16.1752	15.3088	0.468875	1.61202e-09	4.66648e-08	0.0766511	0.284376	0.452201	-0.230708	0.00262332	0.010196	0.157991	0.032648	0.0667522	-	12	4417442	4424133	+	2268	protein_coding	Peptidyl-prolyl cis-trans isomerase CYP37, chloroplastic [Source:Projected from Arabidopsis thaliana (AT3G15520) UniProtKB/Swiss-Prot;Acc:P82869]	Pro_isomerase
Solyc04g054260.3	4.6835	3.47322	3.53272	0.93542	1.54349	1.6973	0.750026	1.08427	0.726395	0.626827	1.30083	2.26747	1.17101	1.45464	3.89648	1.39207	0.79688	1.54849	1.48509	1.64374e-09	4.75242e-08	-0.960871	0.000711754	0.00346341	-0.153434	0.616967	0.747159	2.2881	9.70622e-23	1.63798e-21	-	4	52160245	52162384	-	1738	protein_coding	-	p450
Solyc02g082020.3	26.5566	25.1229	27.4056	34.7106	36.8741	35.59	33.3538	26.7304	40.0846	29.9703	33.5747	36.2865	36.796	36.2884	26.3617	35.7249	32.5348	35.7364	-0.437805	1.69428e-09	4.89248e-08	-0.138594	0.239145	0.399206	2.74606e-05	0.999672	0.999803	-0.302788	0.0161727	0.0364125	-	2	46308505	46311352	-	1661	protein_coding	-	-	Unknown protein
Solyc04g081420.3	15.063	18.0603	16.7359	26.0345	24.5815	22.4026	23.3952	25.5495	21.1389	21.8642	25.8687	26.1733	25.8715	25.2438	16.6197	24.3395	22.987	25.7893	-0.549911	1.72138e-09	4.95985e-08	-0.168799	0.0205223	0.0594863	-0.0830225	0.239553	0.390736	-0.467585	4.05411e-07	2.14124e-06	-	4	65489687	65495643	-	4155	protein_coding	-	-
Solyc07g008570.3	9.9984	7.97992	9.96501	2.3755	3.43143	5.12663	1.46672	1.60231	1.26831	1.48117	1.24543	1.33269	1.7435	1.44399	9.31444	3.64452	1.45463	1.4414	1.35461	1.72185e-09	4.95985e-08	0.0107584	0.951076	0.974835	1.33901	2.14218e-07	2.32335e-06	2.67869	1.41679e-79	1.46065e-77	-	7	3523086	3530138	+	2370	protein_coding	Purple acid phosphatase [Source:UniProtKB/TrEMBL;Acc:K4CBX6]	Metallophos	Purple acid phosphatase (AHRD V3.3 *** A0A2G2WCI9_CAPBA)
Solyc06g009400.3	140.554	143.234	140.592	117.303	111.97	114.89	116.466	113.308	122.721	117.637	107.546	113.207	104.64	107.187	141.46	114.721	117.533	108.145	0.303111	1.75115e-09	5.03807e-08	0.117003	0.0272638	0.074878	0.0856427	0.117637	0.22975	0.267989	1.49567e-07	8.36758e-07	-	6	3327651	3332259	+	1899	protein_coding	PII-like protein [Source:UniProtKB/TrEMBL;Acc:Q6T2D2]	-	PII-like protein
Solyc01g105600.3	152.488	115.619	151.197	288.767	235.103	208.877	3.69485	1.82478	2.74975	4.92987	68.1529	250.951	21.0987	181.897	139.768	244.249	3.29981	130.525	-0.804239	1.82706e-09	5.25e-08	-5.3108	9.0171e-13	2.53207e-11	0.905452	0.262754	0.417344	5.40621	3.15434e-53	1.66602e-51	-	1	93619666	93621197	-	798	protein_coding	-	-	hypothetical protein (AHRD V3.3 *-* AT2G14095.1)
Solyc09g031750.3	9.80424	10.0306	8.79508	13.7826	14.4071	13.6959	9.32831	9.94569	8.6998	9.8814	22.0358	20.9934	17.0488	19.0622	9.54332	13.9618	9.4638	19.7851	-0.547857	1.88442e-09	5.40816e-08	-1.06672	9.08385e-27	1.01311e-24	-0.502338	1.37347e-06	1.2697e-05	0.0129235	0.892557	0.928013	-	9	28175082	28180486	-	2156	protein_coding	-	MFS_1
Solyc10g005110.3	33.0264	33.7769	33.1836	26.2793	25.8367	24.4509	42.2797	37.3173	44.8967	43.9517	32.1216	31.6257	32.2394	28.6814	33.3289	25.5223	42.1113	31.167	0.385803	1.95561e-09	5.60559e-08	0.431192	4.03139e-08	5.27786e-07	-0.28775	7.25012e-05	0.000446883	-0.336659	1.39575e-05	5.91815e-05	-	10	95333	103569	-	2352	protein_coding	-	-	Oxygen-dependent coproporphyrinogen-III oxidase, chloroplastic (AHRD V3.3 *** A0A1U8EMR2_CAPAN)
Solyc06g075070.3	0.712457	1.29991	0.829913	0.0224342	0.0631248	0.0652913	0	0.0212761	0	0	0	0	0.0229781	0	0.947428	0.0502834	0.00531902	0.00574452	4.22605	2.04982e-09	5.86846e-08	-0.0284892	0.993568	1	2.86965	0.127278	1	7.12858	2.10748e-10	1.58811e-09	-	6	46708056	46720081	+	1342	protein_coding	-	-
Solyc01g111275.1	187.87	186.294	175.401	133.075	132.946	109.166	188.424	181.902	188.772	147.071	251.887	288.854	113.372	116.575	183.188	125.062	176.543	192.672	0.551461	2.12106e-09	6.06498e-08	-0.127596	0.706781	0.82402	-0.622225	0.127947	0.245204	0.0540267	0.57259	0.680575	-	1	97497957	97501999	-	507	protein_coding	-	zf-CCHC
Solyc06g072730.3	11.03	10.6838	10.3442	14.1976	14.3602	14.7804	5.06192	5.68566	5.49072	5.36797	8.87686	11.2253	8.20009	10.143	10.686	14.446	5.40157	9.6113	-0.433837	2.13528e-09	6.09121e-08	-0.83464	1.00872e-13	3.18004e-12	0.588156	3.34397e-07	3.49288e-06	0.984646	2.66546e-33	7.32582e-32	-	6	44998006	45001858	+	3219	protein_coding	-	-
Solyc01g080410.3	10.1117	13.1257	13.4762	6.89612	4.88098	5.66795	4.96983	9.47712	6.24766	4.94201	7.7919	7.22117	13.4726	7.02939	12.2379	5.81502	6.40916	8.87877	1.07461	2.13544e-09	6.09121e-08	-0.471577	0.0684643	0.156569	-0.610309	0.0151253	0.0446568	0.931768	3.86889e-05	0.000151399	-	1	79508888	79510024	+	943	protein_coding	Peptide-methionine (R)-S-oxide reductase [Source:UniProtKB/TrEMBL;Acc:K4AXT5]	-	Peptide-methionine (R)-S-oxide reductase (AHRD V3.3 *** A0A1U8FLP0_CAPAN)
Solyc06g082940.3	342.71	374.496	370.434	269.896	262.576	218.27	540.012	508.41	542.671	526.424	439.538	424.51	491.17	453.539	362.547	250.247	529.379	452.189	0.535482	2.15626e-09	6.14312e-08	0.224296	0.000362823	0.00191358	-0.853169	2.13619e-19	1.13849e-17	-0.545566	6.04592e-22	9.80344e-21	-	6	48605344	48606576	+	877	protein_coding	-	-	Photosystem I reaction center subunit XI protein (AHRD V3.3 *** A0A2U1MVK5_ARTAN)
Solyc01g108680.3	0.561761	0.827696	0.798192	2.52447	2.17045	1.58734	2.2892	2.18356	3.02223	3.27758	2.80363	1.45109	3.56727	1.90301	0.729216	2.09409	2.69314	2.43125	-1.52358	2.17368e-09	6.1852e-08	0.145439	0.570982	0.723282	-0.214707	0.470862	0.626227	-1.88687	2.91695e-17	3.67091e-16	-	1	95820142	95823557	+	2576	protein_coding	-	Abhydrolase_1
Solyc04g053120.3	68.3639	64.1005	64.6762	47.0856	52.0954	50.5071	42.0771	39.2673	42.7825	39.1359	43.291	52.5229	37.9658	46.7513	65.7135	49.896	40.8157	45.1328	0.39807	2.19222e-09	6.23037e-08	-0.148264	0.138482	0.268038	0.145288	0.192909	0.333576	0.687877	4.25396e-28	9.52863e-27	-	4	51652441	51659834	-	2353	protein_coding	4-alpha-glucanotransferase [Source:UniProtKB/TrEMBL;Acc:K4BSG9]	-	4-alpha-glucanotransferase (AHRD V3.3 *** A0A1U8EWW1_CAPAN)
Solyc10g085290.2	18.0314	18.3363	17.0112	23.871	25.1735	24.3335	19.3029	18.4075	19.6944	20.0392	24.8421	28.7909	30.045	27.3416	17.793	24.4593	19.361	27.7549	-0.458222	2.19719e-09	6.23692e-08	-0.522996	8.30159e-11	1.70978e-09	-0.181913	0.0351111	0.0890288	-0.120775	0.105734	0.180366	-	10	64642565	64647785	+	1714	protein_coding	BAG family molecular chaperone regulator 4 [Source:Projected from Arabidopsis thaliana (AT3G51780) UniProtKB/Swiss-Prot;Acc:Q8RX71]	ubiquitin
Solyc09g018900.2	0	0.0174702	0	1.1017	0.766074	1.40046	0	0	0	0	1.01037	1.18833	1.24514	0.836431	0.00582339	1.08941	0	1.07007	-7.46015	2.24646e-09	6.36904e-08	-8.26862	8.34614e-15	2.99448e-13	0.0248391	0.932291	0.962013	#N/A	#N/A	#N/A	-	9	17729930	17737983	-	1585	protein_coding	-	-
Solyc09g090910.2	19.1196	14.4259	17.3611	9.20883	9.95109	10.4931	5.303	4.8132	6.4199	4.6166	6.49091	16.1572	6.79769	11.0061	16.9689	9.88435	5.28818	10.113	0.7809	2.27649e-09	6.44638e-08	-0.939231	0.000292111	0.00158289	-0.0324167	0.907192	0.947158	1.68319	7.09128e-30	1.6928e-28	-	9	70789955	70793330	-	1311	protein_coding	Auxin-responsive protein [Source:UniProtKB/TrEMBL;Acc:G9HPW1]	-
Solyc02g081070.3	8.39703	8.58006	8.09226	5.7548	5.71953	4.84824	18.4222	15.8561	16.854	16.8358	8.78208	5.61658	9.3792	6.57567	8.35645	5.44086	16.992	7.58838	0.619882	2.361e-09	6.67759e-08	1.16068	4.24301e-15	1.56998e-13	-0.479371	0.00816487	0.0268034	-1.02283	5.30693e-38	1.78732e-36	-	2	45696588	45704127	+	2982	protein_coding	SRF8 [Source:Projected from Arabidopsis thaliana (AT4G22130) UniProtKB/TrEMBL;Acc:A0A384KGH4]	Pkinase_Tyr
Solyc09g074950.3	25.5816	25.3331	25.8686	20.6534	20.5165	19.7489	23.4661	25.801	21.5741	23.0685	22.0202	21.0244	18.9254	20.352	25.5944	20.3062	23.4774	20.5805	0.334712	2.36678e-09	6.68586e-08	0.187135	0.0163805	0.0492685	-0.0188345	0.793842	0.873169	0.125002	0.0837349	0.148282	-	9	67170907	67186647	+	4981	protein_coding	-	AAA	P-loop containing nucleoside triphosphate hydrolases superfamily protein (AHRD V3.3 *** A0A2U1N2C4_ARTAN)
Solyc04g015270.3	37.319	40.9584	40.8455	61.2587	57.2525	50.6442	26.4691	31.0691	25.2418	26.7781	49.9023	61.2431	47.4985	57.685	39.7076	56.3851	27.3895	54.0822	-0.505236	2.37082e-09	6.6892e-08	-0.984713	7.44797e-22	5.59047e-20	0.0607164	0.584513	0.722118	0.536119	2.46631e-10	1.84672e-09	-	4	5471979	5479814	+	3744	protein_coding	Hexosyltransferase [Source:UniProtKB/TrEMBL;Acc:K4BQ30]	Glyco_transf_8	Hexosyltransferase (AHRD V3.3 *** A0A2G3CDQ9_CAPCH)
Solyc09g005250.3	87.7357	86.9234	84.325	66.4081	61.502	52.9009	120.787	114.804	101.368	117.603	120.068	113.876	122.362	124.78	86.328	60.2703	113.641	120.272	0.519177	2.42821e-09	6.84288e-08	-0.0850186	0.231824	0.390764	-0.996368	6.11852e-29	6.46166e-27	-0.39591	3.81521e-08	2.27918e-07	-	9	183092	195458	-	2882	protein_coding	-	Mito_carr	Mitochondrial carrier protein (AHRD V3.3 *** A0A200PWZ1_9MAGN)
Solyc06g017850.1	18.2407	22.5865	19.1503	34.5931	38.5363	38.9426	17.6484	15.5639	17.446	23.3787	27.0908	38.4086	35.19	32.7657	19.9925	37.3574	18.5092	33.3638	-0.90225	2.45831e-09	6.91935e-08	-0.854702	3.34515e-07	3.62978e-06	0.163075	0.26307	0.417593	0.112152	0.5472	0.657916	-	6	14382008	14382262	-	255	protein_coding	-	-
Solyc06g065970.1	535.472	577.279	552.937	443.54	407.559	383.524	1140.38	1129.36	1214.74	1485.93	874.521	860.104	967.507	901.389	555.229	411.541	1242.6	900.88	0.432804	2.63295e-09	7.40199e-08	0.460639	1.37566e-06	1.32005e-05	-1.12987	2.7023e-48	8.60121e-46	-1.16158	5.16459e-32	1.33843e-30	-	6	41470022	41470402	+	381	protein_coding	-	-	Bifunctional inhibitor/lipid-transfer protein/seed storage 2S albumin superfamily protein (AHRD V3.3 *** A0A2U1PU47_ARTAN)
Solyc03g120640.3	352.89	357.465	368.714	279.474	261.082	229.013	506.169	485.076	510.39	499.627	428.291	438.349	462.891	431.352	359.689	256.523	500.316	440.221	0.488447	2.65156e-09	7.44538e-08	0.181558	0.000301759	0.0016282	-0.77867	4.41154e-21	2.75475e-19	-0.475524	1.52237e-22	2.53645e-21	-	3	70461508	70463014	+	541	protein_coding	-	-	Photosystem I reaction center subunit VI, chloroplastic (AHRD V3.3 *** A0A2G3D0C1_CAPCH)
Solyc05g053410.3	6.83243	6.37397	5.52471	4.05967	4.01368	3.6371	7.18336	8.55497	6.65455	7.94039	6.46973	6.18173	5.32173	5.79394	6.2437	3.90348	7.58332	5.94178	0.679009	2.66993e-09	7.48796e-08	0.349201	0.000842705	0.00400582	-0.605667	5.43466e-09	7.79959e-08	-0.279528	0.0153613	0.0348181	-	5	64350631	64356038	-	3975	protein_coding	-	GAF
Solyc01g057510.2	0.0343174	0	0.0126417	0.719681	0.350004	0.672317	0.0961742	1.84536	0.186288	0.468864	0.52821	1.59059	0.163806	0.259315	0.015653	0.580667	0.649171	0.635479	-5.17558	2.71567e-09	7.60712e-08	0.0299229	0.977594	0.988929	-0.129902	0.843056	0.906674	-5.35885	0.000175024	0.000612988	-	1	61229446	61233245	+	2259	protein_coding	-	-	Bax inhibitor.1
Solyc07g043500.1	90.6189	93.5954	107.597	54.9458	69.2955	65.7487	34.969	30.0382	19.3592	27.6829	13.5454	11.0138	13.9299	13.8345	97.2704	63.33	28.0124	13.0809	0.619706	2.74968e-09	7.69317e-08	1.09557	1.67413e-11	3.90367e-10	2.27624	1.14663e-80	1.09489e-77	1.79644	3.88323e-30	9.40299e-29	-	7	57465035	57466360	+	1326	protein_coding	Glycosyltransferase [Source:UniProtKB/TrEMBL;Acc:K4CEK8]	UDPGT	Glycosyltransferase (AHRD V3.3 *** C5NN15_CATRO)
Solyc09g061930.3	9.07331	9.07245	8.53373	13.4521	12.1852	12.3021	12.7084	11.3052	11.7306	10.3241	14.9463	17.4521	17.2887	17.0992	8.89317	12.6465	11.5171	16.6966	-0.506668	2.7532e-09	7.69384e-08	-0.539132	2.77335e-09	4.46075e-08	-0.400618	5.06753e-06	4.13578e-05	-0.371961	5.43143e-05	0.000207225	-	9	60935010	60939017	-	2811	protein_coding	Putative kinase-like protein TMKL1 [Source:Projected from Arabidopsis thaliana (AT3G24660) UniProtKB/Swiss-Prot;Acc:P33543]	Pkinase_Tyr
Solyc12g100060.1	271.143	252.594	212.319	169.981	167.205	160.124	198.237	235.159	240.596	216.532	184.893	154.963	216.558	179.945	245.352	165.77	222.631	184.09	0.566627	2.81291e-09	7.85132e-08	0.271421	0.0123094	0.0388783	-0.150795	0.180151	0.316595	0.141002	0.165858	0.26098	-	12	67928336	67928818	-	483	protein_coding	-	zf-AN1	Zinc finger A20 and A.1
Solyc11g042940.2	17.4421	18.8235	20.1502	13.4466	13.3778	12.5465	17.4056	18.1232	16.5285	15.6207	15.1097	14.0828	14.1638	13.1633	18.8053	13.1236	16.9195	14.1299	0.519359	2.86365e-09	7.98339e-08	0.257398	0.00113812	0.00517894	-0.10598	0.192623	0.333259	0.152469	0.0752636	0.135667	-	11	34183754	34194449	-	2286	protein_coding	-	FGGY_N
Solyc07g043330.2	37.2443	39.9095	36.2378	28.3675	25.644	25.6114	37.7673	36.5558	39.0538	42.6416	39.4293	47.1972	37.0564	44.2323	37.7972	26.541	39.0046	41.9788	0.511108	2.91762e-09	8.1242e-08	-0.109617	0.256542	0.420694	-0.661197	5.84616e-10	9.90217e-09	-0.0445415	0.587568	0.693768	-	7	57159770	57160825	-	1056	protein_coding	-	GRAS
Solyc12g056673.1	1.05278	4.17062	1.79807	0.0371687	0.139446	0.216348	4.0616	0.45825	5.00982	2.83938	0	0	0.0380698	0.0761265	2.34049	0.130988	3.09226	0.0285491	4.15172	2.93323e-09	8.15795e-08	6.76757	2.51141e-11	5.69317e-10	2.20775	0.146228	0.270972	-0.400377	0.639813	0.738323	-	12	63646604	63647882	-	810	protein_coding	-	-
Solyc06g071510.3	5.90005	7.15936	6.65661	10.4427	11.367	11.3157	3.358	3.77065	3.13263	5.20012	6.59489	7.33066	7.60488	6.23002	6.57201	11.0418	3.86535	6.94011	-0.749072	2.97198e-09	8.2559e-08	-0.847691	7.09128e-07	7.20525e-06	0.670297	8.12322e-09	1.12997e-07	0.765882	6.16338e-05	0.000232892	-	6	44171361	44176388	+	1257	protein_coding	-	Lipase_GDSL	GDSL esterase/lipase (AHRD V3.3 *** A0A1U8H499_CAPAN)
Solyc09g065800.3	27.191	30.2371	27.9481	38.813	38.066	39.1576	39.3498	41.9568	43.9493	37.5879	40.7816	41.8555	45.5628	39.679	28.4588	38.6789	40.7109	41.9697	-0.442088	2.99676e-09	8.31123e-08	-0.046689	0.55165	0.707717	-0.117324	0.111575	0.220504	-0.516161	4.11552e-10	3.01188e-09	-	9	64303550	64304995	-	1359	protein_coding	3-ketoacyl-CoA synthase [Source:UniProtKB/TrEMBL;Acc:K4CUK6]	-
Solyc10g007390.3	62.9478	63.3849	64.3254	86.6216	79.3257	79.9566	59.6237	56.0751	67.7858	61.6151	55.6119	63.7097	61.3346	62.3232	63.5527	81.968	61.2749	60.7449	-0.366238	2.99901e-09	8.31123e-08	0.00925562	0.907307	0.949043	0.432723	4.91e-09	7.14429e-08	0.0533236	0.475099	0.592249	-	10	1751799	1755880	-	1913	protein_coding	-	-	Protein transport protein Sec.1
Solyc05g010775.1	1.49454	1.60149	1.59837	3.34206	4.26728	4.25027	2.5478	1.78453	2.49556	2.14543	2.57767	3.40586	3.56692	3.07737	1.5648	3.95321	2.24333	3.15695	-1.33773	3.00694e-09	8.31387e-08	-0.498368	0.0113922	0.0364736	0.324961	0.0891752	0.185548	-0.518128	0.0287055	0.0596952	-	5	4974952	4976107	+	1072	protein_coding	-	-
Solyc09g092320.3	16.4825	15.3719	17.2848	23.5798	26.2562	27.6698	14.196	12.0579	14.2384	9.25298	22.6258	31.5187	25.6585	28.8608	16.3797	25.8353	12.4363	27.166	-0.656924	3.00707e-09	8.31387e-08	-1.13073	5.02279e-13	1.4536e-11	-0.0721718	0.581592	0.719712	0.398093	0.011103	0.0261529	-	9	71924766	71928359	+	798	protein_coding	-	RRM_1	RNA binding protein (AHRD V3.3 *** O23793_NICSY)
Solyc01g057680.3	0.837652	1.08203	0.92571	2.09891	2.29464	3.39797	0.592621	0.659294	0.560601	0.577823	1.15731	1.08084	1.43776	1.32799	0.948465	2.59717	0.597585	1.25097	-1.45352	3.04265e-09	8.40231e-08	-1.06734	4.30145e-07	4.56889e-06	1.05502	2.23539e-06	1.98099e-05	0.665325	0.00753244	0.0185475	-	1	63460068	63469115	+	2252	protein_coding	-	-
Solyc03g123840.3	92.2305	92.7966	86.8945	70.5185	70.9458	69.0796	95.3339	94.7772	91.2535	97.5303	86.7659	82.375	83.7957	77.9524	90.6405	70.1813	94.7237	82.7222	0.369957	3.11038e-09	8.57922e-08	0.192571	0.000776421	0.00373808	-0.236614	0.000206066	0.00112734	-0.0627742	0.286483	0.404908	-	3	72046966	72051123	+	1005	protein_coding	-	RRM_1
Solyc07g044840.3	172.289	171.772	172.62	207.408	222.873	232.642	121.908	117.686	132.731	126.505	185.969	206.535	167.404	189.811	172.227	220.974	124.707	187.43	-0.358755	3.1383e-09	8.64003e-08	-0.590909	2.78011e-14	9.39043e-13	0.238089	0.00555466	0.0192715	0.466415	9.44929e-16	1.07981e-14	-	7	58021006	58026768	+	2218	protein_coding	-	-	2,3-bisphosphoglycerate-independent phosphoglycerate mutase (AHRD V3.3 *** A0A2G2WBT5_CAPBA)
Solyc05g052600.3	72.3317	74.2585	73.288	57.3332	57.4661	51.6524	107.342	113.19	103.692	95.6103	104.315	110.197	107.495	111.429	73.2927	55.4839	104.959	108.359	0.402316	3.13982e-09	8.64003e-08	-0.0490085	0.474078	0.640081	-0.965228	6.72357e-48	2.05445e-45	-0.517568	2.16072e-13	2.11232e-12	-	5	63659104	63662442	+	1568	protein_coding	Sedoheptulose-1,7-bisphosphatase, chloroplastic [Source:Projected from Arabidopsis thaliana (AT3G55800) UniProtKB/Swiss-Prot;Acc:P46283]	-
Solyc02g086170.3	8.20371	9.10527	9.18969	5.94318	5.1161	5.19692	23.8525	21.9124	27.6041	27.3813	15.9636	14.3082	12.2079	10.4049	8.83289	5.41873	25.1876	13.2211	0.705817	3.17103e-09	8.71568e-08	0.927315	5.48463e-12	1.38103e-10	-1.28639	2.38635e-16	9.478e-15	-1.51149	2.34758e-45	9.82696e-44	-	2	49556601	49560834	-	1849	protein_coding	-	-	hypothetical protein (AHRD V3.3 *** AT5G16160.1)
Solyc06g035530.3	1.80014	1.67785	1.95406	3.11491	3.98077	3.56359	0.255868	0.200079	0.123903	0.41164	0.491849	0.931655	0.686387	0.660851	1.81068	3.55309	0.247873	0.692686	-0.9728	3.20003e-09	8.78505e-08	-1.48949	7.61919e-05	0.000480651	2.35615	1.34247e-27	1.30917e-25	2.87178	2.81118e-19	3.96234e-18	-	6	24572817	24576083	-	2426	protein_coding	-	2OG-FeII_Oxy	gibberellin 20-oxidase-2
Solyc02g072540.3	3.2263	2.58879	2.04465	0.641325	1.06936	0.587596	1.37737	2.56803	1.40512	2.00552	1.2263	1.37169	1.35024	1.02163	2.61991	0.766094	1.83901	1.24246	1.77306	3.21052e-09	8.80354e-08	0.564078	0.0228114	0.0649352	-0.695031	0.0163486	0.0476706	0.510846	0.0537677	0.102305	-	2	42297746	42299510	-	1690	protein_coding	Non-specific serine/threonine protein kinase [Source:UniProtKB/TrEMBL;Acc:K4B8M8]	Pkinase	Non-specific serine/threonine protein kinase (AHRD V3.3 *** A0A2G2XE54_CAPBA)
Solyc04g010190.1	43.7937	46.8304	40.7822	30.8989	27.2966	28.0797	43.397	44.9326	47.145	45.6051	43.5753	49.159	37.5449	41.3247	43.8021	28.7584	45.2699	42.901	0.608332	3.266e-09	8.94518e-08	0.0742389	0.439819	0.60856	-0.576962	6.49058e-07	6.39761e-06	-0.0467362	0.581574	0.688549	-	4	3508453	3509022	-	570	protein_coding	-	-	FKBP-type peptidyl-prolyl cis-trans isomerase (AHRD V3.3 *** AT3G12345.1)
ENSRNA050029998	71.8796	57.9266	72.5427	121.119	135.022	117.499	61.3601	56.4486	53.5532	72.3501	81.5696	77.9378	98.1808	113.048	67.4496	124.547	60.928	92.684	-0.883919	3.32706e-09	9.10175e-08	-0.609024	0.000225091	0.00126115	0.427175	0.00694155	0.0233597	0.147878	0.378995	0.501131	snoR64	2	38257747	38257833	-	87	snoRNA	Small nucleolar RNA R64/Z200 family	-
Solyc09g065015.1	7.36265	6.14768	7.47621	3.64845	3.63095	3.08011	7.40748	7.29	7.11848	7.3345	4.24098	4.04765	4.07921	3.56513	6.99552	3.45317	7.28762	3.98324	1.01955	3.34357e-09	9.13622e-08	0.868616	1.35389e-12	3.71793e-11	-0.205461	0.212065	0.357108	-0.0582409	0.64878	0.745681	-	9	62919925	62932506	-	1081	protein_coding	-	-
Solyc07g054310.2	2812.78	2898.96	3073.67	3773.66	4038.38	4675.6	1283.56	1194.17	1448.62	1252.21	2152.49	2818.81	2704.95	2843.22	2928.47	4162.55	1294.64	2629.87	-0.506441	3.41578e-09	9.32265e-08	-1.02579	1.89702e-23	1.58492e-21	0.662992	1.63864e-08	2.16567e-07	1.17819	1.83433e-53	9.73183e-52	-	7	62789136	62789516	+	306	protein_coding	-	-
Solyc11g013000.2	18.9012	22.7018	22.9604	35.2542	30.5458	33.7622	32.9005	30.3385	39.41	34.3253	24.8272	26.6085	30.1422	26.0484	21.5211	33.1874	34.2436	26.9066	-0.624546	3.52798e-09	9.61766e-08	0.344712	0.000748249	0.00361348	0.30302	0.00199596	0.0080701	-0.669864	2.64491e-09	1.78615e-08	-	11	5850672	5854764	+	1199	protein_coding	-	-	Transmembrane emp24 domain-containing protein p24delta3 (AHRD V3.3 *** A0A1U8GFP4_CAPAN)
Solyc06g005370.3	19.8074	19.3178	19.0473	13.5054	13.706	14.8928	19.7493	16.9699	19.439	20.1983	13.76	13.1079	15.171	14.4267	19.3908	14.0347	19.0891	14.1164	0.467329	3.54651e-09	9.6569e-08	0.432116	5.06732e-07	5.31081e-06	-0.00769683	0.930264	0.960917	0.0237378	0.772547	0.843307	-	6	380945	384759	+	2120	protein_coding	-	-	Cofactor-independent phosphoglycerate mutase (AHRD V3.3 *** A0A2K3PS83_TRIPR)
Solyc08g082820.3	200.388	220.378	234.948	329.084	283.37	304.99	298.727	251.712	351.556	284.093	185.927	210.462	215.461	186.503	218.571	305.815	296.522	199.588	-0.483751	3.56311e-09	9.69084e-08	0.568237	5.4773e-08	7.02306e-07	0.616279	1.16248e-12	3.04464e-11	-0.439455	4.14778e-05	0.000161273	-	8	65610083	65614370	+	2421	protein_coding	-	HSP70
Solyc01g096740.3	26.7833	31.1364	31.8966	42.1827	43.0115	51.8039	24.7999	26.5154	24.8406	25.2961	28.3266	30.1139	29.431	30.1347	29.9388	45.666	25.363	29.5015	-0.608487	3.59235e-09	9.759e-08	-0.221108	0.000129997	0.000774607	0.630829	2.51582e-12	6.22764e-11	0.239422	0.00256333	0.00708471	-	1	87613005	87633782	-	2523	protein_coding	-	MFS_1
Solyc02g077530.2	3.10031	2.56936	2.85238	7.02845	4.82313	5.95532	0	0.016875	0	0	0.11135	0.171258	0.0728997	0.236883	2.84068	5.93563	0.00421875	0.148098	-1.06075	3.60132e-09	9.77204e-08	-4.79067	0.000191208	0.00109175	5.32103	2.14717e-59	1.11833e-56	9.04789	4.9386e-18	6.48112e-17	-	2	42999856	43003492	+	1692	protein_coding	-	-	O-methyltransferase (AHRD V3.3 *** A0A2S1PVB3_CAMAC)
Solyc04g018063.1	1.43708	0.692255	0.713938	0	0	0.029803	0.617569	0.524433	0.429413	0.277915	0	0.0295682	0.0314659	0.0157302	0.947756	0.00993435	0.462332	0.0191911	6.58104	3.63725e-09	9.85808e-08	4.57209	3.46065e-09	5.49152e-08	-0.953935	0.644579	1	1.03903	0.00778678	0.0190743	-	4	9361329	9363863	-	1960	protein_coding	-	-
Solyc05g015415.1	5.6134	6.6892	6.09655	2.1988	2.27383	2.13309	7.26516	8.76893	10.0196	9.57724	0.235211	0.705429	0.404225	0.230946	6.13305	2.20191	8.90774	0.393953	1.47768	3.70281e-09	1.00242e-07	4.48015	2.90425e-39	7.46391e-37	2.4724	2.37999e-07	2.56549e-06	-0.539022	0.00316214	0.00856528	-	5	10474768	10476898	+	534	protein_coding	-	-
Solyc04g082290.3	11.2928	10.8999	10.3803	7.41164	7.73304	6.70759	10.2302	10.2959	11.3357	12.2497	9.77948	10.3891	9.47642	8.43051	10.8577	7.28409	11.0279	9.51887	0.576798	3.83296e-09	1.03645e-07	0.20909	0.0317883	0.0848119	-0.385575	0.000268435	0.0014181	-0.0214036	0.820003	0.87786	-	4	66087791	66097539	-	2421	protein_coding	-	-
Solyc01g090110.2	0	0.0196245	0.0202392	1.47226	1.18075	0.80728	0.0439926	2.40804	0.383459	0.986565	2.24767	4.10728	0.284107	1.35474	0.0132879	1.15343	0.955514	1.99845	-6.47748	3.97984e-09	1.07492e-07	-1.06589	0.340203	0.513323	-0.791525	0.337765	0.498587	-6.1906	0.000146091	0.000518031	-	1	83630863	83633970	-	1411	protein_coding	-	-	Bax inhibitor.1
Solyc07g008590.1	0.0164697	0.0264725	0.0455028	0.345392	0.413939	0.335071	0.0395625	0.0363958	0.028737	0.0192873	0.310204	0.350899	0.275151	0.334054	0.0294816	0.3648	0.0309956	0.317577	-3.64551	4.0368e-09	1.08905e-07	-3.35982	1.02847e-10	2.0945e-09	0.200536	0.498537	0.651442	-0.0806867	0.935467	0.957904	-	7	3549739	3552876	+	3138	protein_coding	-	LRRNT_2	receptor-like protein 12 (AHRD V3.3 *** A0A1U8F5D2_CAPAN)
Solyc04g040210.3	14.3932	11.354	13.7567	27.7758	21.8818	20.4972	5.29516	5.40348	7.13226	5.22802	8.93625	13.8341	10.2789	13.7249	13.168	23.3849	5.76473	11.6935	-0.827099	4.04252e-09	1.08934e-07	-1.02422	2.38413e-09	3.87426e-08	1.00005	1.62227e-08	2.14899e-07	1.19245	4.09899e-16	4.79787e-15	-	4	11943436	11945462	+	1395	protein_coding	-	-
Solyc06g076040.3	33.1372	28.924	29.9891	22.7799	19.3576	17.7444	24.7736	23.4267	23.2203	27.0334	18.9696	17.9026	19.6197	18.1764	30.6834	19.9606	24.6135	18.6671	0.621496	4.08954e-09	1.10074e-07	0.395872	1.05781e-07	1.27802e-06	0.0970842	0.338077	0.498984	0.318935	0.000135143	0.000482182	-	6	47351873	47356685	-	2334	protein_coding	RING-type E3 ubiquitin transferase [Source:UniProtKB/TrEMBL;Acc:K4C9W5]	U-box	RING-type E3 ubiquitin transferase (AHRD V3.3 *** A0A2G2WNK7_CAPBA)
Solyc02g080560.1	29.0603	27.6902	21.6345	45.0079	47.3483	46.9082	12.9581	16.1509	15.2825	17.7291	19.8765	24.0986	18.6888	23.876	26.1283	46.4215	15.5302	21.635	-0.827079	4.18706e-09	1.12569e-07	-0.481702	0.00201441	0.0085036	1.10115	3.16433e-17	1.36054e-15	0.751673	1.1338e-05	4.87308e-05	-	2	45309693	45309989	-	297	protein_coding	-	-	Unknown protein
Solyc02g079190.3	45.4448	41.397	38.4243	26.9027	28.697	31.6152	21.2609	25.0333	23.9871	23.277	19.4675	22.7681	19.0914	20.777	41.7554	29.0717	23.3896	20.526	0.523303	4.21273e-09	1.13129e-07	0.185299	0.02625	0.0725997	0.502633	5.30502e-08	6.44961e-07	0.836741	2.38038e-23	4.14748e-22	-	2	44356862	44362751	+	3505	protein_coding	-	-	Protein AUXIN SIGNALING F-BOX 3 (AHRD V3.3 *** A0A2G3D604_CAPCH)
Solyc08g077700.3	48.6973	48.2386	51.0709	64.3181	60.6638	61.0831	54.7357	49.01	58.8553	47.9869	67.2526	72.2021	64.304	64.4345	49.3356	62.0217	52.647	67.0483	-0.329306	4.24854e-09	1.1396e-07	-0.351699	1.92219e-05	0.00014128	-0.111848	0.0855666	0.179638	-0.0931129	0.254337	0.368813	-	8	61725195	61742688	+	6095	protein_coding	-	-	Eukaryotic translation initiation factor 4G (AHRD V3.3 *** A0A1J3IRB2_NOCCA)
Solyc07g063940.2	17.0836	14.4164	15.407	26.5911	22.858	35.1048	5.98119	6.96891	6.90115	5.39346	7.99491	11.0412	7.03908	8.49957	15.6357	28.1846	6.31118	8.64369	-0.848745	4.30147e-09	1.15248e-07	-0.456762	0.00226328	0.00937508	1.70574	1.16364e-21	7.59749e-20	1.30917	1.00736e-29	2.38783e-28	-	7	66395286	66398607	-	2278	protein_coding	GRAS2 [Source:UniProtKB/TrEMBL;Acc:Q00LP6]	GRAS	SCARECROW
Solyc08g067630.3	16.3243	16.0782	17.0424	9.71183	6.07265	8.59722	0.584025	0.805917	1.41406	0.854164	2.27908	5.29685	2.0309	5.3043	16.4816	8.12723	0.914542	3.72778	1.02231	4.3699e-09	1.16816e-07	-2.03165	4.59078e-07	4.85223e-06	1.12389	0.00152631	0.00643104	4.17074	2.81107e-78	2.8241e-76	-	8	56706372	56707385	+	744	protein_coding	-	-	histone deacetylase-like protein (AHRD V3.3 *** AT2G25625.2)
Solyc01g060180.3	6.33276	6.41742	5.84519	4.03449	3.7063	3.31075	7.74851	8.76623	8.45622	7.22172	5.05812	5.04003	5.63238	4.86734	6.19846	3.68384	8.04817	5.14947	0.752094	4.37e-09	1.16816e-07	0.641893	4.64823e-10	8.46057e-09	-0.482982	8.47362e-05	0.000511969	-0.3762	0.000429607	0.00139856	-	1	69680714	69684978	-	2179	protein_coding	-	AMP-binding
Solyc07g016065.1	0.222767	0.0341012	0.281355	1.22355	3.96442	1.97831	0.688007	14.7685	1.4067	2.49697	23.0865	1.53449	6.87367	19.0987	0.179408	2.38876	4.84005	12.6483	-3.73531	4.37527e-09	1.16824e-07	-1.3888	0.213174	0.368254	-2.40566	0.0099504	0.0314789	-4.75499	0.000140325	0.000499087	-	7	6220789	6221967	-	812	protein_coding	-	-
Solyc04g081410.3	29.6207	30.3903	27.9892	38.6444	41.7526	41.9941	30.1721	28.24	31.2553	33.1224	37.1184	38.607	43.5701	39.2063	29.3334	40.797	30.6974	39.6254	-0.475128	4.49512e-09	1.19887e-07	-0.37165	9.33605e-06	7.43989e-05	0.0426363	0.614959	0.745662	-0.0644962	0.447018	0.566791	-	4	65485997	65489362	+	1005	protein_coding	AP complex subunit sigma [Source:UniProtKB/TrEMBL;Acc:K4BVM0]	-	AP complex subunit sigma (AHRD V3.3 *** A0A2G2ZSI5_CAPAN)
Solyc01g111710.3	73.8082	73.1123	73.7299	88.6004	91.8891	92.8092	115.254	99.8508	121.298	108.538	99.4456	101.433	98.9875	100.895	73.5501	91.0996	111.235	100.19	-0.307927	4.52181e-09	1.20461e-07	0.147769	0.0370236	0.0958577	-0.136718	0.00456735	0.0163324	-0.596102	2.00445e-15	2.25456e-14	-	1	97803541	97808142	-	2066	protein_coding	-	-
Solyc12g006225.1	4.45987	3.46713	2.85092	8.71107	9.98597	8.20365	3.6761	3.38185	3.662	1.89456	7.86345	9.07059	10.1223	7.92952	3.59264	8.96689	3.15363	8.74647	-1.31562	4.96328e-09	1.32072e-07	-1.47436	1.28076e-11	3.0252e-10	0.0365681	0.822236	0.892238	0.190717	0.522631	0.635497	-	12	744079	744669	+	591	protein_coding	-	-
Solyc10g080550.2	29.9878	30.4906	30.2079	45.5639	39.2095	40.1483	41.6386	34.9171	34.2002	41.4733	48.6403	34.7932	43.8045	47.09	30.2288	41.6406	38.0573	43.582	-0.461096	5.06235e-09	1.34555e-07	-0.198827	0.0921703	0.197059	-0.0653632	0.600517	0.734329	-0.331458	0.000264893	0.000898155	-	10	61920378	61923030	-	1938	protein_coding	-	-	Protein trichome birefringence (AHRD V3.3 *** A0A1U8E8Z1_CAPAN)
Solyc06g036310.3	20.1795	23.4255	20.6593	36.6374	30.6573	32.2481	11.8155	14.0904	14.4752	12.538	19.7531	23.5712	18.5287	21.3344	21.4215	33.1809	13.2298	20.7969	-0.630484	5.07489e-09	1.34735e-07	-0.655553	8.68079e-09	1.29006e-07	0.673986	4.13694e-09	6.09687e-08	0.695175	1.03767e-09	7.29335e-09	-	6	25952961	25954070	+	922	protein_coding	-	-	Heavy metal-associated isoprenylated plant protein (AHRD V3.3 *** A0A2R6RSL8_ACTCH)
Solyc11g010670.1	32.7767	41.4754	37.8295	20.0711	17.725	12.8966	42.0542	32.3842	28.107	28.8208	41.3238	48.0439	50.8603	44.3115	37.3605	16.8976	32.8415	46.1349	1.14525	5.13447e-09	1.36162e-07	-0.494059	0.00100896	0.0046822	-1.44927	2.13227e-17	9.41526e-16	0.186615	0.276761	0.394045	-	11	3714263	3714493	+	231	protein_coding	-	-	Unknown protein
Solyc12g005230.2	3.52531	3.3843	3.55435	4.7599	5.1188	5.45823	6.87902	6.65389	7.26335	7.38589	6.18507	5.95133	6.51193	5.50825	3.48799	5.11231	7.04554	6.03915	-0.550873	5.15639e-09	1.36589e-07	0.219437	0.00503797	0.0185484	-0.239644	0.0102129	0.0321894	-1.01355	2.08873e-37	6.90655e-36	-	12	140737	156927	+	5351	protein_coding	-	TBC
Solyc01g079090.3	71.9672	71.8976	71.6366	56.4801	58.8618	54.0767	79.5628	82.7879	78.3786	78.7261	76.7747	81.9321	64.2788	69.2007	71.8338	56.4729	79.8638	73.0466	0.347826	5.34601e-09	1.41452e-07	0.12585	0.12781	0.252111	-0.37067	0.000108146	0.000636138	-0.152337	0.00229341	0.00640771	-	1	78018019	78023491	+	2000	protein_coding	Protoporphyrinogen oxidase [Source:Projected from Arabidopsis thaliana (AT4G01690) UniProtKB/TrEMBL;Acc:A0A178UVN5]	Amino_oxidase
Solyc06g005530.1	22.1494	28.3148	27.0545	13.2801	14.4374	10.3213	29.5588	23.758	38.5718	33.5231	16.6054	15.1784	26.3541	21.095	25.8396	12.6796	31.3529	19.8082	1.02661	5.5165e-09	1.45798e-07	0.659229	0.000842674	0.00400582	-0.642873	0.00369267	0.0136184	-0.27855	0.102884	0.176435	-	6	574531	575418	-	399	protein_coding	-	-
Solyc05g023735.1	0.123641	0.132489	0.0683195	2.30482	2.76974	2.51543	0.0742507	0	0.0719113	0.144793	2.70436	1.45578	2.06561	1.54894	0.10815	2.53	0.0727388	1.94367	-4.53938	5.58227e-09	1.4737e-07	-4.75957	1.4343e-08	2.05531e-07	0.384358	0.272376	0.428153	0.585556	0.713923	0.79738	-	5	29148391	29148926	+	418	protein_coding	-	-
Solyc06g008210.3	5.83333	6.56215	6.1611	8.71476	10.7259	9.91407	8.91936	9.28758	9.18919	8.15468	8.9847	9.8601	8.51505	8.92449	6.18553	9.78491	8.8877	9.07109	-0.661727	5.8283e-09	1.53691e-07	-0.0325689	0.705837	0.823326	0.10991	0.290918	0.449196	-0.522911	4.42942e-08	2.62815e-07	-	6	2087710	2094948	-	2401	protein_coding	-	BRCT
Solyc03g112530.3	19.3574	19.8974	19.3978	25.1694	27.2445	26.0491	26.252	23.2201	27.1821	21.0721	26.8197	27.8975	27.4705	27.2584	19.5509	26.1543	24.4316	27.3616	-0.419269	5.91257e-09	1.55738e-07	-0.166445	0.0672389	0.154259	-0.0645097	0.309902	0.46909	-0.320763	0.0011855	0.00354195	-	3	64399598	64407535	-	1933	protein_coding	NLE [Source:Projected from Arabidopsis thaliana (AT5G52820) UniProtKB/TrEMBL;Acc:A0A178UNZ3]	WD40	WD40 repeat-containing protein (AHRD V3.3 *** A0A2U1N904_ARTAN)
Solyc02g094440.3	88.2115	88.7074	94.1032	113.932	113.547	120.594	118.232	101.937	128.573	113.856	92.5976	108.787	100.813	100.52	90.3407	116.024	115.649	100.679	-0.360235	5.95626e-09	1.56712e-07	0.196787	0.0233877	0.0662884	0.205124	0.00514603	0.0180793	-0.355677	2.44958e-05	9.95734e-05	-	2	55604248	55607306	+	1233	protein_coding	-	-
Solyc06g073320.3	161.068	147.011	140.128	111.488	107.21	116.828	130.43	140.677	124.152	147.114	126.509	122.673	131.666	121.626	149.402	111.842	135.594	125.619	0.418703	5.97941e-09	1.57144e-07	0.107197	0.120075	0.240782	-0.167071	0.00632461	0.021543	0.140593	0.0799246	0.142658	-	6	45318209	45321739	+	2287	protein_coding	GDP-L-galactose phosphorylase [Source:UniProtKB/TrEMBL;Acc:H9D2D6]	-	GDP-L-galactose phosphorylase.1
Solyc04g005890.2	0.192269	0.123617	0.0424963	0.761627	1.17658	1.47773	0	0	0	0	0.163545	0.495884	0.160607	0.206459	0.119461	1.13865	0	0.256624	-3.23575	6.2427e-09	1.6388e-07	-5.97367	2.46278e-06	2.23876e-05	2.14275	1.11515e-05	8.41759e-05	4.86891	0.00386278	0.0102468	-	4	572617	574103	+	1344	protein_coding	-	-
Solyc09g057870.3	3.02529	2.70148	3.34332	8.22426	7.50713	8.90457	2.72518	2.57669	4.25224	3.69046	10.1095	7.06753	6.69379	5.48946	3.02336	8.21199	3.31114	7.34007	-1.44097	6.34e-09	1.66247e-07	-1.15092	1.4367e-05	0.000108528	0.163045	0.491045	0.644703	-0.130413	0.669518	0.76309	-	9	51782142	51783091	-	410	protein_coding	-	-
Solyc07g056670.3	1.67111	1.3321	2.61252	4.29756	5.65647	7.02534	0.80774	1.17092	0.805996	1.45581	0.0990558	0.479901	0.218872	0.291778	1.87191	5.65979	1.06012	0.272402	-1.59715	6.37085e-09	1.66869e-07	1.94886	1.06046e-05	8.29701e-05	4.3659	4.18901e-34	6.0377e-32	0.818251	0.0139041	0.031901	-	7	64601986	64603605	-	1268	protein_coding	Gibberellin 2-oxidase 2 [Source:UniProtKB/TrEMBL;Acc:A0FK57]	2OG-FeII_Oxy	gibberellin 2-oxidase 2
Solyc03g112760.3	18.3709	20.3807	18.4028	14.4456	14.2505	13.2051	18.0566	20.1286	16.8109	21.7017	19.3004	18.598	17.5331	18.4876	19.0514	13.9671	19.1745	18.4798	0.448529	6.69107e-09	1.75061e-07	0.0501502	0.574273	0.72552	-0.403428	7.79053e-09	1.08797e-07	-0.00874537	0.929018	0.953202	-	3	64587871	64596242	+	3864	protein_coding	-	-	transmembrane protein (AHRD V3.3 *** AT3G48200.1)
Solyc09g042780.3	0	0.0513923	0.0689027	2.30773	2.89296	2.82421	0.0288018	0	0	0.011233	2.70997	2.46314	3.09625	2.54638	0.0400984	2.67497	0.0100087	2.70393	-6.0659	6.70282e-09	1.75172e-07	-8.12032	1.8808e-47	7.41161e-45	-0.0144195	0.911706	0.94996	2.01005	0.184567	0.284894	-	9	25831474	25846464	+	5388	protein_coding	-	-
Solyc02g081620.3	60.2134	59.5463	61.4967	48.0269	48.5691	46.2429	51.1783	50.7808	51.145	57.5607	48.1415	46.3976	40.4834	40.8997	60.4188	47.613	52.6662	43.9805	0.344389	6.72219e-09	1.75478e-07	0.257052	0.00171277	0.00738858	0.115046	0.178041	0.313884	0.198732	0.00323176	0.00872783	-	2	46059516	46067140	+	1675	protein_coding	-	-	Zinc finger (C2H2 type) family protein (AHRD V3.3 *** A0A1P8ASM0_ARATH)
Solyc01g034025.1	1.48914	1.43926	1.29074	0.0340188	0.0957214	0.231016	1.43786	1.45182	1.52842	0.752271	0.070962	0	0.104531	0.0696751	1.40638	0.120252	1.29259	0.061292	3.54438	6.72952e-09	1.75478e-07	4.41538	4.51525e-11	9.77642e-10	0.982886	0.429902	0.588675	0.122632	0.71071	0.795523	-	1	35593692	35595781	+	885	protein_coding	-	-
Solyc11g042640.2	43.3155	43.0125	39.2745	32.1448	28.5911	27.5951	44.1229	43.6166	47.5103	46.2055	39.3028	40.1923	37.8934	35.482	41.8675	29.4437	45.3638	38.2176	0.50905	6.83591e-09	1.78053e-07	0.244261	0.000253483	0.00139999	-0.375951	1.33941e-05	9.92408e-05	-0.114732	0.103307	0.177108	-	11	35824004	35827727	-	1359	protein_coding	-	-	Rieske (2Fe-2S) domain-containing protein (AHRD V3.3 *** Q9C9I7_ARATH)
Solyc08g067020.3	119.978	119.125	117.557	155.47	144.54	160.182	149.76	133.399	165.794	150.33	149.077	152.511	183.755	184.655	118.887	153.397	149.821	167.5	-0.366718	7.04543e-09	1.83307e-07	-0.164349	0.103696	0.215807	-0.126505	0.217691	0.364326	-0.332886	2.60125e-05	0.000105249	-	8	55968697	55973928	+	927	protein_coding	Cytochrome b-c1 complex subunit 7 [Source:UniProtKB/TrEMBL;Acc:K4CLS8]	-
Solyc03g117920.2	0.0647644	0.0555192	0.0429437	0.754553	0.665252	0.409923	0.17113	1.00184	0.0904027	0.409558	0.566629	1.1765	0.170026	0.262722	0.0544091	0.609909	0.418233	0.54397	-3.47934	7.08168e-09	1.84045e-07	-0.379791	0.589314	0.737234	0.164428	0.779585	0.863622	-2.94114	0.00038032	0.00124847	-	3	68390653	68394726	+	1995	protein_coding	-	-
Solyc05g041430.3	21.8677	21.2884	21.4181	14.2207	13.6816	15.282	10.2312	10.8335	10.3411	9.23922	13.0605	20.1941	9.65348	17.6666	21.5247	14.3948	10.1612	15.1436	0.58161	7.10171e-09	1.84361e-07	-0.579354	0.00382145	0.014642	-0.0728391	0.742595	0.839249	1.08316	4.42352e-27	9.39163e-26	-	5	52555116	52557843	+	904	protein_coding	-	-	PTB domain engulfment adapter (AHRD V3.3 *** A0A1P8B0D8_ARATH)
Solyc03g113470.2	0.351658	0.301458	0.349763	0.915013	0.787764	0.834674	0.161907	0.129519	0.184076	0.281409	0.128195	0.262888	0.13988	0.132863	0.334293	0.845817	0.189228	0.165957	-1.33734	7.15956e-09	1.85656e-07	0.180981	0.647062	0.782044	2.34359	1.5166e-15	5.6058e-14	0.82356	0.0167719	0.037561	-	3	65092163	65103913	+	4409	protein_coding	-	-
Solyc01g102850.2	3.1705	3.16673	3.13091	2.15532	1.82446	1.78845	2.47344	2.66113	3.38349	2.48662	1.96519	2.0092	2.15203	2.38071	3.15605	1.92274	2.75117	2.12678	0.716557	7.17507e-09	1.85853e-07	0.368392	0.00645491	0.0228269	-0.145501	0.273833	0.429971	0.198605	0.131811	0.216377	-	1	91415132	91420737	+	4442	protein_coding	-	NB-ARC
Solyc09g076050.3	193.547	185.022	184.594	155.466	152.074	150.448	202.578	194.432	224.326	196.654	190.236	202.07	202.514	194.469	187.721	152.663	204.498	197.322	0.299139	7.20067e-09	1.86309e-07	0.0485248	0.451579	0.619573	-0.369712	5.07201e-13	1.39706e-11	-0.12281	0.0657174	0.12108	-	9	68163035	68166665	+	1886	protein_coding	FRIGIDA-like protein [Source:UniProtKB/TrEMBL;Acc:K4CVI2]	-
Solyc03g082363.1	12.9205	18.1051	14.0347	5.14644	3.62023	5.74154	3.18326	1.83029	3.59679	2.7158	3.48896	3.21965	2.89916	2.63515	15.0201	4.83607	2.83154	3.06073	1.63701	7.5005e-09	1.93853e-07	-0.117965	0.739641	0.845645	0.659175	0.0527242	0.122918	2.41136	3.88818e-16	4.55564e-15	-	3	53744696	53745205	-	234	protein_coding	-	-
Solyc02g072130.3	163.8	175.058	175.985	226.045	208.843	219.807	173.965	159.618	192.874	170.992	155.844	165.772	169.912	174.847	171.614	218.232	174.362	166.594	-0.345915	7.66711e-09	1.9794e-07	0.0625372	0.403469	0.574261	0.390002	2.58428e-09	3.92472e-08	-0.0223039	0.764503	0.836965	-	2	41975622	41980515	+	2031	protein_coding	-	-	Protein transport protein Sec.1
Solyc10g084160.2	19.9779	19.5793	20.7753	26.1129	28.509	27.5065	25.2989	23.7023	28.7598	25.0123	27.4803	28.1594	29.0967	30.1835	20.1108	27.3761	25.6933	28.73	-0.44445	7.82744e-09	2.01856e-07	-0.164429	0.0426693	0.107521	-0.0690096	0.340159	0.501302	-0.352781	4.28705e-05	0.000166359	-	10	63951316	63956114	+	1666	protein_coding	-	Exonuc_X-T	Small RNA degrading nuclease 3 (AHRD V3.3 *** A0A2G2YMC1_CAPAN)
Solyc11g006690.1	488.84	473.152	530.579	649.681	627.853	655.915	492.593	423.168	523.509	454.484	548.032	660.206	603.192	631.367	497.524	644.483	473.438	610.699	-0.372526	7.89818e-09	2.03457e-07	-0.370504	3.05334e-05	0.000214096	0.0782023	0.312811	0.472276	0.0721802	0.39436	0.516014	-	11	1295535	1295969	-	435	protein_coding	-	-	40S ribosomal protein S17 (AHRD V3.3 *** A0A2G2VEQ4_CAPBA)
Solyc06g072018.1	280.981	315.959	341.809	472.322	416.944	449.824	432.024	367.657	500.982	399.568	307.901	340.389	410.869	339.905	312.916	446.363	425.058	349.766	-0.51177	7.9494e-09	2.04551e-07	0.278225	0.0163716	0.0492543	0.352328	0.000972649	0.00436293	-0.441382	6.62214e-05	0.000248992	-	6	44533390	44533823	+	324	protein_coding	-	-
Solyc09g020010.2	10.2416	9.76382	9.86826	14.2041	14.4973	15.0154	10.4842	11.2357	11.129	11.0334	13.4416	13.5076	13.9613	14.4154	9.95791	14.5723	10.9706	13.8315	-0.548223	8.35339e-09	2.1471e-07	-0.337074	2.40792e-05	0.000173206	0.0758949	0.357574	0.519068	-0.139083	0.127553	0.210701	-	9	18317295	18324445	-	1418	protein_coding	-	-	Mediator of RNA polymerase II transcription subunit 19a (AHRD V3.3 *-* A0A1U8E3C3_CAPAN)
Solyc05g008450.3	72.1964	75.5117	77.1292	59.576	60.1568	58.6255	62.575	58.0912	65.8449	62.1926	60.2998	69.0763	63.2021	62.9335	74.9458	59.4528	62.1759	63.8779	0.33474	8.38148e-09	2.15195e-07	-0.042189	0.539399	0.697411	-0.103136	0.123846	0.239347	0.270097	2.55744e-05	0.000103548	-	5	2799924	2805239	-	1795	protein_coding	-	NAD_binding_1	Phenol hydroxylase reductase (AHRD V3.3 *** A0A200QUX1_9MAGN)
Solyc03g083360.3	8.8722	9.08141	10.1707	13.6318	14.4807	18.5484	10.4175	9.82406	11.3986	10.3125	8.04556	10.5428	7.17864	9.28774	9.37479	15.5536	10.4882	8.76369	-0.729751	8.42914e-09	2.16182e-07	0.255482	0.0372134	0.0962453	0.828061	1.05333e-07	1.21486e-06	-0.161676	0.0745159	0.134561	-	3	54615022	54618895	-	2732	protein_coding	Pectinesterase [Source:UniProtKB/TrEMBL;Acc:K4BIB2]	-	Pectinesterase (AHRD V3.3 *** A0A2G3CX60_CAPCH)
Solyc09g064800.2	17.162	17.5201	16.0888	21.615	24.3321	23.5111	19.4134	18.0038	19.5942	18.3494	23.4173	22.6457	22.3729	23.0037	16.9236	23.1527	18.8402	22.8599	-0.451418	8.46435e-09	2.16847e-07	-0.282142	2.60395e-06	2.35261e-05	0.0190485	0.781171	0.864919	-0.153766	0.0289142	0.0600858	-	9	62437322	62441113	-	2769	protein_coding	ISA2 [Source:Projected from Arabidopsis thaliana (AT1G03310) UniProtKB/TrEMBL;Acc:A0A178WGA8]	-
Solyc06g067960.3	10.2399	9.68361	10.6516	13.7989	14.1027	13.4872	11.5228	11.421	9.68277	9.49594	12.9032	13.5225	12.8574	13.9538	10.1917	13.7963	10.5306	13.3092	-0.436175	8.54916e-09	2.1878e-07	-0.340891	0.000141908	0.000837561	0.0522862	0.439442	0.597809	-0.0467819	0.631567	0.731776	-	6	42237042	42243202	-	3480	protein_coding	-	-	Glutaredoxin (AHRD V3.3 *** A0A200RBL6_9MAGN)
Solyc04g009200.3	117.135	121.825	125.151	97.0844	99.0277	96.5107	144.088	143.774	145.238	127.361	136.881	147.803	116.196	123.069	121.37	97.541	140.115	130.987	0.316015	8.68496e-09	2.22012e-07	0.0944398	0.287265	0.455265	-0.424718	4.02821e-06	3.35689e-05	-0.206685	0.00195787	0.00555635	-	4	2695458	2699402	-	1807	protein_coding	Similar to Glutamate-1-semialdehyde 2,1-aminomutase, chloroplast precursor (EC 5.4.3.8) (GSA) (Glutamate-1-semialdehyde aminotransferase) (GSA- AT) [Source: Projected from Oryza sativa (Os08g0532200)]	Aminotran_3	glutamate 1-semialdehyde 2,1-aminomutase
Solyc09g007850.3	234.422	256.638	254.156	195.102	193.976	176.246	263.264	254.532	275.668	205.055	280.509	265.432	256.053	254.918	248.405	188.441	249.63	264.228	0.399244	8.77963e-09	2.24187e-07	-0.0846716	0.37181	0.543666	-0.487154	1.02883e-12	2.73207e-11	-0.00651559	0.947761	0.96638	-	9	1378080	1380890	-	1018	protein_coding	-	RRM_1	RNA-binding protein (AHRD V3.3 *** A0A2U1PI86_ARTAN)
Solyc07g020790.3	17.1371	15.6142	16.3545	10.6326	10.777	12.4072	12.2353	12.2129	12.2779	13.4765	13.1286	14.7252	12.8927	14.8279	16.3686	11.2722	12.5506	13.8936	0.539233	8.80788e-09	2.24663e-07	-0.150238	0.0688363	0.157192	-0.301278	0.0024259	0.0095348	0.384065	7.74679e-07	3.94423e-06	-	7	13474044	13480574	-	2387	protein_coding	-	Sugar_tr
Solyc12g010000.2	13.7552	11.2335	10.0357	1.40031	1.09449	4.22633	0	0	0.233015	0.0781959	0.486832	0.973383	0.796811	0.796673	11.6748	2.24038	0.0778027	0.763425	2.38398	8.97529e-09	2.28684e-07	-3.3048	0.000861902	0.00408639	1.55123	0.00930388	0.0297997	7.2382	2.84559e-21	4.46388e-20	-	12	3137774	3138802	+	387	protein_coding	-	Cu_bind_like
Solyc07g005030.3	16.5263	16.0612	15.8829	19.7547	22.567	21.9892	20.2901	20.8963	18.2164	17.6173	18.1955	18.0133	17.4307	16.9767	16.1568	21.437	19.255	17.6541	-0.407188	9.26753e-09	2.35873e-07	0.122436	0.0953091	0.202215	0.280657	6.2143e-05	0.00038932	-0.252488	0.00103342	0.00313115	-	7	46626	86591	-	7041	protein_coding	Dicer-like protein 4 [Source:Projected from Arabidopsis thaliana (AT5G20320) UniProtKB/Swiss-Prot;Acc:P84634]	DUF283
Solyc07g063850.3	58.4835	58.6832	53.6208	83.2306	86.3913	71.3977	27.8812	50.6078	15.8497	29.4227	95.4183	71.9703	99.5945	75.5311	56.9292	80.3399	30.9403	85.6285	-0.496205	9.39636e-09	2.38892e-07	-1.47125	3.6381e-05	0.000249838	-0.0916017	0.488933	0.642703	0.880089	0.0279457	0.0583247	-	7	66335499	66337944	+	2272	protein_coding	-	-	IAA-amido synthetase 3-9
Solyc09g065910.2	611.703	640.595	664.552	501.932	433.106	392.024	569.861	568.31	615.948	563.357	551.712	580.928	533.514	528.628	638.95	442.354	579.369	548.696	0.531289	9.50899e-09	2.41493e-07	0.0755382	0.1927	0.342178	-0.310222	0.000910556	0.00411988	0.141743	0.0165311	0.0370991	-	9	64435619	64436802	-	521	protein_coding	-	-
Solyc02g087840.3	3.12121	3.95912	2.91304	1.709	1.30162	1.633	3.61632	2.99783	2.62999	3.68101	1.95668	1.94169	2.5401	2.43439	3.33112	1.54787	3.23129	2.21821	1.10746	9.54601e-09	2.4217e-07	0.539159	0.000939722	0.00440674	-0.519345	0.0054539	0.0190008	0.0451625	0.792856	0.858097	-	2	50733480	50737235	-	2343	protein_coding	-	Homeobox	Leucine zipper, homeobox-associated, Homeodomain-like protein (AHRD V3.3 *** A0A2U1PPL6_ARTAN)
Solyc07g044930.3	5.6073	5.34689	5.64533	7.43401	8.26756	7.74059	5.28891	4.68638	4.39674	4.98155	7.30636	6.67244	6.46801	6.54131	5.53318	7.81405	4.8384	6.74703	-0.497385	9.68515e-09	2.45434e-07	-0.482903	3.87471e-08	5.09247e-07	0.212668	0.0119348	0.0366047	0.19455	0.0371506	0.0747668	-	7	58098484	58112280	-	4143	protein_coding	-	HA2	DExH-box ATP-dependent RNA helicase DExH6-like (AHRD V3.3 *** A0A2I4HVT2_9ROSI)
Solyc07g018300.3	22.3051	22.5904	23.5515	30.1512	34.3574	31.2592	30.4629	26.335	29.681	23.0545	27.6846	30.5843	28.2593	30.1699	22.8157	31.9226	27.3833	29.1745	-0.48424	9.73446e-09	2.46417e-07	-0.0946286	0.349433	0.522646	0.130381	0.111113	0.219837	-0.262636	0.0135508	0.0311996	-	7	10028004	10033476	-	1352	protein_coding	RPA32a [Source:UniProtKB/TrEMBL;Acc:K4CCP1]	tRNA_anti	Replication protein A 32 kDa subunit A (AHRD V3.3 *** A0A1J3JLU8_NOCCA)
Solyc04g074670.3	3.54812	3.77064	3.48646	2.37889	2.52385	2.05243	3.59315	3.42112	3.42154	3.25354	2.47097	2.20048	2.52145	2.37624	3.60174	2.31839	3.42234	2.39229	0.636028	1.023e-08	2.5868e-07	0.514077	1.85797e-09	3.06559e-08	-0.0443045	0.694677	0.804661	0.0744798	0.374777	0.497059	-	4	60663988	60674625	-	6176	protein_coding	-	-
Solyc12g006320.2	96.465	99.2205	92.7981	79.4199	74.6434	75.2672	70.6969	85.0038	78.9207	72.8068	82.1998	87.2342	77.8393	80.5297	96.1612	76.4435	76.857	81.9508	0.331917	1.03464e-08	2.6134e-07	-0.095447	0.211009	0.36561	-0.0998568	0.116562	0.22804	0.323818	2.71057e-05	0.00010937	-	12	840856	847679	-	2577	protein_coding	-	DEAD
Solyc06g076660.3	12.5126	14.0812	13.6985	17.4239	20.5073	18.5299	16.729	14.4006	15.9892	13.698	15.2275	17.1012	16.7945	17.7145	13.4308	18.8203	15.2042	16.7094	-0.486354	1.1127e-08	2.80756e-07	-0.139479	0.108666	0.223263	0.172073	0.0462961	0.110794	-0.178327	0.0441782	0.0866426	-	6	47748205	47754296	-	5512	protein_coding	Proliferating cell nuclear antigen [Source:UniProtKB/TrEMBL;Acc:Q8H0Q1]	PCNA_C	proliferating cell nuclear antigen
Solyc10g050063.1	2.23317	1.70927	2.60896	0	0	0	1.68595	1.551	0.964854	0.149441	0	0.214643	0	0	2.1838	0	1.08781	0.0536609	7.36547	1.12812e-08	2.84339e-07	4.29123	0.000320163	0.00171576	-2.02262	0.592173	1	1.00473	0.0893864	0.156587	-	10	47614504	47617303	+	405	protein_coding	-	-
Solyc04g064763.1	34.5236	34.4023	35.914	3.68506	3.63703	0.747699	48.6905	48.9961	56.102	38.6504	0.502411	2.89769	0.592062	0.34531	34.9466	2.68993	48.1097	1.08437	3.6999	1.13388e-08	2.85485e-07	5.46935	4.17086e-15	1.5457e-13	1.31275	0.17433	0.309194	-0.46063	3.32389e-05	0.000132088	-	4	55922768	55925367	-	2500	protein_coding	-	-
Solyc09g056340.3	33.3411	31.5507	34.6382	24.2303	21.9747	20.6929	25.0182	22.2919	25.1443	28.1139	24.9534	30.299	27.8272	28.4085	33.1767	22.2993	25.1421	27.872	0.574276	1.15455e-08	2.90376e-07	-0.152684	0.132663	0.259448	-0.321885	0.00232213	0.00919423	0.400989	5.69578e-05	0.000216576	-	9	49012157	49014205	+	789	protein_coding	Ras-related protein RABA5b [Source:Projected from Arabidopsis thaliana (AT3G07410) UniProtKB/Swiss-Prot;Acc:Q9SRS5]	Ras	Ras-related protein RABA5b (AHRD V3.3 *** A0A2G2V0T3_CAPBA)
Solyc01g105990.3	17.1918	17.3153	16.7015	13.1668	13.3252	12.0353	18.2795	19.0178	18.967	18.9546	16.1619	16.872	14.9412	15.3918	17.0695	12.8424	18.8047	15.8417	0.411291	1.16416e-08	2.92479e-07	0.2443	7.70037e-05	0.000484738	-0.302357	9.01504e-05	0.000540973	-0.139036	0.0138107	0.0317207	-	1	93877899	93888451	+	3878	protein_coding	Protein EXECUTER 1, chloroplastic [Source:Projected from Arabidopsis thaliana (AT4G33630) UniProtKB/Swiss-Prot;Acc:Q93YW0]	-	Protein EXECUTER 1, chloroplastic (AHRD V3.3 *** A0A2G3AWR1_CAPCH)
Solyc02g084230.2	55.3019	61.5727	51.9096	40.0914	41.7014	38.2032	32.5559	38.2627	36.4512	42.673	33.7325	30.9087	34.792	33.1208	56.2614	39.9987	37.4857	33.1385	0.492821	1.18636e-08	2.97735e-07	0.174912	0.0621993	0.145019	0.272181	0.00037749	0.0019135	0.586408	1.85427e-08	1.14242e-07	-	2	47945038	47949359	-	1185	protein_coding	-	-
Solyc10g007290.3	194.121	165.999	170.168	239.236	278.569	352.934	38.2003	45.9277	41.4278	28.4952	96.5588	193.279	81.2249	168.487	176.763	290.246	38.5127	134.887	-0.714445	1.20773e-08	3.02773e-07	-1.8118	2.11925e-08	2.9562e-07	1.10636	0.00282227	0.0108484	2.19894	8.35424e-60	5.41855e-58	-	10	1675685	1684543	-	4077	protein_coding	-	-
Solyc12g015970.2	20.5305	16.7784	17.0014	10.0143	9.21319	9.77691	19.7268	16.8774	23.9452	22.0552	17.8957	15.4707	20.7102	17.8978	18.1034	9.66813	20.6512	17.9936	0.907296	1.23148e-08	3.08397e-07	0.195699	0.175531	0.320031	-0.89554	2.27189e-09	3.4826e-08	-0.187923	0.220712	0.329359	-	12	6003809	6004280	+	472	protein_coding	-	-
Solyc10g008140.3	69.6365	68.2842	72.7901	87.721	87.0756	86.3491	88.7002	78.5902	99.4769	78.1744	89.2605	93.151	85.0067	90.6094	70.2369	87.0486	86.2354	89.5069	-0.308796	1.25181e-08	3.12881e-07	-0.056705	0.521606	0.68208	-0.0396955	0.468071	0.623505	-0.295433	0.00128438	0.00380082	-	10	2259364	2268393	+	2618	protein_coding	-	-	Prohibitin (AHRD V3.3 *** A0A200QL97_9MAGN)
Solyc09g018160.3	8.47108	8.88942	8.92762	6.32363	6.39853	6.46754	10.3681	10.313	10.2535	10.3966	5.77738	4.81244	5.78238	5.06184	8.76271	6.39657	10.3328	5.35851	0.454568	1.25206e-08	3.12881e-07	0.945014	5.26225e-30	7.36217e-28	0.256427	0.0102457	0.0322685	-0.237474	0.000365619	0.00120423	-	9	13376259	13389694	+	3685	protein_coding	-	-	PAP/OA.1
Solyc10g074790.2	24.5975	23.3319	27.441	35.2225	34.3242	34.2725	13.9238	13.7968	13.5303	14.3952	23.1531	29.2238	18.1155	24.1395	25.1235	34.6064	13.9115	23.658	-0.461297	1.34747e-08	3.36363e-07	-0.769365	2.35509e-09	3.83234e-08	0.54926	0.000100284	0.000594109	0.853087	1.24123e-25	2.44405e-24	-	10	58568481	58573793	+	1995	protein_coding	Protein PIN-LIKES 6 [Source:Projected from Arabidopsis thaliana (AT5G01990) UniProtKB/Swiss-Prot;Acc:Q9LZN2]	-	Auxin efflux carrier family protein (AHRD V3.3 *** A0A2K3N023_TRIPR)
Solyc10g055240.2	3.48923	3.53531	3.14973	1.56973	1.34016	0.780935	6.59739	7.06178	6.12832	7.52499	4.07201	2.73111	4.98827	3.66842	3.39142	1.23028	6.82812	3.86495	1.46456	1.34919e-08	3.36435e-07	0.819232	2.28516e-06	2.0942e-05	-1.65126	3.92079e-09	5.80819e-08	-1.00843	6.90491e-14	6.98449e-13	-	10	56455648	56471627	+	1496	protein_coding	-	PI-PLC-X	1-phosphatidylinositol phosphodiesterase (AHRD V3.3 *** E5GC05_CUCME)
Solyc12g009140.2	124.807	127.907	131.336	160.298	156.2	157.624	166.375	148.872	186.938	168.671	153.353	160.361	165.094	155.896	128.017	158.041	167.714	158.676	-0.303225	1.37025e-08	3.41323e-07	0.0768308	0.321244	0.493039	-0.00531626	0.920834	0.956043	-0.389035	1.542e-06	7.52481e-06	-	12	2452941	2457449	-	1187	protein_coding	-	Proteasome
Solyc12g013900.2	23.0892	16.1221	16.4291	10.4909	10.5336	7.85846	31.8191	26.8253	31.953	36.9549	19.8258	17.9485	22.1122	17.8343	18.5468	9.62763	31.8881	19.4302	0.947248	1.40506e-08	3.49621e-07	0.711659	2.9299e-10	5.4676e-09	-1.0125	6.75948e-14	2.08489e-12	-0.780489	5.86759e-08	3.43061e-07	-	12	4704861	4706760	-	1587	protein_coding	-	Cu_bind_like
Solyc04g080200.3	4.53319	5.07927	5.02962	7.25159	8.56079	7.17721	7.55124	8.36798	8.10848	7.88935	6.75448	6.98955	6.20381	7.15782	4.88069	7.6632	7.97926	6.77641	-0.651094	1.44753e-08	3.59358e-07	0.232751	0.005374	0.0195331	0.178098	0.0891097	0.185446	-0.709639	1.33777e-14	1.42268e-13	-	4	64541706	64547567	+	2873	protein_coding	-	-
Solyc09g059220.1	0	0	0	5.61991	2.25903	4.02407	0	0	0	0	3.07029	4.6363	3.15218	2.19244	0	3.96767	0	3.2628	-7.46931	1.44799e-08	3.59358e-07	-7.06139	3.70823e-10	6.81254e-09	0.278329	0.524004	0.672336	#N/A	#N/A	#N/A	-	9	54016249	54016473	-	225	protein_coding	-	-	neuronal acetylcholine receptor subunit alpha-5 (AHRD V3.3 *** AT2G31490.1)
ENSRNA050029714	76.6001	70.8737	84.9927	145.516	121.355	142.21	71.3107	63.2234	80.1571	79.2571	84.109	88.3105	93.9781	105.707	77.4888	136.36	73.4871	93.0262	-0.814401	1.44943e-08	3.59358e-07	-0.344112	0.0114183	0.0365472	0.551837	3.87336e-05	0.000255662	0.0772391	0.605615	0.709436	snoR44_J54	3	66963492	66963575	-	84	snoRNA	Small nucleolar RNA R44/J54/Z268 family	-
Solyc06g073120.3	34.0277	32.4644	33.0196	49.8317	45.9169	43.2754	40.8361	35.5368	40.586	36.5555	39.6569	45.6823	40.473	39.0042	33.1706	46.3414	38.3786	41.2041	-0.481259	1.45034e-08	3.59358e-07	-0.105891	0.217018	0.373227	0.169748	0.0627475	0.140786	-0.209317	0.0114061	0.0267668	-	6	45192393	45194474	-	928	protein_coding	-	-
Solyc10g011660.3	6.19424	6.36603	5.72551	9.37144	8.96966	11.196	8.56554	9.08361	7.52946	9.25655	11.3597	12.3862	13.1207	11.4257	6.09526	9.8457	8.60879	12.073	-0.690578	1.45881e-08	3.61074e-07	-0.490927	4.18109e-07	4.45104e-06	-0.293839	0.00826589	0.0270762	-0.497315	6.33071e-06	2.82697e-05	-	10	3888659	3892770	-	2040	protein_coding	-	-	Auxin-responsive GH3 family protein (AHRD V3.3 *** A0A2U1NZC8_ARTAN)
Solyc10g079970.2	38.416	36.3971	34.9104	26.3393	27.0298	25.8333	87.4341	70.7552	102.49	87.2576	34.524	27.5203	40.7307	35.4147	36.5745	26.4008	86.9841	34.5474	0.471354	1.46769e-08	3.62888e-07	1.32919	1.65956e-22	1.30795e-20	-0.387428	0.00318916	0.0120624	-1.24891	4.62827e-27	9.80869e-26	-	10	61519330	61524219	-	935	protein_coding	-	-	Transmembrane protein 19 (AHRD V3.3 *** A0A1J3EWI5_NOCCA)
Solyc01g067790.3	5.69059	5.34774	5.20725	7.27936	7.77656	7.94823	13.6774	12.3964	7.98404	11.2637	11.8215	6.78816	7.09233	8.21238	5.4152	7.66805	11.3304	8.4786	-0.500687	1.48222e-08	3.66094e-07	0.415733	0.0291474	0.0790052	-0.144422	0.422686	0.581958	-1.06432	7.05674e-12	6.07595e-11	-	1	76580472	76586722	+	3987	protein_coding	-	-	BRCT domain-containing DNA repair protein (AHRD V3.3 *-* A0A1P8B7K8_ARATH)
Solyc04g076040.3	14.6622	14.9172	15.0023	19.3995	21.5158	19.8948	12.7737	11.1781	12.8742	12.0787	15.3851	17.2033	14.357	16.3293	14.8606	20.27	12.2262	15.8187	-0.447442	1.50936e-08	3.72404e-07	-0.375328	2.29795e-05	0.000166257	0.358114	6.90084e-05	0.00042777	0.282479	0.000553904	0.00176265	-	4	61089611	61092819	-	2092	protein_coding	-	Cyclin_C	cyclinD5_1
Solyc03g115650.3	119.151	124.228	103.352	87.0356	70.3892	67.654	105.497	108.24	113.814	148.723	121.406	75.8667	171.059	104.518	115.577	75.0263	119.068	118.212	0.624268	1.51383e-08	3.73115e-07	0.00729448	0.976789	0.988671	-0.655672	0.0315012	0.081548	-0.0421287	0.730821	0.811034	-	3	66771853	66774683	+	1100	protein_coding	Eukaryotic translation initiation factor 5A-1 [Source:UniProtKB/Swiss-Prot;Acc:Q9AXQ6]	-
Solyc08g074280.3	18.0516	19.0157	20.8482	28.7344	26.773	25.0514	20.5948	19.2195	21.0889	22.1839	32.7924	31.2025	33.5467	35.3344	19.3052	26.8529	20.7718	33.219	-0.475458	1.53574e-08	3.77854e-07	-0.680726	4.00082e-22	3.04165e-20	-0.30652	8.00757e-05	0.000487927	-0.105224	0.180365	0.279448	-	8	58496282	58515413	-	3971	protein_coding	-	Beta-lactamase
ENSRNA050030338	10.9106	6.15338	11.1057	31.7793	41.1017	27.5844	3.79338	5.076	6.34577	6.05236	26.1672	24.7913	19.1872	35.2846	9.38991	33.4885	5.31688	26.3576	-1.83317	1.5363e-08	3.77854e-07	-2.31204	2.60469e-13	7.75634e-12	0.34661	0.185163	0.323502	0.820698	0.0566935	0.10689	snoR8a	5	6874079	6874168	+	90	snoRNA	Small nucleolar RNA snoR8a	-
Solyc04g074980.3	24.7327	25.4445	24.2075	19.3772	20.0682	19.3827	18.7334	20.8855	18.2448	19.7209	16.7737	17.3846	15.9994	15.9165	24.7949	19.6094	19.3962	16.5186	0.339215	1.54311e-08	3.79132e-07	0.228773	0.000853219	0.00405245	0.247919	9.31234e-05	0.000557209	0.354727	2.83795e-07	1.53216e-06	-	4	60945159	60949471	-	3847	protein_coding	-	-	Transport inhibitor response 1-like protein (AHRD V3.3 *** A0A2G3CNZ5_CAPCH)
Solyc10g008870.3	196.639	208.46	203.094	264.799	249.632	250.612	285.322	246.985	320.178	324.227	250.476	248.469	334.1	296.454	202.731	255.014	294.178	282.375	-0.330255	1.59252e-08	3.90473e-07	0.0556564	0.642218	0.778842	-0.146673	0.198273	0.340005	-0.536431	2.94332e-08	1.77994e-07	-	10	2906352	2909089	+	689	protein_coding	-	-	Transcription elongation factor.1
Solyc12g010600.2	1.00474	1.23887	0.889809	0.336746	0.436164	0.404464	2.0333	2.63854	0.896564	1.29751	2.10732	0.555615	1.23182	0.862125	1.04447	0.392458	1.71648	1.18922	1.41142	1.59261e-08	3.90473e-07	0.528386	0.300625	0.46998	-1.59796	6.00761e-05	0.000377921	-0.716413	0.021891	0.0472936	-	12	3579600	3587930	+	3755	protein_coding	-	RNA_pol_Rpb2_6
Solyc03g118240.3	38.71	41.4985	39.0438	30.2866	28.8191	25.2313	41.2381	42.4495	43.4317	40.6907	42.9101	43.119	41.443	39.2658	39.7508	28.1123	41.9525	41.6845	0.500526	1.59823e-08	3.91441e-07	0.00638598	0.915666	0.954068	-0.567871	4.63447e-11	9.44912e-10	-0.0772871	0.223014	0.332102	-	3	68645245	68647471	-	1506	protein_coding	-	-
Solyc12g019175.1	10.0117	9.56834	2.29258	0.105084	0	0	18.9579	10.7134	17.154	5.3341	0	0	0.26908	0	7.29087	0.0350281	13.0399	0.06727	7.73456	1.60015e-08	3.91501e-07	7.60468	3.7123e-11	8.14226e-10	-0.947601	0.746317	1	-0.836728	0.212217	0.319265	-	12	9455220	9458048	+	573	protein_coding	-	RVT_2
Solyc10g018300.2	85.0555	91.5	81.5759	68.4368	59.7846	57.1351	123.06	135.106	115.66	130.752	136.105	137.114	121.765	132.325	86.0438	61.7855	126.145	131.827	0.478593	1.63867e-08	4.0014e-07	-0.0666168	0.348206	0.521471	-1.09279	7.2033e-38	1.28967e-35	-0.551301	1.84917e-13	1.81753e-12	-	10	7329723	7332926	-	2398	protein_coding	-	-
Solyc04g054720.3	9.01822	6.4484	8.06615	15.1417	14.1097	12.3458	0.101229	0.0931262	0.0784316	0.217143	1.61817	7.78765	0.422419	4.66591	7.84426	13.8657	0.122482	3.62354	-0.82008	1.63888e-08	4.0014e-07	-4.89243	4.50797e-08	5.86606e-07	1.93749	0.0314624	0.0814857	6.00562	1.04387e-68	8.46896e-67	-	4	53034452	53036345	+	1533	protein_coding	-	Exonuc_X-T
Solyc04g082460.3	21.5468	23.5684	22.9148	37.6554	32.8889	29.2756	65.6	48.8729	78.1214	77.4937	40.7305	23.5065	46.3997	36.7784	22.6767	33.2733	67.522	36.8538	-0.552457	1.64386e-08	4.00892e-07	0.870368	4.62724e-06	3.94257e-05	-0.14728	0.446756	0.604428	-1.57345	1.54197e-29	3.62956e-28	-	4	66183162	66194120	+	3406	protein_coding	CAT1 [Source:Projected from Arabidopsis thaliana (AT1G20630) UniProtKB/TrEMBL;Acc:A0A384KXY6]	Catalase
Solyc01g087260.3	42.9721	43.6296	40.9228	32.9034	33.6274	33.462	40.4266	45.3941	41.3348	41.2144	40.6137	36.4491	36.6752	35.6046	42.5082	33.3309	42.0925	37.3356	0.351714	1.64539e-08	4.00892e-07	0.170404	0.0152788	0.0465892	-0.163058	0.0218054	0.0603011	0.0147004	0.827787	0.883909	-	1	82073029	82083087	-	1970	protein_coding	-	RPE65
Solyc02g069370.3	76.1055	73.6081	79.0725	97.8196	100.051	94.8439	62.576	60.1091	65.6052	59.5167	82.6809	93.9924	75.3998	88.3625	76.262	97.5716	61.9517	85.1089	-0.354762	1.72475e-08	4.1979e-07	-0.461402	2.85039e-08	3.87103e-07	0.197611	0.0241454	0.0655773	0.300408	3.60205e-06	1.66877e-05	-	2	39849070	39856476	-	1112	protein_coding	-	Ras	Ras-related protein Rab-5A (AHRD V3.3 *** A0A1U8FSC3_CAPAN)
Solyc09g020065.1	0	0	0	2.8225	3.23558	9.12718	0	0	0	0	4.90636	4.67856	9.31521	8.83186	0	5.06176	0	6.933	-7.5932	1.81808e-08	4.42047e-07	-7.91922	5.87444e-13	1.69178e-11	-0.452926	0.347878	0.50912	#N/A	#N/A	#N/A	-	9	18373690	18376023	-	192	protein_coding	-	-
Solyc01g111660.3	464.135	490.251	528.984	343.917	361.969	394.927	284.429	300.497	323.486	381.85	306.327	383.734	325.871	369.808	494.457	366.938	322.566	346.435	0.431126	1.82741e-08	4.43853e-07	-0.106507	0.325699	0.497631	0.0834964	0.394788	0.556795	0.61677	1.05909e-09	7.43726e-09	-	1	97779722	97781067	+	1108	protein_coding	-	-
Solyc11g065553.1	66.0521	59.3651	54.6772	40.387	40.566	37.8978	33.0807	38.5807	44.7951	54.2498	36.2257	34.8429	41.2909	37.5991	60.0315	39.617	42.6766	37.4896	0.601034	1.89403e-08	4.59559e-07	0.183722	0.212602	0.367594	0.080382	0.425021	0.584123	0.493201	0.00164845	0.00475949	-	11	51361394	51362746	-	410	protein_coding	-	-
Solyc02g067690.3	7.84257	4.95763	4.6141	2.60749	2.28122	1.91312	9.62276	9.89154	10.3915	9.27236	7.29026	4.99819	8.23655	7.49464	5.80477	2.26728	9.79455	7.00491	1.35894	1.90071e-08	4.60699e-07	0.481458	0.00121481	0.00548776	-1.62709	4.00543e-15	1.40141e-13	-0.752145	2.21817e-05	9.09337e-05	-	2	38385229	38386602	-	1374	protein_coding	-	UDPGT	Glycosyltransferase (AHRD V3.3 *** A0A2U1M9M1_ARTAN)
Solyc06g048713.1	0.26549	0.284488	0.1141	1.90744	1.14434	0.866874	0	0.162971	0.0171569	0	0.663142	0.413483	0.510423	0.879887	0.221359	1.30622	0.0450319	0.616734	-2.55407	1.91223e-08	4.63013e-07	-3.74739	1.05409e-06	1.03975e-05	1.08365	0.0036844	0.0136	2.28039	0.046081	0.0897851	-	6	31619343	31624556	+	1752	protein_coding	-	RVT_2
Solyc06g009190.3	24.0672	23.2639	23.6704	16.9713	17.71	14.3083	30.1321	28.3377	26.0171	29.5504	31.6959	31.0885	33.1852	30.3964	23.6672	16.3299	28.5093	31.5915	0.536086	1.96378e-08	4.75004e-07	-0.151167	0.0295716	0.079871	-0.951469	3.24604e-25	2.78612e-23	-0.267775	0.000271403	0.000917724	-	6	3128765	3134636	+	2127	protein_coding	Pectinesterase [Source:UniProtKB/TrEMBL;Acc:K4C3U9]	-
Solyc01g096660.3	26.6162	26.9518	25.6859	20.0042	19.688	20.5422	30.1402	30.1387	28.3556	30.5644	29.7434	28.8159	30.9051	29.4438	26.418	20.0782	29.7997	29.7271	0.396859	1.96684e-08	4.75252e-07	0.00057949	0.992261	0.996154	-0.565611	9.993e-18	4.59858e-16	-0.173033	0.00734603	0.0181339	-	1	87572005	87575486	+	1800	protein_coding	-	-	proline-rich family protein (AHRD V3.3 *** AT5G07020.1)
Solyc04g049450.3	81.1728	83.1796	79.1375	99.1209	99.5411	105.573	66.7932	64.1166	68.7864	70.0847	59.4635	66.5527	63.5397	62.7094	81.1633	101.412	67.4452	63.0663	-0.3205	1.97068e-08	4.75689e-07	0.0935819	0.121746	0.243	0.685742	6.13472e-27	5.69188e-25	0.26786	2.7789e-06	1.30926e-05	-	4	41911913	41917356	+	2032	protein_coding	Protein disulfide-isomerase [Source:UniProtKB/TrEMBL;Acc:K4BRS2]	-	Protein disulfide-isomerase (AHRD V3.3 *** A0A2G3AFP1_CAPAN)
Solyc06g011280.3	211.061	211.987	223.32	259.819	276.806	266.552	253.863	207.416	262.919	247.795	271.864	280.05	277.064	281.772	215.456	267.726	242.998	277.688	-0.312606	2.02942e-08	4.89362e-07	-0.195671	0.014186	0.0436735	-0.0522283	0.284593	0.442321	-0.172911	0.0422674	0.083366	-	6	6256466	6259553	-	1789	protein_coding	-	GST_N	Elongation factor 1-gamma (AHRD V3.3 *** A0A2G2YHE8_CAPAN)
Solyc01g101060.3	436.004	360.627	322.64	265.548	238.532	227.322	254.083	249.334	256.503	302.388	257.857	207.973	293.533	218.863	373.09	243.801	265.577	244.556	0.614731	2.04733e-08	4.93172e-07	0.116034	0.310427	0.480696	-0.00402557	0.974548	0.986166	0.491194	6.17927e-06	2.76614e-05	-	1	90795405	90797732	+	1185	protein_coding	-	-
Solyc11g012450.2	4.83249	3.48276	4.60796	2.37914	2.23145	2.07844	2.76082	3.11868	2.81064	2.37888	2.84516	3.57266	2.64095	2.43639	4.30774	2.22968	2.76725	2.87379	0.95176	2.069e-08	4.97879e-07	-0.0575503	0.711178	0.82727	-0.366553	0.0305031	0.0795176	0.638768	5.63067e-05	0.000214307	-	11	5285091	5289186	-	2417	protein_coding	Inositiol transporter 4 [Source:UniProtKB/TrEMBL;Acc:K4D649]	Sugar_tr	Inositol transporter 4
Solyc02g068450.3	62.359	63.0271	62.6115	79.959	77.5063	82.9466	61.0022	55.7908	61.8472	54.6992	73.0493	74.867	81.3814	75.5946	62.6658	80.1373	58.3348	76.2231	-0.353922	2.14782e-08	5.16315e-07	-0.388978	6.66691e-08	8.39964e-07	0.0727157	0.287627	0.445767	0.10409	0.143143	0.231391	-	2	38962927	38968657	+	956	protein_coding	-	-	V-type proton ATPase subunit F (AHRD V3.3 *** A0A1U8FKD8_CAPAN)
Solyc02g069800.1	61.9876	74.6921	65.6993	48.8636	45.1021	48.9101	45.2312	35.0958	48.1002	50.2262	43.8924	48.3235	50.7824	51.5077	67.4597	47.6253	44.6633	48.6265	0.50296	2.1525e-08	5.16909e-07	-0.126303	0.275242	0.441728	-0.0296925	0.726224	0.827633	0.595824	1.483e-06	7.25789e-06	-	2	40193271	40194278	-	1008	protein_coding	-	Abhydrolase_3	Alpha/beta-Hydrolases superfamily protein (AHRD V3.3 *** A0A2U1PVQ0_ARTAN)
Solyc11g011560.2	0	0	0	0.483465	0.329785	0.341103	0.0906183	1.45889	0.351053	0.515408	0.916808	1.17036	0.0600225	0.465094	0	0.384784	0.603991	0.65307	-7.29509	2.15704e-08	5.17045e-07	-0.113744	0.909829	0.950606	-0.76292	0.261745	0.416325	-7.94897	1.52882e-08	9.50839e-08	-	11	4629013	4631395	+	2055	protein_coding	-	-
Solyc09g097910.3	13.3368	12.7693	11.7802	8.93881	8.09853	7.82297	10.8227	10.6959	10.1209	12.4259	10.9099	9.71997	10.4607	10.4589	12.6288	8.28677	11.0163	10.3873	0.609476	2.15748e-08	5.17045e-07	0.0818998	0.390616	0.562332	-0.325474	0.00122907	0.00532451	0.198302	0.0571329	0.107581	-	9	72398184	72402312	+	1583	protein_coding	-	S1
Solyc07g017410.3	35.1607	33.6519	34.7372	44.0906	48.3901	49.2529	29.8496	27.0234	31.143	31.3863	36.8915	36.9574	33.9371	39.8616	34.5166	47.2445	29.8506	36.9119	-0.452113	2.19711e-08	5.26002e-07	-0.309877	0.000292047	0.00158289	0.356633	3.89377e-05	0.000256861	0.210584	0.0112369	0.0264157	-	7	6901909	6903576	+	915	protein_coding	-	-	hypothetical protein (AHRD V3.3 *** AT1G26750.1)
Solyc09g083060.3	0.105452	0.062149	0.0640957	0.39315	0.380269	0.309888	0.215313	0.104865	0.116531	0.111143	0.237059	0.271972	0.239092	0.31454	0.0772322	0.361102	0.136963	0.265666	-2.21669	2.212e-08	5.29025e-07	-0.963539	0.00356343	0.0138234	0.44261	0.089023	0.185333	-0.818172	0.0959202	0.166208	-	9	69158028	69164671	-	4901	protein_coding	-	U-box
Solyc06g007120.3	5.05607	5.22876	6.55137	9.24126	8.61089	9.3406	10.437	9.93429	9.68551	8.85118	11.657	10.7805	12.7113	11.7305	5.61207	9.06425	9.72701	11.7198	-0.691594	2.28474e-08	5.45864e-07	-0.271653	0.00193861	0.00824396	-0.370164	4.41225e-05	0.000287505	-0.793967	9.12622e-12	7.79244e-11	-	6	1173162	1179319	+	2489	protein_coding	Phosphoinositide phospholipase C [Source:UniProtKB/TrEMBL;Acc:B6C9K2]	PI-PLC-X	PI-phospholipase C4
Solyc02g070260.3	22.368	23.8236	23.6832	19.1824	18.0916	17.779	25.4791	27.7596	22.4517	24.6487	22.6065	21.3588	18.9245	20.577	23.2916	18.351	25.0847	20.8667	0.344703	2.29466e-08	5.47675e-07	0.262724	0.00196705	0.00834689	-0.184819	0.0190066	0.0538969	-0.106535	0.180513	0.27966	-	2	40587924	40615883	+	7634	protein_coding	Outer arm dynein light chain 1 protein [Source:Projected from Arabidopsis thaliana (AT2G34680) TAIR;Acc:AT2G34680]	-
Solyc01g094480.3	96.3122	92.8456	92.1755	75.3029	76.1741	76.8003	64.9529	66.7199	64.4637	70.8782	67.9844	68.7415	62.5091	65.8971	93.7777	76.0924	66.7537	66.283	0.302399	2.3001e-08	5.48412e-07	0.00710113	0.906706	0.948831	0.199604	0.000768975	0.00354579	0.49107	1.25927e-16	1.53091e-15	-	1	85814950	85822978	+	1660	protein_coding	-	WD40
Solyc01g094790.3	20.1673	20.9616	21.4582	15.7358	15.5646	15.6971	16.6172	17.4689	16.7215	16.634	15.4844	14.2449	13.1641	15.125	20.8624	15.6658	16.8604	14.5046	0.413861	2.30446e-08	5.48893e-07	0.214354	0.00565626	0.0203836	0.111703	0.191783	0.332131	0.307372	6.88323e-06	3.06038e-05	-	1	86071125	86074417	+	1963	protein_coding	Cysteine synthase [Source:UniProtKB/TrEMBL;Acc:K4AZL9]	PALP	Cysteine synthase (AHRD V3.3 *** A0A2G3BSX6_CAPCH)
Solyc06g075360.3	34.9949	45.9574	41.8247	75.9835	70.3486	57.0232	19.7179	26.6623	16.6528	19.0147	69.8401	90.6327	64.3951	86.4778	40.9256	67.7851	20.5119	77.8364	-0.727667	2.40422e-08	5.72073e-07	-1.92692	2.51712e-35	5.08673e-33	-0.199001	0.172276	0.306431	0.996384	2.286e-10	1.71607e-09	-	6	46917663	46920952	-	861	protein_coding	-	Tetraspannin	Tetraspanin-3 (AHRD V3.3 *** A0A1U8H2M6_CAPAN)
Solyc12g099900.1	9.55033	8.73806	9.3974	15.9841	15.3131	12.7871	13.2132	13.9008	17.1765	16.2816	11.2703	17.3202	12.8869	15.7114	9.2286	14.6948	15.143	14.2972	-0.670049	2.41466e-08	5.73973e-07	0.0790257	0.592086	0.739725	0.0397515	0.804136	0.879643	-0.713702	2.05259e-09	1.403e-08	-	12	67827278	67828684	+	1407	protein_coding	-	GRAS	SCL3 (scarecrow-like 3)
Solyc08g079600.3	10.643	10.9822	10.939	4.94974	4.92965	2.47517	37.1915	33.1983	40.7069	33.3906	20.4903	15.4707	22.4218	17.4536	10.8547	4.11819	36.1218	18.9591	1.39872	2.47473e-08	5.87655e-07	0.927785	2.41858e-12	6.44041e-11	-2.20223	2.84643e-20	1.61865e-18	-1.73392	2.05546e-49	9.72491e-48	-	8	63220064	63221335	+	590	protein_coding	-	-	hypothetical protein (AHRD V3.3 *-* AT2G27830.1)
Solyc07g051850.3	287.036	261.341	253.044	212.163	204.748	192.385	243.124	234.533	266.112	262.333	253.359	270.347	242.069	241.952	267.14	203.099	251.526	251.932	0.396287	2.52251e-08	5.98393e-07	-0.00532629	0.936334	0.966754	-0.310277	5.17522e-06	4.21316e-05	0.0876159	0.225501	0.33515	-	7	60515224	60521664	+	2041	protein_coding	-	Asp	aspartic proteinase-like (AHRD V3.3 *** A0A2I4H0Z7_9ROSI)
Solyc03g119450.3	16.1362	17.021	16.8247	13.2257	12.6501	11.9689	19.3071	21.4313	18.01	14.9277	18.3095	17.667	14.5371	16.3047	16.6606	12.6149	18.419	16.7046	0.402043	2.57831e-08	6.11009e-07	0.138346	0.24235	0.40336	-0.404615	3.53079e-05	0.000235561	-0.14435	0.19917	0.303603	-	3	69545017	69553772	+	3797	protein_coding	CRS1 / YhbY (CRM) domain-containing protein [Source:Projected from Arabidopsis thaliana (AT3G18390) UniProtKB/TrEMBL;Acc:Q9LS51]	-	Chloroplastic group IIA intron splicing facilitator CRS1, chloroplastic (AHRD V3.3 *** A0A1J3K5U5_NOCCA)
Solyc02g086460.3	2.59477	2.1265	2.06105	1.13863	1.31979	1.52667	0.871388	0.971398	1.0574	1.3694	0.598973	0.959515	0.537285	0.835065	2.26077	1.32836	1.0674	0.732709	0.768319	2.60968e-08	6.17819e-07	0.538349	0.00741181	0.0256614	0.858405	3.56071e-05	0.000237143	1.08373	3.17904e-12	2.83115e-11	-	2	49761704	49779431	+	12110	protein_coding	-	-
Solyc11g006070.2	141.391	140.444	149.17	183.32	199.162	181.271	185.574	165.691	226.41	161.511	211.598	214.802	184.669	185.63	143.668	187.918	184.796	199.175	-0.386776	2.63158e-08	6.22374e-07	-0.110799	0.331925	0.504664	-0.0833642	0.326258	0.486522	-0.362574	0.00143947	0.00420912	-	11	861881	862408	-	528	protein_coding	-	Pro_isomerase
Solyc06g073480.3	1.44818	1.19619	1.20032	0.22848	0.313204	0.443305	0.434841	0.433371	0.421141	0.512313	0.348285	0.304486	0.216018	0.341969	1.28156	0.32833	0.450416	0.30269	1.96485	2.63773e-08	6.23198e-07	0.570344	0.105221	0.217908	0.119249	0.788506	0.869847	1.51073	7.55831e-08	4.36507e-07	-	6	45430926	45432815	+	1713	protein_coding	-	BTB	Phototropic-responsive NPH3 family protein (AHRD V3.3 *** A0A2U1Q0P6_ARTAN)
Solyc01g110130.3	37.2148	39.649	38.955	47.5693	55.5325	51.6338	59.6308	59.9659	58.3684	47.3241	47.5164	50.0196	43.5526	46.2163	38.6063	51.5785	56.3223	46.8262	-0.417372	2.64823e-08	6.24696e-07	0.263578	0.0037048	0.0142874	0.139974	0.0816393	0.17293	-0.544334	2.36572e-09	1.60173e-08	-	1	96818894	96824652	-	3024	protein_coding	DNA helicase [Source:UniProtKB/TrEMBL;Acc:K4B3M6]	MCM	DNA helicase (AHRD V3.3 *** A0A2G3BW33_CAPCH)
Solyc12g006500.1	26.3318	24.9817	27.2286	36.5111	35.6392	34.7544	46.6289	35.7381	47.6147	48.166	51.8872	42.3783	48.0558	44.4462	26.1807	35.6349	44.5369	46.6919	-0.443954	2.64941e-08	6.24696e-07	-0.0712124	0.523197	0.683373	-0.389238	2.06425e-05	0.000145558	-0.765646	1.28245e-11	1.07864e-10	-	12	1010967	1012019	+	1053	protein_coding	-	-	Nucleotide-sugar transporter family protein (AHRD V3.3 *** A0A2U1NGQ1_ARTAN)
Solyc01g110540.3	75.1031	79.181	88.4424	110.458	130.234	147.109	102.972	91.578	69.8694	65.5841	138.415	158.258	108.495	127.862	80.9088	129.267	82.5008	133.258	-0.675647	2.69308e-08	6.34351e-07	-0.694539	1.24611e-05	9.52571e-05	-0.0432484	0.76425	0.853067	-0.0277921	0.857988	0.904782	-	1	97116509	97118760	+	299	protein_coding	-	-	ATP synthase E chain (AHRD V3.3 *** Q8GXE7_ARATH)
Solyc01g111330.3	15.0808	15.7442	14.7777	11.4237	11.7827	10.4413	17.0913	16.49	18.4103	16.5771	13.9821	12.7856	13.1343	12.1259	15.2009	11.2159	17.1422	13.007	0.439264	2.78037e-08	6.54254e-07	0.395523	4.63757e-08	6.02377e-07	-0.213086	0.0111764	0.034634	-0.172644	0.0136027	0.0312948	-	1	97518410	97532071	+	3463	protein_coding	-	-
Solyc06g053140.3	27.7572	25.969	22.7339	16.58	17.3061	16.403	36.5875	34.7799	34.812	41.8121	35.6126	34.57	36.486	34.7314	25.4867	16.763	36.9979	35.35	0.605735	2.83397e-08	6.66197e-07	0.0624916	0.446177	0.614517	-1.07562	6.7923e-43	1.57232e-40	-0.536272	3.42089e-07	1.82931e-06	-	6	35964078	35966545	+	917	protein_coding	-	Rhodanese	Rhodanese-like domain-containing protein 14, chloroplastic (AHRD V3.3 *** A0A2G2WIJ1_CAPBA)
Solyc02g076750.2	21.5053	22.8691	28.0688	39.4142	34.9506	51.5903	11.4194	11.0258	8.9461	10.3012	13.5042	11.2221	10.8525	11.4126	24.1478	41.985	10.4231	11.7478	-0.797076	2.87853e-08	6.75993e-07	-0.17531	0.0988713	0.207871	1.83816	1.18841e-38	2.23236e-36	1.21229	4.54184e-25	8.68245e-24	-	2	42424540	42428238	-	2688	protein_coding	-	Peptidase_C1
Solyc04g071970.3	46.028	45.4611	44.9762	63.3105	56.3872	57.8802	24.3108	27.7026	24.7535	23.925	49.7656	72.9642	42.4627	66.8949	45.4885	59.1926	25.173	58.0218	-0.378907	2.91109e-08	6.82952e-07	-1.20814	2.98594e-15	1.1461e-13	0.0294938	0.862086	0.918263	0.853931	4.46999e-32	1.16225e-30	-	4	59060282	59068731	-	1915	protein_coding	-	-
Solyc06g076860.3	4.72716	4.8435	4.48357	6.65725	7.78837	7.78027	4.77039	4.03854	4.01069	3.88082	5.58136	5.72433	4.57969	5.77086	4.68474	7.40863	4.17511	5.41406	-0.660652	2.95517e-08	6.926e-07	-0.378652	0.00207738	0.00873203	0.453091	0.000274113	0.00144244	0.167601	0.171849	0.268724	-	6	47904777	47911714	+	2121	protein_coding	Cell division control protein [Source:UniProtKB/TrEMBL;Acc:K4CA44]	-
Solyc03g025640.2	0.094532	0.0434129	0.0522348	2.75342	0.553394	9.4482	0	0	0.00785443	0.0158149	0.328202	0.249866	0.257844	0.217518	0.0633933	4.25167	0.00591733	0.263358	-6.06317	2.95839e-08	6.92659e-07	-5.48871	1.80941e-09	2.99381e-08	4.01425	4.34143e-06	3.59438e-05	3.43253	0.00557523	0.0142083	-	3	3060324	3066682	-	3827	protein_coding	-	p450	Cytochrome P450 (AHRD V3.3 *** I6YHZ8_LINUS)
Solyc06g069890.3	41.7258	40.5168	46.1834	54.7513	58.9227	60.4534	60.0418	51.9605	63.8846	49.166	55.4406	59.417	65.1913	64.488	42.8087	58.0425	56.2632	61.1342	-0.438561	2.99113e-08	6.99625e-07	-0.122959	0.223177	0.380228	-0.074413	0.372481	0.534043	-0.393755	0.000124146	0.000445637	-	6	43629608	43635255	+	1604	protein_coding	-	-
Solyc12g011160.2	48.439	51.0681	50.8594	64.5069	65.7701	76.8412	51.5745	44.824	57.0828	52.2029	39.4792	41.7875	45.1027	46.4315	50.1222	69.0394	51.421	43.2002	-0.461212	3.00545e-08	7.02272e-07	0.24792	0.00707747	0.0246814	0.676832	1.13963e-12	2.99163e-11	-0.0362035	0.675894	0.768131	-	12	4007787	4013109	+	1753	protein_coding	-	-	3-hydroxyisobutyryl-CoA hydrolase-like protein 5 (AHRD V3.3 *** A0A2G2YT91_CAPAN)
Solyc07g053550.2	94.2847	71.4083	77.9543	123.885	118.039	134.523	30.4776	29.71	31.6837	30.8071	55.1634	75.379	62.8538	67.9815	81.2158	125.482	30.6696	65.3444	-0.626108	3.02155e-08	7.05329e-07	-1.09499	1.11289e-23	9.46515e-22	0.941585	3.4636e-16	1.34763e-14	1.40612	3.35416e-36	1.0365e-34	-	7	62101065	62101508	+	444	protein_coding	-	-
Solyc04g076050.3	35.7448	40.0918	37.4896	15.6944	17.4983	25.9046	31.6293	28.259	30.0589	28.351	17.6139	8.9356	13.5844	13.6273	37.7754	19.6991	29.5745	13.4403	0.939997	3.03247e-08	7.07174e-07	1.13593	1.91606e-11	4.43715e-10	0.552449	0.0205827	0.057608	0.353806	6.75097e-05	0.000253674	-	4	61109612	61112849	+	681	protein_coding	Protein CutA, chloroplastic [Source:Projected from Arabidopsis thaliana (AT2G33740) UniProtKB/Swiss-Prot;Acc:P93009]	-
Solyc01g105160.3	8.88667	8.80639	8.89497	12.3169	11.6758	13.6406	8.69482	7.50998	6.78926	8.27928	12.1027	10.2184	11.2787	9.97382	8.86268	12.5444	7.81833	10.8934	-0.500223	3.21967e-08	7.50081e-07	-0.48146	4.65278e-06	3.96291e-05	0.204278	0.0479262	0.114005	0.181849	0.0761362	0.136973	-	1	93327438	93339116	-	2745	protein_coding	-	E1-E2_ATPase
Solyc08g066110.3	107.587	105.981	110.024	144.852	131.441	137.901	134.433	117.988	140.16	131.912	127.337	123.777	144.46	138.226	107.864	138.065	131.123	133.45	-0.355195	3.24156e-08	7.54428e-07	-0.0286009	0.723887	0.835315	0.0494835	0.540871	0.685966	-0.280991	0.000111689	0.000404491	-	8	54606760	54609825	+	869	protein_coding	Profilin-2 [Source:UniProtKB/Swiss-Prot;Acc:Q93YG7]	-	Profilin (AHRD V3.3 *** A0A2G2W5D3_CAPBA)
Solyc04g007140.1	0	0	0	2.53325	2.19323	2.45755	0	0.184806	0	0.293804	0.10162	0.562658	0.399179	0.698442	0	2.39467	0.119652	0.440475	-7.19987	3.24531e-08	7.54551e-07	-1.87935	0.116593	0.235718	2.43634	2.99824e-05	0.000203587	-2.88004	0.33919	1	-	4	860644	860952	-	309	protein_coding	-	-	protein NIM1-INTERACTING 2-like (AHRD V3.3 *** XP_011071259.1)
Solyc03g042520.2	0.897842	0.871895	0.74417	0	0	0	1.04467	0.589031	1.37076	0.657151	0	0	0	0	0.837969	0	0.915404	0	7.16949	3.27067e-08	7.59691e-07	7.22783	1.66051e-10	3.25009e-09	#N/A	#N/A	#N/A	-0.123735	0.763383	0.836243	-	3	6551004	6554007	+	921	protein_coding	-	-
Solyc11g011390.2	33.6553	35.5586	37.9701	53.0455	44.6835	50.3949	41.7532	37.3969	38.3311	37.2341	36.7162	30.2472	35.3165	32.0842	35.728	49.3747	38.6788	33.591	-0.465892	3.28195e-08	7.61555e-07	0.200688	0.0124507	0.0392095	0.556248	1.17717e-08	1.59198e-07	-0.114003	0.10942	0.185489	-	11	4456124	4472707	+	3125	protein_coding	-	-
Solyc08g078203.1	25.4627	25.3436	23.0352	17.9759	17.7302	15.9761	19.7985	24.175	23.8294	24.1302	19.2807	14.9796	16.3211	15.9857	24.6138	17.2274	22.9833	16.6417	0.515837	3.2932e-08	7.63409e-07	0.46351	1.52141e-05	0.000114416	0.0507201	0.652784	0.775392	0.0994562	0.30737	0.426739	-	8	62172323	62181065	+	1298	protein_coding	-	-
Solyc08g023280.3	4.67541	4.75579	4.74409	6.47244	7.79321	6.92768	6.39668	6.84008	5.12702	5.06305	6.20203	7.07904	5.63404	6.77429	4.7251	7.06444	5.85671	6.42235	-0.580009	3.29709e-08	7.63554e-07	-0.136048	0.28616	0.454	0.137956	0.227424	0.376336	-0.309488	0.0154419	0.0349671	-	8	29123257	29129809	+	3377	protein_coding	-	BRCT
Solyc02g083980.3	3.03831	3.42017	3.30684	2.02022	1.77744	1.36149	1.71403	2.12787	1.82067	1.6892	1.49172	1.41099	1.25434	1.49213	3.25511	1.71972	1.83794	1.41229	0.921359	3.30256e-08	7.64065e-07	0.378169	0.00757248	0.0261035	0.284318	0.11024	0.218507	0.823572	6.76079e-10	4.84564e-09	-	2	47766094	47770710	+	3368	protein_coding	Endoglucanase [Source:UniProtKB/TrEMBL;Acc:K4BAR6]	-	Endoglucanase (AHRD V3.3 *** A0A2G3D7Z9_CAPCH)
Solyc09g061635.1	0.0502743	0	0	1.7572	2.637	2.78432	0	0	0.0584804	0.0588751	2.50472	1.57851	2.75969	1.55956	0.0167581	2.39284	0.0293389	2.10062	-6.97232	3.31966e-08	7.67262e-07	-6.17179	1.45582e-08	2.08488e-07	0.191377	0.583692	0.721503	-0.626247	0.840587	1	-	9	60376611	60377559	-	514	protein_coding	-	-
Solyc04g051510.1	17.0277	16.2214	17.0053	12.3035	12.8333	13.2979	13.6086	15.5526	14.0258	14.4462	11.498	13.0732	11.8615	13.6886	16.7514	12.8116	14.4083	12.5303	0.387641	3.40179e-08	7.85468e-07	0.198202	0.0184229	0.0543673	0.032405	0.7126	0.817923	0.217697	0.00232173	0.00647751	CURL3	4	50659799	50663422	+	3624	protein_coding	Brassinosteroid LRR receptor kinase [Source:UniProtKB/Swiss-Prot;Acc:Q8GUQ5]	Pkinase	curl-3
Solyc01g108440.2	17.0197	14.4695	15.5889	22.5917	22.7484	22.3254	5.5509	6.48315	5.25914	5.55349	11.061	15.3897	12.2291	15.4636	15.6927	22.5552	5.71167	13.5359	-0.521894	3.43176e-08	7.91606e-07	-1.24809	1.57385e-18	8.67417e-17	0.736741	3.15395e-08	3.97574e-07	1.45815	1.2682e-34	3.69187e-33	-	1	95664658	95665943	-	1286	protein_coding	-	-
Solyc06g083190.3	123.432	125.21	153.79	193.933	182.647	194.484	149.93	139.885	157.18	161.938	121.356	112.507	109.193	107.761	134.144	190.355	152.233	112.704	-0.504032	3.46515e-08	7.98521e-07	0.430783	2.70586e-10	5.08969e-09	0.756711	2.59408e-30	2.97243e-28	-0.182086	0.04616	0.089902	-	6	48759426	48763458	-	2292	protein_coding	-	FKBP_C
Solyc05g008815.1	11.6722	11.0401	10.6653	7.61892	8.24536	8.05456	12.0612	11.8162	11.5945	11.6945	8.90856	9.65199	9.86014	8.83591	11.1259	7.97295	11.7916	9.31415	0.481649	3.48618e-08	8.02577e-07	0.337014	2.36481e-06	2.15883e-05	-0.223746	0.0089444	0.0288662	-0.0826909	0.254637	0.369022	-	5	3043296	3049357	-	2774	protein_coding	-	-
Solyc06g062800.3	2.56732	2.04979	2.13254	0.997039	0.770123	0.796554	0.987534	1.01973	0.897864	1.02183	0.591312	0.376323	0.680807	0.440446	2.24989	0.854572	0.981739	0.522222	1.40025	3.53124e-08	8.12151e-07	0.911121	0.00133771	0.00595759	0.712609	0.033528	0.0857738	1.19807	3.99732e-08	2.38315e-07	-	6	39739680	39742116	-	1540	protein_coding	-	DEAD
Solyc07g053280.3	324.731	329.162	301.172	261.313	254.483	244.271	291.534	313.854	314.842	328.476	288.159	278.477	301.344	271.293	318.355	253.356	312.177	284.818	0.330244	3.54691e-08	8.14954e-07	0.129352	0.0307161	0.0824724	-0.168376	0.00601525	0.0206674	0.0289471	0.647298	0.744522	-	7	61875637	61881023	-	2556	protein_coding	-	-
Solyc09g082970.3	62.6843	61.8403	57.1493	44.8287	48.4981	47.4394	47.232	52.1806	45.6116	50.7754	47.1701	47.9469	41.9792	43.8595	60.558	46.9221	48.9499	45.2389	0.368848	3.56219e-08	8.17661e-07	0.110792	0.128215	0.252668	0.0532462	0.466399	0.621868	0.307655	2.00115e-05	8.27111e-05	-	9	69068382	69077183	+	2499	protein_coding	Pyruvate kinase [Source:UniProtKB/TrEMBL;Acc:K4CVS3]	PK	Pyruvate kinase (AHRD V3.3 *** A0A2G2W137_CAPBA)
Solyc06g031740.2	0	0	0	3.29936	3.8682	2.93403	0	0	0	0	3.15441	1.19083	2.67532	2.81564	0	3.3672	0	2.45905	-7.19583	3.56979e-08	8.18602e-07	-6.61154	1.70421e-08	2.40996e-07	0.458632	0.294171	0.452533	#N/A	#N/A	#N/A	-	6	21381987	21382205	+	219	protein_coding	-	-
Solyc06g072120.3	131.343	131.201	146.641	170.062	178.982	177.154	149.205	128.632	151.037	133.174	168.278	199.564	168.749	188.071	136.395	175.399	140.512	181.166	-0.362045	3.57583e-08	8.19184e-07	-0.369761	1.57459e-05	0.000118265	-0.0461239	0.562331	0.704551	-0.0423452	0.593754	0.699428	-	6	44586580	44591212	-	3239	protein_coding	40S ribosomal protein SA [Source:UniProtKB/TrEMBL;Acc:K4C8T4]	-	40S ribosomal protein SA (AHRD V3.3 *** A0A1U8H4B1_CAPAN)
Solyc06g005570.3	21.8442	22.9939	22.8067	17.8657	17.2865	16.4485	21.4121	22.1796	25.7664	20.7268	16.1091	16.5852	14.0016	14.3651	22.5482	17.2002	22.5212	15.2652	0.391284	3.60976e-08	8.26149e-07	0.558199	5.07397e-09	7.85137e-08	0.172581	0.0529463	0.123345	0.00221841	0.979921	0.987534	-	6	608213	615667	-	2612	protein_coding	-	-
Solyc07g008910.3	11.497	10.969	11.2885	16.5853	15.6507	17.0722	12.2685	10.6622	12.6404	11.4532	14.1026	15.5973	15.535	16.5177	11.2515	16.4361	11.7561	15.4381	-0.5455	3.69999e-08	8.45971e-07	-0.396945	4.62151e-05	0.000308675	0.0905158	0.338714	0.499698	-0.0619824	0.548986	0.659527	-	7	3900062	3905217	+	1189	protein_coding	-	-	Thioredoxin superfamily protein (AHRD V3.3 *** A0A1P8BEG6_ARATH)
Solyc07g006570.3	124.12	175.566	244.861	507.098	526.284	591.529	7.94616	6.62211	10.9854	6.35012	59.5541	53.037	82.9739	62.1887	181.515	541.637	7.97594	64.4384	-1.57636	3.70706e-08	8.46759e-07	-3.01726	1.20024e-62	1.05106e-59	3.07174	4.8475e-103	7.93501e-100	4.50868	1.47383e-44	6.05141e-43	-	7	1383245	1385020	+	996	protein_coding	-	Ribonuclease_T2
Solyc04g008110.3	35.3923	30.9091	33.4316	45.8639	50.9624	42.5334	22.2956	28.6883	20.6084	19.892	39.5889	51.5689	30.8936	38.6429	33.2443	46.4532	22.8711	40.1736	-0.481803	3.77755e-08	8.62019e-07	-0.815432	1.42396e-07	1.67753e-06	0.210242	0.167144	0.29958	0.539971	9.55813e-06	4.15729e-05	-	4	1762308	1770551	-	3785	protein_coding	-	HATPase_c	Histidine kinase 4 (AHRD V3.3 *** A0A2G3CFA2_CAPCH)
Solyc12g056320.1	0	0	0	1.6487	0.806795	0.556323	0.184743	2.48135	0.286275	1.08078	0.0747635	1.8628	0.0367102	0.293631	0	1.00394	1.00829	0.566976	-7.38762	3.78471e-08	8.62812e-07	0.827088	0.523932	0.683996	0.823093	0.409825	0.570392	-7.39788	4.00207e-07	2.11573e-06	-	12	63235911	63236750	+	840	protein_coding	-	-	Unknown protein
Solyc04g077500.3	20.0027	19.9739	19.3147	15.4684	14.5356	14.0877	18.4088	19.6842	19.4867	20.0281	18.3664	18.0422	17.6337	16.2434	19.7638	14.6973	19.402	17.5714	0.428417	3.81232e-08	8.68259e-07	0.140172	0.0431988	0.108682	-0.257314	0.00152981	0.00644048	0.0272583	0.68824	0.778341	-	4	62528844	62536492	-	2067	protein_coding	-	-
Solyc04g014690.3	0.557574	0.575748	0.560171	1.20474	1.70601	1.43228	0.194817	0.425655	0.353773	0.189952	1.10869	2.26222	0.822631	1.71755	0.564497	1.44768	0.291049	1.47777	-1.35916	3.86422e-08	8.78765e-07	-2.34458	2.86725e-10	5.3634e-09	-0.0296529	0.927288	0.95947	0.951934	0.0102543	0.0243654	-	4	4950291	4954992	+	2549	protein_coding	-	Pkinase_Tyr	MAP kinase kinase kinase 32
Solyc04g076307.1	6.64483	4.87875	6.25546	0	0	0.139081	10.6412	7.2061	4.29413	7.06109	0.149527	0.27597	0.146841	0	5.92635	0.0463603	7.30063	0.143085	6.89718	3.86597e-08	8.78765e-07	5.65126	4.00386e-12	1.03011e-10	-1.52728	0.501588	1	-0.298508	0.385831	0.507894	-	4	61307877	61308859	-	210	protein_coding	-	-
Solyc01g089980.3	35.4178	38.7365	36.7985	28.7248	26.8177	29.0358	50.95	58.764	57.4906	49.9586	56.5918	51.9688	59.8964	47.948	36.9843	28.1928	54.2908	54.1012	0.392375	3.88195e-08	8.81541e-07	0.0025253	0.977958	0.989094	-0.939806	8.74203e-24	6.81432e-22	-0.553396	1.06976e-11	9.06861e-11	-	1	83562284	83569699	-	2048	protein_coding	-	-
Solyc10g086400.2	87.4699	87.9958	80.6707	67.2035	67.8245	67.0591	79.2249	77.7876	89.238	82.2184	78.7255	85.7896	81.0795	80.3328	85.3788	67.3623	82.1172	81.4819	0.342815	3.93363e-08	8.92412e-07	0.00807631	0.902642	0.946504	-0.274101	1.53602e-06	1.40917e-05	0.0569988	0.425814	0.546985	-	10	65353642	65358776	+	1473	protein_coding	-	RRM_1	THO complex subunit 4B (AHRD V3.3 *** A0A2G3BF44_CAPCH)
Solyc09g074450.1	28.8202	35.4629	34.3549	18.562	20.8776	19.3249	43.5604	36.7819	45.8041	64.9984	29.748	25.2004	34.3144	25.345	32.8793	19.5882	47.7862	28.6519	0.74662	3.94475e-08	8.94066e-07	0.734808	2.79565e-05	0.000197965	-0.54746	0.000208329	0.00113754	-0.538906	0.00252172	0.00697871	-	9	66680406	66680804	+	399	protein_coding	-	-	Classical arabinogalactan protein 26 (AHRD V3.3 *-* A0A2G3CCP4_CAPCH)
Solyc12g096810.2	5.67629	5.21052	5.59306	7.94289	7.72094	8.35607	9.89268	8.80478	11.0355	9.59917	7.94664	6.43189	7.46046	7.35261	5.49329	8.00663	9.83302	7.2979	-0.54232	3.97865e-08	9.00876e-07	0.427438	3.29798e-05	0.000228874	0.13464	0.187305	0.326377	-0.838906	5.3989e-16	6.2543e-15	-	12	66552694	66562699	+	2604	protein_coding	-	-	LET.1
Solyc11g008103.1	13.9314	13.3373	13.2314	18.7339	23.3704	22.5301	11.0412	12.6008	9.84815	14.354	16.2378	15.2323	19.3011	18.5817	13.5001	21.5448	11.961	17.3382	-0.673779	4.06669e-08	9.19922e-07	-0.538626	0.000125069	0.00074826	0.31435	0.0161012	0.0470557	0.175165	0.222502	0.331528	-	11	2296705	2297793	-	818	protein_coding	-	-
Solyc01g099670.3	219.625	215.151	228.778	265.682	290.551	280.853	225.319	201.112	250.677	220.9	261.779	289.285	279.989	299.732	221.185	279.029	224.502	282.696	-0.334403	4.09432e-08	9.25277e-07	-0.335795	4.18104e-05	0.000283419	-0.0183987	0.793224	0.872741	-0.020846	0.792941	0.858151	-	1	89720012	89722271	-	1078	protein_coding	-	-	meloidogyne-induced giant cell protein db212
Solyc01g096800.3	11.7626	12.2302	13.2835	17.4088	19.401	17.6156	16.6442	13.9513	16.0129	13.9686	18.9163	21.6193	19.717	20.0206	12.4254	18.1418	15.1443	20.0683	-0.546095	4.14998e-08	9.3695e-07	-0.409808	9.97311e-06	7.86014e-05	-0.145142	0.0967882	0.19741	-0.284993	0.00634806	0.0159591	-	1	87671227	87675719	+	1406	protein_coding	PETER PAN-like protein [Source:Projected from Arabidopsis thaliana (AT5G61770) UniProtKB/TrEMBL;Acc:F4K3M1]	-	Peter Pan-like protein (AHRD V3.3 *** A0A2G2W6Y4_CAPBA)
Solyc09g011760.3	5.77781	5.91581	5.69527	7.95809	9.25655	9.80945	5.30757	4.86921	5.63872	5.30406	6.11354	5.58673	6.9532	7.65304	5.7963	9.00803	5.27989	6.57663	-0.635585	4.24795e-08	9.58145e-07	-0.320149	0.00938092	0.0312134	0.454668	0.00103437	0.00459749	0.135752	0.194193	0.297109	-	9	5048914	5055993	-	2111	protein_coding	Small zinc finger-like protein [Source:UniProtKB/TrEMBL;Acc:Q9XGY1]	-	Mitochondrial import inner membrane translocase subunit TIM10 (AHRD V3.3 *** A0A2G2VX96_CAPBA)
Solyc05g049990.3	8.5517	7.63639	5.71835	3.57381	2.60709	3.18685	4.31687	4.38216	4.82961	5.95076	1.88253	1.32029	2.07056	1.70052	7.30215	3.12259	4.86985	1.74348	1.22895	4.26914e-08	9.61996e-07	1.48097	3.65421e-12	9.43233e-11	0.842278	0.000913882	0.00413122	0.586789	0.00291971	0.00797447	-	5	60697094	60699525	+	834	protein_coding	-	-
Solyc06g073130.3	4.10117	6.22252	4.01089	13.6157	11.0254	9.27076	2.9206	2.64672	2.99745	2.67766	3.35176	9.76748	3.37816	2.25172	4.77819	11.304	2.81061	4.68728	-1.24199	4.27567e-08	9.62539e-07	-0.741379	0.0553487	0.132349	1.27116	0.0235739	0.0642994	0.766442	0.00116397	0.00348468	-	6	45194897	45196189	-	712	protein_coding	-	-
Solyc01g095050.3	300.459	291.566	284.012	242.59	225.109	233.051	230.939	226.899	292.141	271.103	246.142	245.918	251.391	238.303	292.013	233.583	255.271	245.439	0.323077	4.30889e-08	9.68893e-07	0.053618	0.550652	0.706666	-0.0709546	0.205605	0.349442	0.194716	0.041742	0.0824538	-	1	86293695	86296781	-	676	protein_coding	-	-	cAMP-regulated phosphoprotein 19-related protein (AHRD V3.3 *** A0A2U1NUR8_ARTAN)
Solyc05g054580.3	323.899	327.313	347.313	401.416	429.695	411.998	374.935	339.247	400.815	341.595	417.509	452.43	431.151	444.494	332.842	414.37	364.148	436.396	-0.315311	4.31217e-08	9.68893e-07	-0.264172	0.000232733	0.00129782	-0.074237	0.184352	0.322381	-0.1291	0.0819291	0.145565	-	5	65313433	65316355	-	1705	protein_coding	60S acidic ribosomal protein P0 [Source:UniProtKB/TrEMBL;Acc:K4C2D6]	-	60S acidic ribosomal protein P0 (AHRD V3.3 *** A0A1U8FJI2_CAPAN)
[truncated: 24,349 more rows]
