# Supplementary material for: Low Salicylic Acid Level Improves Pollen Development Under Long-Term Mild Heat Conditions in Tomato
Source: Front Plant Sci. 2022 Apr 11;13:828743. doi: 10.3389/fpls.2022.828743 (PMC9036445; doi:10.3389/fpls.2022.828743)
Supplement: Supplementary file 11 [file Table_6.XLSX]

## Sheet: Supplementary Table 6
Supplementary Table 6. Gene Ontology biological process statistical overrepresentation test for genes higher expressed in 35S::nahG than in WT anthers in LTMH.
Category	GOID	Description	GeneRatio	BgRatio	pvalue	padj	geneID	geneName	Count
BP	GO:0015979	photosynthesis	75|1259	152|11244	4.67454e-32	6.3901e-29	Solyc07g063600.3/Solyc12g011450.2/Solyc03g005770.2/Solyc03g115900.3/Solyc03g005760.1/Solyc05g056070.3/Solyc07g047850.3/Solyc02g079950.3/Solyc01g105050.3/Solyc06g066640.3/Solyc12g006140.2/Solyc06g069730.3/Solyc12g011280.2/Solyc08g067320.2/Solyc10g006900.3/Solyc07g054290.1/Solyc05g056050.3/Solyc07g066150.1/Solyc06g082950.3/Solyc10g007690.3/Solyc06g060340.3/Solyc06g063360.3/Solyc08g013670.3/Solyc10g…	-/CAB13/-/-/-/-/-/-/CAP10B/-/-/-/-/-/-/-/-/-/-/-/PSBS/-/-/-/PSBO/-/psaD/-/-/-/-/-/-/RBCS-3B/-/RBCS-1/-/-/-/-/-/-/-/-/-/-/-/PSBR/-/-/-/-/-/-/-/RBCS-2A/-/-/-/-/-/-/-/-/-/-/-/-/-/-/-/-/-/-/-	75
BP	GO:0019684	photosynthesis, light reaction	46|1259	84|11244	1.40652e-22	9.61355e-20	Solyc07g063600.3/Solyc12g011450.2/Solyc03g005770.2/Solyc03g115900.3/Solyc03g005760.1/Solyc05g056070.3/Solyc07g047850.3/Solyc02g079950.3/Solyc01g105050.3/Solyc12g006140.2/Solyc06g069730.3/Solyc12g011280.2/Solyc08g067320.2/Solyc07g054290.1/Solyc05g056050.3/Solyc07g066150.1/Solyc10g007690.3/Solyc06g063360.3/Solyc10g006230.3/Solyc02g065400.3/Solyc08g080050.3/Solyc09g014520.3/Solyc07g032640.2/Solyc04g…	-/CAB13/-/-/-/-/-/-/CAP10B/-/-/-/-/-/-/-/-/-/-/PSBO/-/-/-/-/-/-/-/-/-/-/PSBR/-/-/-/-/-/-/-/-/-/-/-/-/-/-/-	46
BP	GO:0009765	photosynthesis, light harvesting	23|1259	26|11244	2.09429e-19	9.543e-17	Solyc07g063600.3/Solyc12g011450.2/Solyc03g005770.2/Solyc03g115900.3/Solyc03g005760.1/Solyc05g056070.3/Solyc07g047850.3/Solyc01g105050.3/Solyc12g006140.2/Solyc06g069730.3/Solyc12g011280.2/Solyc08g067320.2/Solyc05g056050.3/Solyc10g007690.3/Solyc06g063360.3/Solyc10g006230.3/Solyc09g014520.3/Solyc04g082930.2/Solyc07g022900.3/Solyc12g009200.2/Solyc02g081550.3/Solyc04g082250.3/Solyc03g005775.1	-/CAB13/-/-/-/-/-/CAP10B/-/-/-/-/-/-/-/-/-/-/-/-/-/-/-	23
BP	GO:0006091	generation of precursor metabolites and energy	77|1259	282|11244	3.1433e-14	1.07422e-11	Solyc07g063600.3/Solyc12g011450.2/Solyc03g005770.2/Solyc01g110360.3/Solyc03g115900.3/Solyc03g005760.1/Solyc02g062340.3/Solyc05g056070.3/Solyc07g047850.3/Solyc02g079950.3/Solyc01g105050.3/Solyc06g005490.3/Solyc10g054870.2/Solyc12g006140.2/Solyc06g069730.3/Solyc12g011280.2/Solyc08g067320.2/Solyc07g054290.1/Solyc05g056050.3/Solyc07g066150.1/Solyc04g082010.1/Solyc10g007690.3/Solyc06g063360.3/Solyc10g…	-/CAB13/-/-/-/-/-/-/-/-/CAP10B/-/-/-/-/-/-/-/-/-/PETE/-/-/-/PSBO/-/-/-/-/-/-/-/-/-/-/-/-/-/PSBR/-/-/-/-/-/-/-/-/-/-/-/-/-/-/-/-/-/-/-/-/-/-/-/-/-/-/-/-/-/-/-/-/-/-/-/-/-/-	77
BP	GO:0009768	photosynthesis, light harvesting in photosystem I	14|1259	14|11244	4.56543e-14	1.24819e-11	Solyc07g063600.3/Solyc12g011450.2/Solyc03g005770.2/Solyc03g005760.1/Solyc05g056070.3/Solyc01g105050.3/Solyc12g006140.2/Solyc06g069730.3/Solyc12g011280.2/Solyc05g056050.3/Solyc10g007690.3/Solyc10g006230.3/Solyc09g014520.3/Solyc12g009200.2	-/CAB13/-/-/-/CAP10B/-/-/-/-/-/-/-/-	14
BP	GO:0018298	protein-chromophore linkage	20|1259	28|11244	1.0725e-13	2.4435e-11	Solyc07g063600.3/Solyc12g011450.2/Solyc03g005770.2/Solyc03g115900.3/Solyc03g005760.1/Solyc05g056070.3/Solyc01g105050.3/Solyc12g006140.2/Solyc06g069730.3/Solyc12g011280.2/Solyc05g056050.3/Solyc10g007690.3/Solyc06g063360.3/Solyc10g006230.3/Solyc09g014520.3/Solyc05g053410.3/Solyc12g009200.2/Solyc08g074270.3/Solyc10g044670.2/Solyc01g059870.3	-/CAB13/-/-/-/-/CAP10B/-/-/-/-/-/-/-/-/-/-/-/-/PHYB1	20
BP	GO:0009416	response to light stimulus	50|1259	165|11244	1.81488e-11	3.5442e-09	Solyc07g063600.3/Solyc12g011450.2/Solyc03g005770.2/Solyc03g005760.1/Solyc05g056070.3/Solyc01g105050.3/Solyc12g005180.2/Solyc12g006140.2/Solyc06g069730.3/Solyc12g011280.2/Solyc03g114450.3/Solyc03g115020.3/Solyc05g056050.3/Solyc06g061000.3/Solyc10g007690.3/Solyc10g006230.3/Solyc09g014520.3/Solyc02g087400.1/Solyc04g053130.3/Solyc07g043130.3/Solyc02g005200.3/Solyc09g090557.1/Solyc12g021280.2/Solyc03g…	-/CAB13/-/-/-/CAP10B/-/-/-/-/-/-/-/-/-/-/-/-/-/-/-/-/-/-/-/-/CURL3/-/-/-/-/-/-/-/-/-/-/-/-/-/-/-/-/-/HY5/-/PHYB1/-/-/-	50
BP	GO:0009314	response to radiation	50|1259	170|11244	6.05704e-11	1.035e-08	Solyc07g063600.3/Solyc12g011450.2/Solyc03g005770.2/Solyc03g005760.1/Solyc05g056070.3/Solyc01g105050.3/Solyc12g005180.2/Solyc12g006140.2/Solyc06g069730.3/Solyc12g011280.2/Solyc03g114450.3/Solyc03g115020.3/Solyc05g056050.3/Solyc06g061000.3/Solyc10g007690.3/Solyc10g006230.3/Solyc09g014520.3/Solyc02g087400.1/Solyc04g053130.3/Solyc07g043130.3/Solyc02g005200.3/Solyc09g090557.1/Solyc12g021280.2/Solyc03g…	-/CAB13/-/-/-/CAP10B/-/-/-/-/-/-/-/-/-/-/-/-/-/-/-/-/-/-/-/-/CURL3/-/-/-/-/-/-/-/-/-/-/-/-/-/-/-/-/-/HY5/-/PHYB1/-/-/-	50
BP	GO:0009628	response to abiotic stimulus	90|1259	428|11244	1.4941e-09	2.26937e-07	Solyc06g005170.3/Solyc05g055160.3/Solyc07g063600.3/Solyc12g011450.2/Solyc03g005770.2/Solyc03g005760.1/Solyc05g056070.3/Solyc01g105050.3/Solyc12g005180.2/Solyc12g006140.2/Solyc06g069730.3/Solyc12g011280.2/Solyc03g114450.3/Solyc03g115020.3/Solyc05g056050.3/Solyc06g061000.3/Solyc07g065840.2/Solyc10g007690.3/Solyc10g006230.3/Solyc05g015390.3/Solyc09g014520.3/Solyc01g105340.3/Solyc04g082910.1/Solyc09g…	-/-/-/CAB13/-/-/-/CAP10B/-/-/-/-/-/-/-/-/HSC80/-/-/-/-/-/-/-/-/-/-/-/-/-/-/-/-/-/-/-/CURL3/-/-/-/-/-/-/-/-/-/-/-/-/-/-/-/GAI/-/-/-/-/ACO1/-/-/VPS41/-/-/-/-/-/-/-/-/-/-/TAS14/-/-/-/-/HY5/-/-/PHYB1/-/-/-/-/-/-/-/-/-/-	90
BP	GO:0009773	photosynthetic electron transport in photosystem I	10|1259	12|11244	1.60052e-08	2.18791e-06	Solyc07g066150.1/Solyc08g080050.3/Solyc09g090557.1/Solyc03g116870.3/Solyc12g036170.2/Solyc08g007770.3/Solyc12g056830.1/Solyc10g005050.3/Solyc06g076250.3/Solyc09g011810.3	-/-/-/-/-/-/-/-/-/-	10
BP	GO:0044283	small molecule biosynthetic process	92|1259	465|11244	2.35052e-08	2.92105e-06	Solyc09g007910.3/Solyc10g086730.2/Solyc01g110360.3/Solyc02g062340.3/Solyc07g061940.3/Solyc07g064160.3/Solyc06g005490.3/Solyc10g054870.2/Solyc03g044330.1/Solyc03g063110.3/Solyc03g116730.3/Solyc02g084440.3/Solyc02g091560.3/Solyc06g006080.3/Solyc06g006100.3/Solyc06g064550.3/Solyc10g083760.2/Solyc02g090890.3/Solyc03g063560.3/Solyc02g081330.3/Solyc10g007050.3/Solyc05g052600.3/Solyc01g094790.3/Solyc07g…	-/-/-/-/-/-/-/-/-/-/-/-/-/-/-/-/-/-/-/-/-/-/-/-/-/-/-/-/-/-/CHLN/-/-/-/-/-/-/-/-/-/-/-/-/-/-/-/-/-/-/-/-/-/-/-/-/OPR1/-/-/-/-/-/-/-/-/-/-/-/-/-/-/-/-/-/PSY1/-/-/-/-/-/-/-/-/-/-/-/-/-/-/-/-/-/-	92
BP	GO:0009767	photosynthetic electron transport chain	17|1259	35|11244	3.8853e-08	4.426e-06	Solyc02g079950.3/Solyc07g066150.1/Solyc08g080050.3/Solyc09g090557.1/Solyc03g116870.3/Solyc12g036170.2/Solyc02g080540.1/Solyc07g005510.3/Solyc08g007770.3/Solyc05g007780.3/Solyc02g081550.3/Solyc12g056830.1/Solyc04g082250.3/Solyc10g005050.3/Solyc03g082970.3/Solyc06g076250.3/Solyc09g011810.3	-/-/-/-/-/-/-/-/-/-/-/-/-/-/-/-/-	17
BP	GO:0033013	tetrapyrrole metabolic process	21|1259	55|11244	1.79527e-07	1.88779e-05	Solyc04g015750.3/Solyc10g006900.3/Solyc02g094120.3/Solyc08g069030.3/Solyc12g013710.2/Solyc03g115980.1/Solyc10g077040.2/Solyc04g076870.3/Solyc01g067890.3/Solyc10g005110.3/Solyc01g079090.3/Solyc04g009200.3/Solyc03g118240.3/Solyc04g015490.3/Solyc06g053980.3/Solyc03g005080.3/Solyc09g074910.1/Solyc09g065620.3/Solyc04g079320.3/Solyc10g008740.3/Solyc09g091100.3	-/-/-/-/-/-/-/-/-/-/-/-/-/-/-/-/-/-/-/-/-	21
BP	GO:0015994	chlorophyll metabolic process	14|1259	27|11244	2.22275e-07	2.17036e-05	Solyc04g015750.3/Solyc10g006900.3/Solyc02g094120.3/Solyc12g013710.2/Solyc03g115980.1/Solyc10g077040.2/Solyc01g067890.3/Solyc04g009200.3/Solyc03g118240.3/Solyc04g015490.3/Solyc06g053980.3/Solyc09g065620.3/Solyc10g008740.3/Solyc09g091100.3	-/-/-/-/-/-/-/-/-/-/-/-/-/-	14
BP	GO:0006778	porphyrin-containing compound metabolic process	19|1259	49|11244	5.20616e-07	4.52352e-05	Solyc04g015750.3/Solyc10g006900.3/Solyc02g094120.3/Solyc12g013710.2/Solyc03g115980.1/Solyc10g077040.2/Solyc01g067890.3/Solyc10g005110.3/Solyc01g079090.3/Solyc04g009200.3/Solyc03g118240.3/Solyc04g015490.3/Solyc06g053980.3/Solyc03g005080.3/Solyc09g074910.1/Solyc09g065620.3/Solyc04g079320.3/Solyc10g008740.3/Solyc09g091100.3	-/-/-/-/-/-/-/-/-/-/-/-/-/-/-/-/-/-/-	19
BP	GO:0015995	chlorophyll biosynthetic process	10|1259	15|11244	5.29454e-07	4.52352e-05	Solyc04g015750.3/Solyc10g006900.3/Solyc12g013710.2/Solyc03g115980.1/Solyc10g077040.2/Solyc01g067890.3/Solyc04g009200.3/Solyc03g118240.3/Solyc04g015490.3/Solyc10g008740.3	-/-/-/-/-/-/-/-/-/-	10
BP	GO:0033014	tetrapyrrole biosynthetic process	16|1259	40|11244	2.5422e-06	0.000204423	Solyc04g015750.3/Solyc10g006900.3/Solyc08g069030.3/Solyc12g013710.2/Solyc03g115980.1/Solyc10g077040.2/Solyc04g076870.3/Solyc01g067890.3/Solyc10g005110.3/Solyc01g079090.3/Solyc04g009200.3/Solyc03g118240.3/Solyc04g015490.3/Solyc03g005080.3/Solyc04g079320.3/Solyc10g008740.3	-/-/-/-/-/-/-/-/-/-/-/-/-/-/-/-	16
BP	GO:0006779	porphyrin-containing compound biosynthetic process	14|1259	34|11244	7.22617e-06	0.000548788	Solyc04g015750.3/Solyc10g006900.3/Solyc12g013710.2/Solyc03g115980.1/Solyc10g077040.2/Solyc01g067890.3/Solyc10g005110.3/Solyc01g079090.3/Solyc04g009200.3/Solyc03g118240.3/Solyc04g015490.3/Solyc03g005080.3/Solyc04g079320.3/Solyc10g008740.3	-/-/-/-/-/-/-/-/-/-/-/-/-/-	14
BP	GO:0046148	pigment biosynthetic process	17|1259	50|11244	1.6346e-05	0.00108796	Solyc04g015750.3/Solyc10g006900.3/Solyc12g013710.2/Solyc03g115980.1/Solyc10g077040.2/Solyc02g081330.3/Solyc01g067890.3/Solyc10g005110.3/Solyc04g009200.3/Solyc03g118240.3/Solyc04g015490.3/Solyc01g097810.3/Solyc01g006280.3/Solyc12g008980.2/Solyc03g031860.3/Solyc10g008740.3/Solyc10g081650.2	-/-/-/-/-/-/-/-/-/-/-/-/-/-/PSY1/-/CRTISO	17
BP	GO:0016053	organic acid biosynthetic process	66|1259	353|11244	1.67134e-05	0.00108796	Solyc09g007910.3/Solyc01g110360.3/Solyc02g062340.3/Solyc07g061940.3/Solyc06g005490.3/Solyc10g054870.2/Solyc03g044330.1/Solyc03g063110.3/Solyc03g116730.3/Solyc02g084440.3/Solyc02g091560.3/Solyc06g006100.3/Solyc06g064550.3/Solyc10g083760.2/Solyc02g090890.3/Solyc03g063560.3/Solyc10g007050.3/Solyc01g094790.3/Solyc07g053280.3/Solyc09g082970.3/Solyc10g083540.2/Solyc06g072580.3/Solyc12g089210.2/Solyc01g…	-/-/-/-/-/-/-/-/-/-/-/-/-/-/-/-/-/-/-/-/-/-/-/-/CHLN/-/-/-/-/-/-/-/-/-/-/-/-/-/-/-/-/-/-/OPR1/-/-/-/-/-/-/-/-/-/-/-/-/-/-/-/-/-/-/-/-/-/-	66
BP	GO:0046394	carboxylic acid biosynthetic process	66|1259	353|11244	1.67134e-05	0.00108796	Solyc09g007910.3/Solyc01g110360.3/Solyc02g062340.3/Solyc07g061940.3/Solyc06g005490.3/Solyc10g054870.2/Solyc03g044330.1/Solyc03g063110.3/Solyc03g116730.3/Solyc02g084440.3/Solyc02g091560.3/Solyc06g006100.3/Solyc06g064550.3/Solyc10g083760.2/Solyc02g090890.3/Solyc03g063560.3/Solyc10g007050.3/Solyc01g094790.3/Solyc07g053280.3/Solyc09g082970.3/Solyc10g083540.2/Solyc06g072580.3/Solyc12g089210.2/Solyc01g…	-/-/-/-/-/-/-/-/-/-/-/-/-/-/-/-/-/-/-/-/-/-/-/-/CHLN/-/-/-/-/-/-/-/-/-/-/-/-/-/-/-/-/-/-/OPR1/-/-/-/-/-/-/-/-/-/-/-/-/-/-/-/-/-/-/-/-/-/-	66
BP	GO:0042440	pigment metabolic process	19|1259	61|11244	2.19795e-05	0.00136573	Solyc04g015750.3/Solyc10g006900.3/Solyc12g013710.2/Solyc03g115980.1/Solyc10g077040.2/Solyc02g081330.3/Solyc01g067890.3/Solyc10g005110.3/Solyc04g009200.3/Solyc03g118240.3/Solyc04g015490.3/Solyc06g053980.3/Solyc01g097810.3/Solyc01g006280.3/Solyc09g065620.3/Solyc12g008980.2/Solyc03g031860.3/Solyc10g008740.3/Solyc10g081650.2	-/-/-/-/-/-/-/-/-/-/-/-/-/-/-/-/PSY1/-/CRTISO	19
BP	GO:0010109	regulation of photosynthesis	10|1259	21|11244	3.29642e-05	0.00195922	Solyc07g066150.1/Solyc02g065400.3/Solyc07g032640.2/Solyc04g082910.1/Solyc12g021280.2/Solyc07g005510.3/Solyc02g081550.3/Solyc04g082250.3/Solyc03g082970.3/Solyc01g080840.3	-/PSBO/-/-/-/-/-/-/-/-	10
BP	GO:0009063	cellular amino acid catabolic process	18|1259	59|11244	4.90248e-05	0.00279237	Solyc09g007910.3/Solyc03g042560.2/Solyc02g091560.3/Solyc10g083760.2/Solyc03g036470.2/Solyc05g041200.3/Solyc08g065220.3/Solyc04g009960.3/Solyc03g114790.3/Solyc04g063350.3/Solyc03g098240.3/Solyc04g005200.3/Solyc10g049970.2/Solyc08g007040.3/Solyc06g061070.3/Solyc07g045050.3/Solyc11g011920.2/Solyc04g078460.3	-/-/-/-/-/-/-/-/-/-/-/-/-/-/-/-/-/-	18
BP	GO:0006006	glucose metabolic process	13|1259	35|11244	5.64035e-05	0.00308414	Solyc10g086730.2/Solyc06g005490.3/Solyc10g054870.2/Solyc02g020940.3/Solyc04g082630.3/Solyc04g009030.3/Solyc04g053120.3/Solyc05g052600.3/Solyc06g073320.3/Solyc12g056530.2/Solyc07g045540.3/Solyc09g011810.3/Solyc03g006870.3	-/-/-/-/-/-/-/-/-/-/-/-/-	13
BP	GO:0051606	detection of stimulus	9|1259	19|11244	8.72208e-05	0.0045858	Solyc02g081190.3/Solyc05g053410.3/Solyc04g051510.1/Solyc07g049530.3/Solyc02g036350.3/Solyc08g061130.3/Solyc10g044670.2/Solyc01g059870.3/Solyc03g006870.3	-/-/CURL3/ACO1/-/HY5/-/PHYB1/-	9
BP	GO:0042548	regulation of photosynthesis, light reaction	7|1259	12|11244	0.000103289	0.00504274	Solyc07g066150.1/Solyc02g065400.3/Solyc07g032640.2/Solyc12g021280.2/Solyc07g005510.3/Solyc02g081550.3/Solyc04g082250.3	-/PSBO/-/-/-/-/-	7
BP	GO:0043467	regulation of generation of precursor metabolites and energy	7|1259	12|11244	0.000103289	0.00504274	Solyc07g066150.1/Solyc02g065400.3/Solyc07g032640.2/Solyc12g021280.2/Solyc07g005510.3/Solyc02g081550.3/Solyc04g082250.3	-/PSBO/-/-/-/-/-	7
BP	GO:1901606	alpha-amino acid catabolic process	16|1259	52|11244	0.000113793	0.00536398	Solyc09g007910.3/Solyc03g042560.2/Solyc02g091560.3/Solyc10g083760.2/Solyc03g036470.2/Solyc05g041200.3/Solyc08g065220.3/Solyc04g009960.3/Solyc03g114790.3/Solyc03g098240.3/Solyc10g049970.2/Solyc08g007040.3/Solyc06g061070.3/Solyc07g045050.3/Solyc11g011920.2/Solyc04g078460.3	-/-/-/-/-/-/-/-/-/-/-/-/-/-/-/-	16
BP	GO:0051188	cofactor biosynthetic process	40|1259	197|11244	0.000125764	0.00573067	Solyc05g024160.3/Solyc01g110360.3/Solyc02g062340.3/Solyc04g015750.3/Solyc06g005490.3/Solyc10g054870.2/Solyc10g006900.3/Solyc02g084440.3/Solyc12g013710.2/Solyc03g115980.1/Solyc10g077040.2/Solyc01g067890.3/Solyc10g005110.3/Solyc01g079090.3/Solyc04g009200.3/Solyc03g118240.3/Solyc01g101060.3/Solyc09g082970.3/Solyc06g072580.3/Solyc04g015490.3/Solyc07g021710.3/Solyc03g113590.3/Solyc03g005080.3/Solyc06g…	-/-/-/-/-/-/-/-/-/-/-/-/-/-/-/-/-/-/-/-/-/-/-/-/-/-/-/-/-/-/-/-/-/-/-/-/-/-/-/-	40
BP	GO:0006000	fructose metabolic process	6|1259	10|11244	0.000274373	0.012099	Solyc10g086730.2/Solyc05g052600.3/Solyc12g056530.2/Solyc11g042850.2/Solyc03g006860.3/Solyc09g011810.3	-/-/-/-/-/-	6
BP	GO:0022900	electron transport chain	25|1259	108|11244	0.000292291	0.0124863	Solyc02g079950.3/Solyc07g066150.1/Solyc04g082010.1/Solyc08g080050.3/Solyc09g090557.1/Solyc03g116870.3/Solyc12g036170.2/Solyc10g075160.1/Solyc02g080540.1/Solyc07g005510.3/Solyc08g007770.3/Solyc05g007780.3/Solyc02g081550.3/Solyc12g056830.1/Solyc04g082250.3/Solyc10g005050.3/Solyc03g082970.3/Solyc03g043750.3/Solyc03g120860.2/Solyc06g082170.2/Solyc10g005940.1/Solyc06g076250.3/Solyc09g005620.3/Solyc09g…	-/-/PETE/-/-/-/-/-/-/-/-/-/-/-/-/-/-/-/-/-/-/-/-/-/-	25
BP	GO:0009639	response to red or far red light	15|1259	52|11244	0.000406023	0.0168192	Solyc03g114450.3/Solyc02g005200.3/Solyc03g110860.3/Solyc05g053410.3/Solyc02g087870.3/Solyc06g073180.3/Solyc01g081490.3/Solyc10g052650.2/Solyc02g084420.3/Solyc10g086560.2/Solyc08g061130.3/Solyc10g044670.2/Solyc01g059870.3/Solyc02g083110.1/Solyc12g005420.2	-/-/-/-/-/-/-/-/-/-/HY5/-/PHYB1/-/-	15
BP	GO:0009251	glucan catabolic process	9|1259	23|11244	0.00050891	0.0198766	Solyc09g031970.3/Solyc05g012510.3/Solyc04g053120.3/Solyc02g083980.3/Solyc11g007830.2/Solyc11g071640.2/Solyc05g005080.3/Solyc01g110340.3/Solyc04g081300.3	-/-/-/-/-/-/-/-/-	9
BP	GO:0009640	photomorphogenesis	9|1259	23|11244	0.00050891	0.0198766	Solyc03g114450.3/Solyc02g005200.3/Solyc03g110860.3/Solyc02g087870.3/Solyc06g073180.3/Solyc10g052650.2/Solyc02g084420.3/Solyc08g061130.3/Solyc12g005420.2	-/-/-/-/-/-/-/HY5/-	9
BP	GO:1901605	alpha-amino acid metabolic process	38|1259	197|11244	0.000535267	0.0203253	Solyc09g007910.3/Solyc03g042560.2/Solyc03g044330.1/Solyc02g091560.3/Solyc06g006100.3/Solyc06g064550.3/Solyc10g083760.2/Solyc03g063560.3/Solyc10g007050.3/Solyc03g036470.2/Solyc10g005110.3/Solyc01g094790.3/Solyc10g083540.2/Solyc12g089210.2/Solyc05g041200.3/Solyc08g065220.3/Solyc04g077410.3/Solyc04g009960.3/Solyc09g082630.3/Solyc01g079650.3/Solyc02g082850.3/Solyc03g114790.3/Solyc03g098240.3/Solyc07g…	-/-/-/-/-/-/-/-/-/-/-/-/-/-/-/-/-/-/-/-/-/-/-/-/-/-/-/-/-/-/-/-/-/-/-/-/-/-	38
BP	GO:0007623	circadian rhythm	10|1259	28|11244	0.000587933	0.0211501	Solyc06g061000.3/Solyc04g009050.3/Solyc01g105120.3/Solyc12g021280.2/Solyc02g078230.2/Solyc11g007830.2/Solyc09g092110.3/Solyc01g097770.3/Solyc06g076960.2/Solyc01g096630.3	-/-/-/-/-/-/-/-/-/-	10
BP	GO:0048511	rhythmic process	10|1259	28|11244	0.000587933	0.0211501	Solyc06g061000.3/Solyc04g009050.3/Solyc01g105120.3/Solyc12g021280.2/Solyc02g078230.2/Solyc11g007830.2/Solyc09g092110.3/Solyc01g097770.3/Solyc06g076960.2/Solyc01g096630.3	-/-/-/-/-/-/-/-/-/-	10
BP	GO:0015977	carbon fixation	7|1259	15|11244	0.000618994	0.0216965	Solyc02g085950.3/Solyc02g063150.3/Solyc04g082910.1/Solyc07g062530.3/Solyc03g034220.3/Solyc04g006970.3/Solyc07g017950.3	RBCS-3B/RBCS-1/-/-/RBCS-2A/-/-	7
BP	GO:0051186	cofactor metabolic process	65|1259	398|11244	0.00105602	0.0360894	Solyc05g024160.3/Solyc01g110360.3/Solyc02g062340.3/Solyc04g015750.3/Solyc06g005490.3/Solyc10g054870.2/Solyc10g006900.3/Solyc07g066150.1/Solyc12g094620.2/Solyc04g074640.3/Solyc02g094120.3/Solyc02g084440.3/Solyc02g091560.3/Solyc12g013710.2/Solyc03g115980.1/Solyc10g077040.2/Solyc01g097460.3/Solyc01g103100.3/Solyc04g064690.3/Solyc01g067890.3/Solyc10g005110.3/Solyc01g079090.3/Solyc04g009200.3/Solyc03g…	-/-/-/-/-/-/-/-/-/-/-/-/-/-/-/-/-/-/-/-/-/-/-/-/-/-/-/-/-/-/-/-/-/-/-/-/-/-/-/-/-/-/-/-/-/-/-/-/-/-/-/-/-/-/-/-/-/-/-/-/-/-/-/-/-	65
BP	GO:0016054	organic acid catabolic process	20|1259	88|11244	0.00144822	0.047136	Solyc09g007910.3/Solyc03g042560.2/Solyc02g091560.3/Solyc10g083760.2/Solyc03g036470.2/Solyc05g041200.3/Solyc08g065220.3/Solyc04g009960.3/Solyc03g114790.3/Solyc04g063350.3/Solyc03g098240.3/Solyc04g005200.3/Solyc08g068390.3/Solyc10g049970.2/Solyc08g007040.3/Solyc06g061070.3/Solyc07g045050.3/Solyc01g091520.3/Solyc11g011920.2/Solyc04g078460.3	-/-/-/-/-/-/-/-/-/-/-/-/-/-/-/-/-/-/-/-	20
BP	GO:0046395	carboxylic acid catabolic process	20|1259	88|11244	0.00144822	0.047136	Solyc09g007910.3/Solyc03g042560.2/Solyc02g091560.3/Solyc10g083760.2/Solyc03g036470.2/Solyc05g041200.3/Solyc08g065220.3/Solyc04g009960.3/Solyc03g114790.3/Solyc04g063350.3/Solyc03g098240.3/Solyc04g005200.3/Solyc08g068390.3/Solyc10g049970.2/Solyc08g007040.3/Solyc06g061070.3/Solyc07g045050.3/Solyc01g091520.3/Solyc11g011920.2/Solyc04g078460.3	-/-/-/-/-/-/-/-/-/-/-/-/-/-/-/-/-/-/-/-	20
BP	GO:0044282	small molecule catabolic process	25|1259	120|11244	0.00150892	0.0479695	Solyc09g007910.3/Solyc06g005490.3/Solyc10g054870.2/Solyc03g042560.2/Solyc02g091560.3/Solyc10g083760.2/Solyc03g036470.2/Solyc05g041200.3/Solyc08g065220.3/Solyc04g009960.3/Solyc03g114790.3/Solyc04g063350.3/Solyc03g098240.3/Solyc04g005200.3/Solyc08g068390.3/Solyc10g049970.2/Solyc08g007040.3/Solyc06g061070.3/Solyc07g045050.3/Solyc01g091520.3/Solyc11g011920.2/Solyc03g006870.3/Solyc02g069010.3/Solyc07g…	-/-/-/-/-/-/-/-/-/-/-/-/-/-/-/-/-/-/-/-/-/-/-/-/-	25
