# Supplementary material for: Low Salicylic Acid Level Improves Pollen Development Under Long-Term Mild Heat Conditions in Tomato
Source: Front Plant Sci. 2022 Apr 11;13:828743. doi: 10.3389/fpls.2022.828743 (PMC9036445; doi:10.3389/fpls.2022.828743)
Supplement: Supplementary file 12 [file Table_7.XLSX]

## Sheet: Supplementary Table 7
Supplementary Table 7. Gene Ontology biological process statistical overrepresentation test for genes lower expressed in 35S::nahG than in WT anthers in LTMH.
Category	GOID	Description	GeneRatio	BgRatio	pvalue	padj	geneID	geneName	Count
BP	GO:0042254	ribosome biogenesis	77|1436	198|11244	7.35292e-21	1.03456e-17	Solyc09g057650.3/Solyc09g011420.3/Solyc07g008860.3/Solyc01g066840.3/Solyc11g069440.1/Solyc11g065670.1/Solyc10g079430.2/Solyc06g073120.3/Solyc06g072120.3/Solyc01g099670.3/Solyc01g096800.3/Solyc05g054580.3/Solyc06g082870.3/Solyc06g069090.3/Solyc01g104590.3/Solyc04g074910.3/Solyc07g053660.3/Solyc09g092080.3/Solyc02g085230.3/Solyc07g065170.3/Solyc03g119360.3/Solyc03g097160.3/Solyc02g086240.3/Solyc04g…	-/-/-/-/-/-/-/-/-/-/-/-/-/-/-/-/-/-/-/-/-/-/-/-/-/-/-/-/-/-/-/-/-/-/-/-/-/-/-/-/-/-/-/-/-/-/-/-/-/-/-/-/-/-/-/-/-/-/-/-/-/-/-/-/-/-/-/-/-/-/-/-/-/-/-/-/-	77
BP	GO:0022613	ribonucleoprotein complex biogenesis	87|1436	261|11244	2.63284e-18	1.8522e-15	Solyc09g057650.3/Solyc09g011420.3/Solyc07g008860.3/Solyc01g066840.3/Solyc11g069440.1/Solyc11g065670.1/Solyc10g079430.2/Solyc06g073120.3/Solyc06g072120.3/Solyc01g099670.3/Solyc01g096800.3/Solyc05g054580.3/Solyc06g082870.3/Solyc06g069090.3/Solyc01g104590.3/Solyc04g074910.3/Solyc01g096920.3/Solyc06g072280.3/Solyc07g053660.3/Solyc09g092080.3/Solyc02g085230.3/Solyc07g065170.3/Solyc03g119360.3/Solyc03g…	-/-/-/-/-/-/-/-/-/-/-/-/-/-/-/-/-/-/-/-/-/-/-/-/-/-/-/-/-/-/-/-/-/-/-/-/-/-/-/-/-/-/-/-/-/-/-/-/-/-/-/-/-/-/-/-/-/-/-/-/-/-/-/-/-/-/-/-/-/-/-/-/-/-/-/-/-/-/-/-/-/-/-/-/-/-/-	87
BP	GO:0006364	rRNA processing	49|1436	115|11244	1.33004e-15	4.76994e-13	Solyc09g057650.3/Solyc09g011420.3/Solyc01g066840.3/Solyc10g079430.2/Solyc06g073120.3/Solyc06g072120.3/Solyc06g069090.3/Solyc04g074910.3/Solyc07g053660.3/Solyc09g092080.3/Solyc02g085230.3/Solyc07g065170.3/Solyc03g119360.3/Solyc03g097160.3/Solyc09g074090.3/Solyc10g074560.2/Solyc02g038750.3/Solyc02g079415.1/Solyc02g089280.3/Solyc04g010240.3/Solyc01g111420.3/Solyc05g008190.3/Solyc10g083600.2/Solyc04g…	-/-/-/-/-/-/-/-/-/-/-/-/-/-/-/-/-/-/-/-/-/-/-/-/-/-/-/-/-/-/-/-/-/-/-/-/-/-/-/-/-/-/-/-/-/-/-/-/-	49
BP	GO:0016072	rRNA metabolic process	50|1436	119|11244	1.35606e-15	4.76994e-13	Solyc09g057650.3/Solyc09g011420.3/Solyc01g066840.3/Solyc10g079430.2/Solyc06g073120.3/Solyc06g072120.3/Solyc06g069090.3/Solyc04g074910.3/Solyc07g053660.3/Solyc09g092080.3/Solyc02g085230.3/Solyc07g065170.3/Solyc03g119360.3/Solyc03g097160.3/Solyc09g074090.3/Solyc10g074560.2/Solyc02g038750.3/Solyc02g079415.1/Solyc02g089280.3/Solyc04g010240.3/Solyc01g111420.3/Solyc05g008190.3/Solyc10g083600.2/Solyc04g…	-/-/-/-/-/-/-/-/-/-/-/-/-/-/-/-/-/-/-/-/-/-/-/-/-/-/-/-/-/-/-/-/-/-/-/-/-/-/-/-/-/-/-/-/-/-/-/-/-/-	50
BP	GO:0042273	ribosomal large subunit biogenesis	32|1436	65|11244	9.36083e-13	2.63414e-10	Solyc09g011420.3/Solyc07g008860.3/Solyc11g069440.1/Solyc11g065670.1/Solyc01g096800.3/Solyc05g054580.3/Solyc06g082870.3/Solyc01g104590.3/Solyc09g092080.3/Solyc02g086240.3/Solyc04g016380.3/Solyc04g010240.3/Solyc11g012110.2/Solyc01g111420.3/Solyc06g082670.3/Solyc10g083600.2/Solyc04g078780.3/Solyc01g097760.3/Solyc12g010930.2/Solyc04g008790.1/Solyc06g050120.3/Solyc06g008020.3/Solyc12g038980.2/Solyc05g…	-/-/-/-/-/-/-/-/-/-/-/-/-/-/-/-/-/-/-/-/-/-/-/-/-/-/-/-/-/-/-/-	32
BP	GO:0006260	DNA replication	42|1436	107|11244	3.96682e-12	9.3022e-10	Solyc01g079507.1/Solyc04g012060.3/Solyc03g115050.3/Solyc02g082180.3/Solyc03g114690.3/Solyc07g018300.3/Solyc06g076660.3/Solyc01g110130.3/Solyc06g076860.3/Solyc02g070780.3/Solyc04g051350.3/Solyc01g088390.3/Solyc09g091280.3/Solyc10g078430.2/Solyc11g040120.2/Solyc03g007800.3/Solyc09g059440.1/Solyc03g007550.3/Solyc01g020440.3/Solyc01g006700.3/Solyc06g008510.3/Solyc01g094760.3/Solyc08g080510.3/Solyc04g…	-/-/-/-/-/-/-/-/-/-/-/-/-/-/-/-/-/-/-/-/-/-/-/-/-/-/-/-/-/-/-/-/-/-/-/-/-/-/-/-/-/-	42
BP	GO:0006261	DNA-dependent DNA replication	32|1436	78|11244	3.78572e-10	7.6093e-08	Solyc01g079507.1/Solyc02g082180.3/Solyc03g114690.3/Solyc07g018300.3/Solyc06g076660.3/Solyc01g110130.3/Solyc06g076860.3/Solyc02g070780.3/Solyc09g091280.3/Solyc10g078430.2/Solyc11g040120.2/Solyc03g007800.3/Solyc09g059440.1/Solyc01g020440.3/Solyc01g006700.3/Solyc06g008510.3/Solyc01g094760.3/Solyc04g078780.3/Solyc05g007450.3/Solyc01g088380.2/Solyc06g060150.3/Solyc09g007430.1/Solyc08g077990.3/Solyc05g…	-/-/-/-/-/-/-/-/-/-/-/-/-/-/-/-/-/-/-/-/-/-/-/-/-/-/-/-/-/-/-/-	32
BP	GO:0034470	ncRNA processing	59|1436	211|11244	2.26162e-09	3.97762e-07	Solyc09g057650.3/Solyc09g011420.3/Solyc01g066840.3/Solyc10g079430.2/Solyc06g073120.3/Solyc06g072120.3/Solyc06g069090.3/Solyc04g081360.3/Solyc04g074910.3/Solyc07g053660.3/Solyc09g092080.3/Solyc02g085230.3/Solyc07g065170.3/Solyc03g119360.3/Solyc03g097160.3/Solyc09g074090.3/Solyc10g074560.2/Solyc02g038750.3/Solyc02g079415.1/Solyc02g089280.3/Solyc04g010240.3/Solyc05g009410.2/Solyc01g111420.3/Solyc05g…	-/-/-/-/-/-/-/-/-/-/-/-/-/-/-/-/-/-/-/-/-/-/-/-/-/-/-/-/-/-/-/-/-/-/-/-/-/-/-/-/-/-/-/-/-/-/-/-/-/-/-/-/-/-/-/-/-/-/-	59
BP	GO:0043933	protein-containing complex subunit organization	100|1436	443|11244	4.23351e-09	6.61838e-07	Solyc06g005430.1/Solyc02g077480.1/Solyc07g008060.1/Solyc06g005360.3/Solyc09g083380.3/Solyc01g060130.3/Solyc11g069440.1/Solyc09g015020.1/Solyc11g065670.1/Solyc10g084050.2/Solyc09g066100.3/Solyc08g067020.3/Solyc06g076660.3/Solyc06g069890.3/Solyc08g066110.3/Solyc06g072120.3/Solyc01g099670.3/Solyc01g096800.3/Solyc05g054580.3/Solyc06g082870.3/Solyc09g059210.1/Solyc01g080850.3/Solyc01g104590.3/Solyc06g…	-/-/-/-/-/SAR2/-/-/-/-/-/-/-/-/-/-/-/-/-/-/-/-/-/-/-/-/-/-/-/-/-/-/-/-/-/-/-/-/-/-/-/-/-/-/-/-/-/-/-/-/-/-/-/-/-/-/-/-/-/-/-/-/-/-/-/-/-/-/-/-/-/-/-/TD2/-/-/-/-/-/-/-/-/-/-/-/-/-/-/-/-/-/-/-/-/-/-/-/-/-/-	100
BP	GO:0000470	maturation of LSU-rRNA	14|1436	20|11244	5.3002e-09	7.45739e-07	Solyc09g011420.3/Solyc09g092080.3/Solyc04g010240.3/Solyc01g111420.3/Solyc10g083600.2/Solyc01g097760.3/Solyc04g008790.1/Solyc06g050120.3/Solyc06g008020.3/Solyc12g038980.2/Solyc11g068420.2/Solyc06g068400.3/Solyc05g054810.3/Solyc01g074020.3	-/-/-/-/-/-/-/-/-/-/-/-/-/-	14
BP	GO:0065003	protein-containing complex assembly	88|1436	382|11244	1.35239e-08	1.72983e-06	Solyc06g005430.1/Solyc02g077480.1/Solyc07g008060.1/Solyc09g083380.3/Solyc01g060130.3/Solyc11g069440.1/Solyc09g015020.1/Solyc11g065670.1/Solyc09g066100.3/Solyc08g067020.3/Solyc06g076660.3/Solyc06g069890.3/Solyc08g066110.3/Solyc06g072120.3/Solyc01g099670.3/Solyc01g096800.3/Solyc05g054580.3/Solyc06g082870.3/Solyc09g059210.1/Solyc01g080850.3/Solyc01g104590.3/Solyc06g084020.3/Solyc01g096920.3/Solyc06g…	-/-/-/-/SAR2/-/-/-/-/-/-/-/-/-/-/-/-/-/-/-/-/-/-/-/-/-/-/-/-/-/-/-/-/-/-/-/-/-/-/-/-/-/-/-/-/-/-/-/-/-/-/-/-/-/-/-/-/-/-/-/-/-/-/-/-/TD2/-/-/-/-/-/-/-/-/-/-/-/-/-/-/-/-/-/-/-/-/-/-	88
BP	GO:0034660	ncRNA metabolic process	68|1436	272|11244	2.17557e-08	2.55085e-06	Solyc09g057650.3/Solyc09g011420.3/Solyc01g066840.3/Solyc10g079430.2/Solyc06g073120.3/Solyc06g072120.3/Solyc06g069090.3/Solyc04g081360.3/Solyc04g074910.3/Solyc07g053660.3/Solyc09g092080.3/Solyc02g085230.3/Solyc07g065170.3/Solyc03g119360.3/Solyc03g097160.3/Solyc09g074090.3/Solyc05g005800.3/Solyc10g074560.2/Solyc02g038750.3/Solyc02g079415.1/Solyc02g089280.3/Solyc04g010240.3/Solyc05g009410.2/Solyc06g…	-/-/-/-/-/-/-/-/-/-/-/-/-/-/-/-/-/-/-/-/-/-/-/-/-/-/-/-/-/-/-/-/-/-/-/-/-/-/-/-/-/-/-/-/-/-/-/-/-/-/-/-/-/-/-/-/-/-/-/-/-/-/-/-/-/-/-/-	68
BP	GO:0000027	ribosomal large subunit assembly	16|1436	30|11244	1.15409e-07	1.24909e-05	Solyc11g069440.1/Solyc11g065670.1/Solyc01g096800.3/Solyc05g054580.3/Solyc06g082870.3/Solyc01g104590.3/Solyc02g086240.3/Solyc04g016380.3/Solyc11g012110.2/Solyc06g082670.3/Solyc10g083600.2/Solyc04g078780.3/Solyc12g010930.2/Solyc05g054070.3/Solyc10g085480.2/Solyc09g005720.3	-/-/-/-/-/-/-/-/-/-/-/-/-/-/-/-	16
BP	GO:0006270	DNA replication initiation	12|1436	18|11244	1.59337e-07	1.60134e-05	Solyc01g079507.1/Solyc02g082180.3/Solyc01g110130.3/Solyc06g076860.3/Solyc02g070780.3/Solyc11g040120.2/Solyc09g059440.1/Solyc01g094760.3/Solyc04g078780.3/Solyc05g007450.3/Solyc08g077990.3/Solyc05g014540.3	-/-/-/-/-/-/-/-/-/-/-/-	12
BP	GO:0042255	ribosome assembly	22|1436	56|11244	5.21633e-07	4.89292e-05	Solyc11g069440.1/Solyc11g065670.1/Solyc06g072120.3/Solyc01g099670.3/Solyc01g096800.3/Solyc05g054580.3/Solyc06g082870.3/Solyc01g104590.3/Solyc02g086240.3/Solyc04g016380.3/Solyc11g012110.2/Solyc06g082670.3/Solyc10g083600.2/Solyc04g078780.3/Solyc01g098100.2/Solyc12g010930.2/Solyc11g042610.2/Solyc09g083370.3/Solyc05g054070.3/Solyc10g085480.2/Solyc09g005720.3/Solyc12g015790.1	-/-/-/-/-/-/-/-/-/-/-/-/-/-/-/-/-/-/-/-/-/-	22
BP	GO:0006457	protein folding	43|1436	157|11244	6.26289e-07	5.50743e-05	Solyc04g081570.3/Solyc01g111170.3/Solyc07g047790.3/Solyc05g056385.1/Solyc05g053470.3/Solyc09g015020.1/Solyc06g076970.3/Solyc01g079610.3/Solyc09g091180.3/Solyc01g106210.3/Solyc08g082820.3/Solyc04g049450.3/Solyc11g006070.2/Solyc09g059210.1/Solyc07g064930.3/Solyc03g111180.3/Solyc04g082020.3/Solyc03g116790.3/Solyc04g081630.2/Solyc01g106260.3/Solyc04g072160.3/Solyc07g042250.3/Solyc06g065520.3/Solyc03g…	-/CYP/-/-/-/-/-/-/-/-/-/-/-/-/-/-/-/-/-/-/-/-/-/-/-/-/-/-/-/-/-/-/-/-/-/-/-/-/-/-/-/-/-	43
BP	GO:0034622	cellular protein-containing complex assembly	76|1436	343|11244	6.97855e-07	5.77578e-05	Solyc06g005430.1/Solyc02g077480.1/Solyc07g008060.1/Solyc09g083380.3/Solyc11g069440.1/Solyc11g065670.1/Solyc09g066100.3/Solyc08g067020.3/Solyc06g069890.3/Solyc08g066110.3/Solyc06g072120.3/Solyc01g099670.3/Solyc01g096800.3/Solyc05g054580.3/Solyc06g082870.3/Solyc01g080850.3/Solyc01g104590.3/Solyc06g084020.3/Solyc01g096920.3/Solyc06g072280.3/Solyc11g005800.2/Solyc01g079110.3/Solyc09g059440.1/Solyc06g…	-/-/-/-/-/-/-/-/-/-/-/-/-/-/-/-/-/-/-/-/-/-/-/-/-/-/-/-/-/-/-/-/-/-/-/-/-/-/-/-/-/-/-/-/-/-/-/-/-/-/-/-/-/-/-/-/-/-/-/-/-/-/-/-/-/-/-/-/-/-/-/-/-/-/-/-	76
BP	GO:0071826	ribonucleoprotein complex subunit organization	36|1436	126|11244	1.71672e-06	0.00013419	Solyc11g069440.1/Solyc11g065670.1/Solyc06g072120.3/Solyc01g099670.3/Solyc01g096800.3/Solyc05g054580.3/Solyc06g082870.3/Solyc01g104590.3/Solyc01g096920.3/Solyc06g072280.3/Solyc01g088370.3/Solyc02g086240.3/Solyc04g016380.3/Solyc11g012110.2/Solyc06g082670.3/Solyc10g083600.2/Solyc04g078780.3/Solyc11g013440.2/Solyc07g042570.3/Solyc01g098100.2/Solyc12g010930.2/Solyc11g042610.2/Solyc09g083370.3/Solyc04g…	-/-/-/-/-/-/-/-/-/-/-/-/-/-/-/-/-/-/-/-/-/-/-/-/-/-/-/-/-/-/-/-/-/-/-/-	36
BP	GO:0022618	ribonucleoprotein complex assembly	35|1436	122|11244	2.14839e-06	0.000159094	Solyc11g069440.1/Solyc11g065670.1/Solyc06g072120.3/Solyc01g099670.3/Solyc01g096800.3/Solyc05g054580.3/Solyc06g082870.3/Solyc01g104590.3/Solyc01g096920.3/Solyc06g072280.3/Solyc01g088370.3/Solyc02g086240.3/Solyc04g016380.3/Solyc11g012110.2/Solyc06g082670.3/Solyc10g083600.2/Solyc04g078780.3/Solyc11g013440.2/Solyc07g042570.3/Solyc01g098100.2/Solyc12g010930.2/Solyc11g042610.2/Solyc09g083370.3/Solyc06g…	-/-/-/-/-/-/-/-/-/-/-/-/-/-/-/-/-/-/-/-/-/-/-/-/-/-/-/-/-/-/-/-/-/-/-	35
BP	GO:0022607	cellular component assembly	99|1436	497|11244	2.85489e-06	0.000200841	Solyc06g005430.1/Solyc02g077480.1/Solyc07g008060.1/Solyc09g083380.3/Solyc01g060130.3/Solyc11g069440.1/Solyc09g015020.1/Solyc11g065670.1/Solyc09g066100.3/Solyc08g067020.3/Solyc06g076660.3/Solyc06g069890.3/Solyc08g066110.3/Solyc06g072120.3/Solyc01g099670.3/Solyc01g096800.3/Solyc05g054580.3/Solyc06g082870.3/Solyc09g059210.1/Solyc01g080850.3/Solyc01g104590.3/Solyc06g084020.3/Solyc01g096920.3/Solyc06g…	-/-/-/-/SAR2/-/-/-/-/-/-/-/-/-/-/-/-/-/-/-/-/-/-/-/-/-/-/-/-/-/-/-/-/-/-/-/-/-/-/-/-/-/-/-/-/-/-/-/-/-/-/-/-/-/-/-/-/-/-/-/-/-/-/-/-/-/-/-/-/-/TD2/-/-/-/-/-/-/-/-/-/-/-/-/-/-/-/-/-/-/-/-/-/-/-/-/-/-/-/-	99
BP	GO:0031497	chromatin assembly	20|1436	53|11244	3.58321e-06	0.000240075	Solyc06g005430.1/Solyc02g077480.1/Solyc09g083380.3/Solyc09g066100.3/Solyc06g069890.3/Solyc06g084020.3/Solyc11g005800.2/Solyc01g079110.3/Solyc11g072840.1/Solyc10g008910.1/Solyc04g007890.3/Solyc03g071620.1/Solyc12g056540.1/Solyc11g008670.2/Solyc11g068480.2/Solyc06g075830.2/Solyc01g086820.3/Solyc03g119130.3/Solyc06g072240.1/Solyc06g062690.3	-/-/-/-/-/-/-/-/-/-/-/-/-/-/-/-/-/-/-/-	20
BP	GO:0006333	chromatin assembly or disassembly	21|1436	58|11244	4.4495e-06	0.000284566	Solyc06g005430.1/Solyc02g077480.1/Solyc09g083380.3/Solyc09g066100.3/Solyc06g069890.3/Solyc06g084020.3/Solyc11g005800.2/Solyc01g079110.3/Solyc11g072840.1/Solyc10g008910.1/Solyc04g007890.3/Solyc03g071620.1/Solyc12g056540.1/Solyc11g008670.2/Solyc11g068480.2/Solyc06g075830.2/Solyc01g086820.3/Solyc05g008480.3/Solyc03g119130.3/Solyc06g072240.1/Solyc06g062690.3	-/-/-/-/-/-/-/-/-/-/-/-/-/-/-/-/-/-/-/-/-	21
BP	GO:0006323	DNA packaging	21|1436	59|11244	6.08525e-06	0.000343409	Solyc06g005430.1/Solyc02g077480.1/Solyc09g083380.3/Solyc09g066100.3/Solyc06g069890.3/Solyc06g084020.3/Solyc11g005800.2/Solyc01g079110.3/Solyc11g072840.1/Solyc10g008910.1/Solyc04g007890.3/Solyc03g071620.1/Solyc12g056540.1/Solyc11g008670.2/Solyc11g068480.2/Solyc06g075830.2/Solyc01g086820.3/Solyc03g119130.3/Solyc06g072240.1/Solyc06g062690.3/Solyc11g011370.2	-/-/-/-/-/-/-/-/-/-/-/-/-/-/-/-/-/-/-/-/-	21
BP	GO:0006626	protein targeting to mitochondrion	17|1436	42|11244	6.34586e-06	0.000343409	Solyc05g053470.3/Solyc09g091180.3/Solyc09g011760.3/Solyc06g007710.3/Solyc07g064930.3/Solyc04g082020.3/Solyc10g086510.2/Solyc08g081430.3/Solyc06g068820.3/Solyc06g082800.3/Solyc03g121640.3/Solyc10g006020.3/Solyc02g068130.3/Solyc10g047300.2/Solyc02g094140.3/Solyc12g008630.2/Solyc11g068980.2	-/-/-/-/-/-/-/-/-/-/-/-/-/-/-/-/-	17
BP	GO:0070585	protein localization to mitochondrion	17|1436	42|11244	6.34586e-06	0.000343409	Solyc05g053470.3/Solyc09g091180.3/Solyc09g011760.3/Solyc06g007710.3/Solyc07g064930.3/Solyc04g082020.3/Solyc10g086510.2/Solyc08g081430.3/Solyc06g068820.3/Solyc06g082800.3/Solyc03g121640.3/Solyc10g006020.3/Solyc02g068130.3/Solyc10g047300.2/Solyc02g094140.3/Solyc12g008630.2/Solyc11g068980.2	-/-/-/-/-/-/-/-/-/-/-/-/-/-/-/-/-	17
BP	GO:0072655	establishment of protein localization to mitochondrion	17|1436	42|11244	6.34586e-06	0.000343409	Solyc05g053470.3/Solyc09g091180.3/Solyc09g011760.3/Solyc06g007710.3/Solyc07g064930.3/Solyc04g082020.3/Solyc10g086510.2/Solyc08g081430.3/Solyc06g068820.3/Solyc06g082800.3/Solyc03g121640.3/Solyc10g006020.3/Solyc02g068130.3/Solyc10g047300.2/Solyc02g094140.3/Solyc12g008630.2/Solyc11g068980.2	-/-/-/-/-/-/-/-/-/-/-/-/-/-/-/-/-	17
BP	GO:0006334	nucleosome assembly	19|1436	51|11244	7.79914e-06	0.000406422	Solyc06g005430.1/Solyc02g077480.1/Solyc09g083380.3/Solyc09g066100.3/Solyc06g069890.3/Solyc06g084020.3/Solyc11g005800.2/Solyc01g079110.3/Solyc11g072840.1/Solyc10g008910.1/Solyc04g007890.3/Solyc03g071620.1/Solyc12g056540.1/Solyc11g008670.2/Solyc06g075830.2/Solyc01g086820.3/Solyc03g119130.3/Solyc06g072240.1/Solyc06g062690.3	-/-/-/-/-/-/-/-/-/-/-/-/-/-/-/-/-/-/-	19
BP	GO:0006839	mitochondrial transport	20|1436	56|11244	9.51455e-06	0.000478106	Solyc05g053470.3/Solyc10g051120.2/Solyc09g091180.3/Solyc09g011760.3/Solyc06g007710.3/Solyc07g064930.3/Solyc04g082020.3/Solyc11g010500.1/Solyc10g086510.2/Solyc09g031680.2/Solyc08g081430.3/Solyc06g068820.3/Solyc06g082800.3/Solyc03g121640.3/Solyc10g006020.3/Solyc02g068130.3/Solyc10g047300.2/Solyc02g094140.3/Solyc12g008630.2/Solyc11g068980.2	-/-/-/-/-/-/-/-/-/-/-/-/-/-/-/-/-/-/-/-	20
BP	GO:0006259	DNA metabolic process	72|1436	344|11244	1.16607e-05	0.000565745	Solyc09g083380.3/Solyc01g079507.1/Solyc04g012060.3/Solyc03g115050.3/Solyc02g082180.3/Solyc03g114690.3/Solyc09g066100.3/Solyc06g008210.3/Solyc07g005030.3/Solyc07g018300.3/Solyc06g076660.3/Solyc01g110130.3/Solyc06g076860.3/Solyc08g023280.3/Solyc02g070780.3/Solyc04g051350.3/Solyc09g031610.3/Solyc01g088390.3/Solyc09g091280.3/Solyc06g084020.3/Solyc10g078430.2/Solyc11g040120.2/Solyc11g005800.2/Solyc03g…	-/-/-/-/-/-/-/-/-/-/-/-/-/-/-/-/-/-/-/-/-/-/-/-/-/-/-/-/-/-/-/-/-/-/-/-/-/-/-/-/-/-/-/-/-/-/-/-/-/-/-/-/-/-/-/-/-/-/-/-/-/-/-/-/-/-/-/-/-/-/-/-	72
BP	GO:0042274	ribosomal small subunit biogenesis	17|1436	45|11244	1.88545e-05	0.000884277	Solyc09g057650.3/Solyc01g066840.3/Solyc06g072120.3/Solyc01g099670.3/Solyc06g069090.3/Solyc04g074910.3/Solyc07g053660.3/Solyc07g065170.3/Solyc03g119360.3/Solyc04g081030.3/Solyc05g008190.3/Solyc04g051670.3/Solyc11g042610.2/Solyc09g083370.3/Solyc11g072390.2/Solyc10g006070.3/Solyc05g005690.1	-/-/-/-/-/-/-/-/-/-/-/-/-/-/-/-/-	17
BP	GO:0006414	translational elongation	15|1436	37|11244	2.17425e-05	0.000986828	Solyc06g011280.3/Solyc07g016150.3/Solyc11g028100.2/Solyc06g009970.3/Solyc01g011000.3/Solyc01g016470.3/Solyc03g119040.3/Solyc04g005510.3/Solyc06g008940.3/Solyc09g073000.3/Solyc12g011270.2/Solyc12g010060.2/Solyc07g007880.1/Solyc01g006160.3/Solyc07g005560.3	-/-/-/-/-/-/-/-/-/-/-/-/-/-/-	15
BP	GO:0002181	cytoplasmic translation	17|1436	46|11244	2.63794e-05	0.00115987	Solyc05g054580.3/Solyc01g088370.3/Solyc06g071870.3/Solyc12g017290.1/Solyc11g012110.2/Solyc05g053440.3/Solyc11g013440.2/Solyc07g042570.3/Solyc06g060400.3/Solyc06g073310.3/Solyc12g005330.2/Solyc02g089070.3/Solyc10g079880.2/Solyc05g054070.3/Solyc12g008720.2/Solyc02g078120.2/Solyc07g049420.1	-/-/-/-/-/-/-/-/-/-/-/-/-/-/-/-/-	17
BP	GO:0034728	nucleosome organization	19|1436	56|11244	3.63677e-05	0.00155059	Solyc06g005430.1/Solyc02g077480.1/Solyc09g083380.3/Solyc09g066100.3/Solyc06g069890.3/Solyc06g084020.3/Solyc11g005800.2/Solyc01g079110.3/Solyc11g072840.1/Solyc10g008910.1/Solyc04g007890.3/Solyc03g071620.1/Solyc12g056540.1/Solyc11g008670.2/Solyc06g075830.2/Solyc01g086820.3/Solyc03g119130.3/Solyc06g072240.1/Solyc06g062690.3	-/-/-/-/-/-/-/-/-/-/-/-/-/-/-/-/-/-/-	19
BP	GO:0071103	DNA conformation change	25|1436	85|11244	3.7505e-05	0.00155205	Solyc06g005430.1/Solyc02g077480.1/Solyc09g083380.3/Solyc02g082180.3/Solyc09g066100.3/Solyc07g018300.3/Solyc06g069890.3/Solyc06g084020.3/Solyc11g040120.2/Solyc11g005800.2/Solyc01g079110.3/Solyc11g072840.1/Solyc10g008910.1/Solyc04g007890.3/Solyc03g071620.1/Solyc12g056540.1/Solyc01g014490.3/Solyc11g008670.2/Solyc11g068480.2/Solyc06g075830.2/Solyc01g086820.3/Solyc03g119130.3/Solyc06g072240.1/Solyc06g…	-/-/-/-/-/-/-/-/-/-/-/-/-/-/-/-/-/-/-/-/-/-/-/-/-	25
BP	GO:0072594	establishment of protein localization to organelle	32|1436	122|11244	4.25795e-05	0.0016758	Solyc10g074980.2/Solyc05g046340.2/Solyc05g053470.3/Solyc09g091180.3/Solyc10g007390.3/Solyc02g072130.3/Solyc09g011760.3/Solyc06g007710.3/Solyc09g005010.3/Solyc07g064930.3/Solyc04g082020.3/Solyc10g086510.2/Solyc01g098780.3/Solyc09g031780.3/Solyc08g081430.3/Solyc08g008670.3/Solyc05g023800.3/Solyc06g068820.3/Solyc06g082800.3/Solyc03g121640.3/Solyc10g006020.3/Solyc01g090670.3/Solyc02g068130.3/Solyc06g…	-/-/-/-/-/-/-/-/-/-/-/-/-/-/-/-/RAN1/-/-/-/-/-/-/-/-/-/-/-/-/-/-/-	32
BP	GO:0033365	protein localization to organelle	38|1436	155|11244	4.39037e-05	0.0016758	Solyc06g083270.3/Solyc10g074980.2/Solyc05g046340.2/Solyc05g053470.3/Solyc09g091180.3/Solyc10g007390.3/Solyc02g072130.3/Solyc09g011760.3/Solyc06g007710.3/Solyc09g005010.3/Solyc07g064930.3/Solyc04g082020.3/Solyc10g086510.2/Solyc01g098780.3/Solyc09g031780.3/Solyc08g081430.3/Solyc09g091900.3/Solyc08g008670.3/Solyc05g023800.3/Solyc06g068820.3/Solyc06g082800.3/Solyc03g121640.3/Solyc04g014490.1/Solyc10g…	-/-/-/-/-/-/-/-/-/-/-/-/-/-/-/-/-/-/RAN1/-/-/-/-/-/-/-/-/-/-/-/-/-/-/-/-/-/-/-	38
BP	GO:0042026	protein refolding	11|1436	23|11244	4.40688e-05	0.0016758	Solyc01g111170.3/Solyc05g053470.3/Solyc06g076970.3/Solyc09g091180.3/Solyc01g106210.3/Solyc08g082820.3/Solyc01g106260.3/Solyc03g121640.3/Solyc01g028810.3/Solyc06g011370.3/Solyc06g075010.3	CYP/-/-/-/-/-/-/-/-/-/-	11
BP	GO:0065004	protein-DNA complex assembly	24|1436	81|11244	4.67057e-05	0.00172934	Solyc06g005430.1/Solyc02g077480.1/Solyc09g083380.3/Solyc09g066100.3/Solyc06g069890.3/Solyc06g084020.3/Solyc11g005800.2/Solyc01g079110.3/Solyc09g059440.1/Solyc01g099760.3/Solyc11g072840.1/Solyc06g008510.3/Solyc10g008910.1/Solyc04g078780.3/Solyc04g007890.3/Solyc03g071620.1/Solyc12g056540.1/Solyc11g008670.2/Solyc06g075830.2/Solyc01g086820.3/Solyc03g119130.3/Solyc12g088030.2/Solyc06g072240.1/Solyc06g…	-/-/-/-/-/-/-/-/-/-/-/-/-/-/-/-/-/-/-/-/-/-/-/-	24
BP	GO:1901565	organonitrogen compound catabolic process	91|1436	479|11244	4.90338e-05	0.00176899	Solyc09g007900.3/Solyc07g008780.3/Solyc07g005960.3/Solyc10g074980.2/Solyc10g086180.2/Solyc03g031880.3/Solyc12g087940.2/Solyc07g005750.3/Solyc10g084050.2/Solyc08g082820.3/Solyc01g111710.3/Solyc12g009140.2/Solyc08g008590.3/Solyc10g076290.2/Solyc08g067290.3/Solyc09g092380.3/Solyc10g024320.2/Solyc05g053810.3/Solyc01g110410.3/Solyc08g076910.3/Solyc01g099760.3/Solyc08g060810.3/Solyc04g080810.3/Solyc03g…	-/-/-/-/-/-/-/-/-/-/-/-/-/-/-/-/-/-/-/-/-/-/-/-/-/-/-/-/-/-/-/-/-/-/-/-/-/-/-/-/-/-/-/-/-/-/-/-/-/-/-/-/TD2/-/-/-/-/-/-/-/-/-/-/-/-/-/-/-/-/-/-/-/-/-/-/-/-/-/-/-/-/-/-/-/-/-/-/-/-/-/-	91
BP	GO:0071824	protein-DNA complex subunit organization	25|1436	87|11244	5.75256e-05	0.00202346	Solyc06g005430.1/Solyc02g077480.1/Solyc09g083380.3/Solyc09g066100.3/Solyc06g069890.3/Solyc06g084020.3/Solyc11g005800.2/Solyc01g079110.3/Solyc09g059440.1/Solyc01g099760.3/Solyc11g072840.1/Solyc06g008510.3/Solyc10g008910.1/Solyc04g078780.3/Solyc04g007890.3/Solyc03g071620.1/Solyc12g056540.1/Solyc11g008670.2/Solyc06g075830.2/Solyc01g086820.3/Solyc03g119790.3/Solyc03g119130.3/Solyc12g088030.2/Solyc06g…	-/-/-/-/-/-/-/-/-/-/-/-/-/-/-/-/-/-/-/-/-/-/-/-/-	25
BP	GO:0006605	protein targeting	30|1436	115|11244	8.14491e-05	0.0027951	Solyc10g074980.2/Solyc05g046340.2/Solyc05g053470.3/Solyc09g091180.3/Solyc10g007390.3/Solyc02g072130.3/Solyc06g072018.1/Solyc09g011760.3/Solyc06g007710.3/Solyc07g064930.3/Solyc04g082020.3/Solyc10g086510.2/Solyc01g098780.3/Solyc09g031780.3/Solyc02g094390.3/Solyc08g081430.3/Solyc08g008670.3/Solyc06g068820.3/Solyc06g082800.3/Solyc03g121640.3/Solyc10g006020.3/Solyc02g068130.3/Solyc06g071470.3/Solyc12g…	-/-/-/-/-/-/-/-/-/-/-/-/-/-/-/-/-/-/-/-/-/-/-/-/-/-/-/-/-/-	30
BP	GO:0006099	tricarboxylic acid cycle	15|1436	41|11244	8.94835e-05	0.00292798	Solyc09g015490.3/Solyc04g055030.2/Solyc10g007290.3/Solyc01g007910.3/Solyc12g005080.2/Solyc02g005350.3/Solyc07g062650.3/Solyc09g090140.3/Solyc03g115990.2/Solyc08g077920.3/Solyc05g054640.3/Solyc04g055020.2/Solyc09g075450.3/Solyc07g064800.3/Solyc01g005560.3	-/-/-/-/-/-/-/-/-/-/-/-/-/-/-	15
BP	GO:0006101	citrate metabolic process	15|1436	41|11244	8.94835e-05	0.00292798	Solyc09g015490.3/Solyc04g055030.2/Solyc10g007290.3/Solyc01g007910.3/Solyc12g005080.2/Solyc02g005350.3/Solyc07g062650.3/Solyc09g090140.3/Solyc03g115990.2/Solyc08g077920.3/Solyc05g054640.3/Solyc04g055020.2/Solyc09g075450.3/Solyc07g064800.3/Solyc01g005560.3	-/-/-/-/-/-/-/-/-/-/-/-/-/-/-	15
BP	GO:0065002	intracellular protein transmembrane transport	18|1436	55|11244	9.9148e-05	0.00310003	Solyc05g053470.3/Solyc09g091180.3/Solyc10g007390.3/Solyc02g072130.3/Solyc09g011760.3/Solyc06g007710.3/Solyc07g064930.3/Solyc04g082020.3/Solyc10g086510.2/Solyc09g031780.3/Solyc08g081430.3/Solyc06g068820.3/Solyc06g082800.3/Solyc03g121640.3/Solyc10g006020.3/Solyc06g071470.3/Solyc05g054960.3/Solyc11g068980.2	-/-/-/-/-/-/-/-/-/-/-/-/-/-/-/-/-/-	18
BP	GO:0071806	protein transmembrane transport	18|1436	55|11244	9.9148e-05	0.00310003	Solyc05g053470.3/Solyc09g091180.3/Solyc10g007390.3/Solyc02g072130.3/Solyc09g011760.3/Solyc06g007710.3/Solyc07g064930.3/Solyc04g082020.3/Solyc10g086510.2/Solyc09g031780.3/Solyc08g081430.3/Solyc06g068820.3/Solyc06g082800.3/Solyc03g121640.3/Solyc10g006020.3/Solyc06g071470.3/Solyc05g054960.3/Solyc11g068980.2	-/-/-/-/-/-/-/-/-/-/-/-/-/-/-/-/-/-	18
BP	GO:0006325	chromatin organization	42|1436	184|11244	0.00010518	0.00321713	Solyc06g005430.1/Solyc05g007510.3/Solyc02g077480.1/Solyc09g098260.2/Solyc09g083380.3/Solyc09g090630.2/Solyc03g114690.3/Solyc09g066100.3/Solyc06g008210.3/Solyc06g069890.3/Solyc08g023280.3/Solyc09g031610.3/Solyc06g084020.3/Solyc11g005800.2/Solyc01g079110.3/Solyc09g064770.1/Solyc12g005270.2/Solyc09g059440.1/Solyc09g082710.3/Solyc11g072840.1/Solyc12g099560.2/Solyc10g008910.1/Solyc03g025270.3/Solyc04g…	-/-/-/-/-/-/-/-/-/-/-/-/-/-/-/-/-/-/-/-/-/-/-/-/-/-/-/-/-/-/-/-/-/-/-/-/-/-/-/-/-/-	42
BP	GO:0044743	protein transmembrane import into intracellular organelle	15|1436	42|11244	0.000122921	0.00367977	Solyc05g053470.3/Solyc09g091180.3/Solyc09g011760.3/Solyc06g007710.3/Solyc07g064930.3/Solyc04g082020.3/Solyc10g086510.2/Solyc08g081430.3/Solyc06g068820.3/Solyc06g082800.3/Solyc03g121640.3/Solyc10g006020.3/Solyc06g071470.3/Solyc05g054960.3/Solyc11g068980.2	-/-/-/-/-/-/-/-/-/-/-/-/-/-/-	15
BP	GO:0030163	protein catabolic process	70|1436	357|11244	0.000135273	0.00393155	Solyc07g008780.3/Solyc07g005960.3/Solyc10g074980.2/Solyc12g087940.2/Solyc07g005750.3/Solyc10g084050.2/Solyc08g082820.3/Solyc01g111710.3/Solyc12g009140.2/Solyc08g008590.3/Solyc10g076290.2/Solyc08g067290.3/Solyc10g024320.2/Solyc01g110410.3/Solyc08g076910.3/Solyc01g099760.3/Solyc08g060810.3/Solyc04g080810.3/Solyc03g006210.2/Solyc01g101240.3/Solyc06g074770.3/Solyc01g095490.3/Solyc10g006480.2/Solyc10g…	-/-/-/-/-/-/-/-/-/-/-/-/-/-/-/-/-/-/-/-/-/-/-/-/-/-/-/-/-/-/-/-/-/-/-/-/-/-/-/-/-/-/-/-/-/-/-/-/-/-/-/-/-/-/-/-/-/-/-/-/-/-/-/-/-/-/-/-/-/-	70
BP	GO:0070925	organelle assembly	27|1436	102|11244	0.000139424	0.00393155	Solyc11g069440.1/Solyc11g065670.1/Solyc06g072120.3/Solyc01g099670.3/Solyc01g096800.3/Solyc05g054580.3/Solyc06g082870.3/Solyc01g104590.3/Solyc02g086240.3/Solyc04g016380.3/Solyc12g005050.2/Solyc11g012110.2/Solyc02g065180.3/Solyc06g082670.3/Solyc10g083600.2/Solyc04g078780.3/Solyc01g098100.2/Solyc12g010930.2/Solyc11g042610.2/Solyc09g083370.3/Solyc09g075190.3/Solyc05g054070.3/Solyc04g015350.3/Solyc10g…	-/-/-/-/-/-/-/-/-/-/-/-/-/-/-/-/-/-/-/-/-/-/-/-/-/-/-	27
BP	GO:0017038	protein import	22|1436	76|11244	0.000139714	0.00393155	Solyc05g053470.3/Solyc09g091180.3/Solyc09g011760.3/Solyc06g007710.3/Solyc09g005010.3/Solyc07g064930.3/Solyc04g082020.3/Solyc10g086510.2/Solyc09g031780.3/Solyc08g081430.3/Solyc05g023800.3/Solyc06g068820.3/Solyc06g082800.3/Solyc03g121640.3/Solyc10g006020.3/Solyc01g090670.3/Solyc02g068130.3/Solyc06g071470.3/Solyc03g082940.3/Solyc02g094140.3/Solyc05g054960.3/Solyc11g068980.2	-/-/-/-/-/-/-/-/-/-/RAN1/-/-/-/-/-/-/-/-/-/-/-	22
BP	GO:0000462	maturation of SSU-rRNA from tricistronic rRNA transcript (SSU-rRNA, 5.8S rRNA, LSU-rRNA)	10|1436	22|11244	0.000168309	0.00464334	Solyc09g057650.3/Solyc01g066840.3/Solyc06g072120.3/Solyc04g074910.3/Solyc07g053660.3/Solyc07g065170.3/Solyc05g008190.3/Solyc11g072390.2/Solyc10g006070.3/Solyc05g005690.1	-/-/-/-/-/-/-/-/-/-	10
BP	GO:0030490	maturation of SSU-rRNA	11|1436	26|11244	0.000174633	0.00472517	Solyc09g057650.3/Solyc01g066840.3/Solyc06g072120.3/Solyc04g074910.3/Solyc07g053660.3/Solyc07g065170.3/Solyc05g008190.3/Solyc04g051670.3/Solyc11g072390.2/Solyc10g006070.3/Solyc05g005690.1	-/-/-/-/-/-/-/-/-/-/-	11
BP	GO:0070727	cellular macromolecule localization	81|1436	433|11244	0.000213415	0.00566556	Solyc06g083270.3/Solyc06g005080.3/Solyc10g074980.2/Solyc05g046340.2/Solyc06g005810.3/Solyc05g053470.3/Solyc01g060130.3/Solyc10g084050.2/Solyc09g091180.3/Solyc10g007390.3/Solyc11g013000.2/Solyc04g081410.3/Solyc02g072130.3/Solyc06g072018.1/Solyc02g069370.3/Solyc08g066110.3/Solyc06g072120.3/Solyc09g011760.3/Solyc06g007710.3/Solyc09g005010.3/Solyc07g064930.3/Solyc01g080850.3/Solyc04g082020.3/Solyc02g…	-/-/-/-/-/-/SAR2/-/-/-/-/-/-/-/-/-/-/-/-/-/-/-/-/-/-/-/-/-/-/-/-/-/-/-/-/-/-/-/RAN1/-/-/-/-/-/-/-/-/-/-/-/-/-/-/-/-/-/-/-/-/-/-/-/-/-/-/-/-/-/-/-/-/-/-/-/-/-/-/-/-/-/-	81
BP	GO:0034613	cellular protein localization	80|1436	428|11244	0.000239352	0.00615896	Solyc06g083270.3/Solyc06g005080.3/Solyc10g074980.2/Solyc05g046340.2/Solyc06g005810.3/Solyc05g053470.3/Solyc01g060130.3/Solyc10g084050.2/Solyc09g091180.3/Solyc10g007390.3/Solyc11g013000.2/Solyc04g081410.3/Solyc02g072130.3/Solyc06g072018.1/Solyc02g069370.3/Solyc08g066110.3/Solyc06g072120.3/Solyc09g011760.3/Solyc06g007710.3/Solyc09g005010.3/Solyc07g064930.3/Solyc01g080850.3/Solyc04g082020.3/Solyc02g…	-/-/-/-/-/-/SAR2/-/-/-/-/-/-/-/-/-/-/-/-/-/-/-/-/-/-/-/-/-/-/-/-/-/-/-/-/-/-/RAN1/-/-/-/-/-/-/-/-/-/-/-/-/-/-/-/-/-/-/-/-/-/-/-/-/-/-/-/-/-/-/-/-/-/-/-/-/-/-/-/-/-/-	80
BP	GO:0051603	proteolysis involved in cellular protein catabolic process	58|1436	288|11244	0.000240755	0.00615896	Solyc07g008780.3/Solyc07g005960.3/Solyc10g074980.2/Solyc07g005750.3/Solyc10g084050.2/Solyc08g082820.3/Solyc01g111710.3/Solyc12g009140.2/Solyc08g008590.3/Solyc10g076290.2/Solyc08g067290.3/Solyc10g024320.2/Solyc01g110410.3/Solyc08g076910.3/Solyc08g060810.3/Solyc04g080810.3/Solyc03g006210.2/Solyc06g074770.3/Solyc01g095490.3/Solyc10g006480.2/Solyc10g007260.3/Solyc07g055080.3/Solyc05g054550.3/Solyc02g…	-/-/-/-/-/-/-/-/-/-/-/-/-/-/-/-/-/-/-/-/-/-/-/-/-/-/-/-/-/-/-/-/-/-/-/-/-/-/-/-/-/-/-/-/-/-/-/-/-/-/-/-/-/-/-/-/-/-	58
BP	GO:0051649	establishment of localization in cell	87|1436	475|11244	0.000264061	0.00663453	Solyc06g005080.3/Solyc10g074980.2/Solyc05g046340.2/Solyc06g005810.3/Solyc05g053470.3/Solyc01g060130.3/Solyc10g084050.2/Solyc09g091180.3/Solyc10g007390.3/Solyc11g013000.2/Solyc04g081410.3/Solyc02g072130.3/Solyc06g072018.1/Solyc02g069370.3/Solyc06g007120.3/Solyc06g072120.3/Solyc09g011760.3/Solyc02g080190.3/Solyc06g007710.3/Solyc09g005010.3/Solyc07g064930.3/Solyc01g080850.3/Solyc01g104700.3/Solyc04g…	-/-/-/-/-/SAR2/-/-/-/-/-/-/-/-/-/-/-/-/-/-/-/-/-/-/-/-/-/-/-/-/-/-/-/-/-/-/-/-/-/RAN1/-/-/-/-/-/-/-/-/-/-/-/-/-/-/-/-/-/-/-/-/-/-/-/-/-/-/-/-/-/-/-/-/-/-/-/-/-/-/-/-/-/-/-/-/-/-/-	87
BP	GO:0072350	tricarboxylic acid metabolic process	15|1436	45|11244	0.000296016	0.00730693	Solyc09g015490.3/Solyc04g055030.2/Solyc10g007290.3/Solyc01g007910.3/Solyc12g005080.2/Solyc02g005350.3/Solyc07g062650.3/Solyc09g090140.3/Solyc03g115990.2/Solyc08g077920.3/Solyc05g054640.3/Solyc04g055020.2/Solyc09g075450.3/Solyc07g064800.3/Solyc01g005560.3	-/-/-/-/-/-/-/-/-/-/-/-/-/-/-	15
BP	GO:0006886	intracellular protein transport	71|1436	373|11244	0.000306026	0.00742376	Solyc06g005080.3/Solyc10g074980.2/Solyc05g046340.2/Solyc06g005810.3/Solyc05g053470.3/Solyc01g060130.3/Solyc10g084050.2/Solyc09g091180.3/Solyc10g007390.3/Solyc11g013000.2/Solyc04g081410.3/Solyc02g072130.3/Solyc06g072018.1/Solyc02g069370.3/Solyc06g072120.3/Solyc09g011760.3/Solyc06g007710.3/Solyc09g005010.3/Solyc07g064930.3/Solyc01g080850.3/Solyc04g082020.3/Solyc02g085230.3/Solyc10g086510.2/Solyc01g…	-/-/-/-/-/SAR2/-/-/-/-/-/-/-/-/-/-/-/-/-/-/-/-/-/-/-/-/-/-/-/-/-/-/-/RAN1/-/-/-/-/-/-/-/-/-/-/-/-/-/-/-/-/-/-/-/-/-/-/-/-/-/-/-/-/-/-/-/-/-/-/-/-/-	71
BP	GO:0017144	drug metabolic process	84|1436	459|11244	0.000344755	0.0082055	Solyc09g007900.3/Solyc09g015490.3/Solyc04g056540.3/Solyc07g053600.3/Solyc04g076090.3/Solyc10g086180.2/Solyc10g083570.2/Solyc12g006450.2/Solyc06g005160.3/Solyc04g015200.3/Solyc04g055030.2/Solyc04g008740.3/Solyc07g055930.3/Solyc09g009260.3/Solyc04g015270.3/Solyc08g067020.3/Solyc03g083360.3/Solyc10g007290.3/Solyc01g110540.3/Solyc02g089060.3/Solyc01g007910.3/Solyc11g066890.1/Solyc04g076780.3/Solyc12g…	-/-/-/-/-/-/-/-/-/-/-/-/-/-/-/-/-/-/-/-/-/-/-/-/-/-/-/-/-/-/-/-/-/-/-/-/-/-/-/-/-/-/-/-/-/-/-/-/-/-/-/-/-/-/-/-/-/-/PGH1/-/-/-/-/-/-/-/-/-/-/-/-/-/-/-/-/-/-/-/-/-/-/-/-/-	84
BP	GO:0044257	cellular protein catabolic process	58|1436	292|11244	0.000349915	0.0082055	Solyc07g008780.3/Solyc07g005960.3/Solyc10g074980.2/Solyc07g005750.3/Solyc10g084050.2/Solyc08g082820.3/Solyc01g111710.3/Solyc12g009140.2/Solyc08g008590.3/Solyc10g076290.2/Solyc08g067290.3/Solyc10g024320.2/Solyc01g110410.3/Solyc08g076910.3/Solyc08g060810.3/Solyc04g080810.3/Solyc03g006210.2/Solyc06g074770.3/Solyc01g095490.3/Solyc10g006480.2/Solyc10g007260.3/Solyc07g055080.3/Solyc05g054550.3/Solyc02g…	-/-/-/-/-/-/-/-/-/-/-/-/-/-/-/-/-/-/-/-/-/-/-/-/-/-/-/-/-/-/-/-/-/-/-/-/-/-/-/-/-/-/-/-/-/-/-/-/-/-/-/-/-/-/-/-/-/-	58
BP	GO:0051276	chromosome organization	58|1436	293|11244	0.000383394	0.00884321	Solyc06g005430.1/Solyc05g007510.3/Solyc02g077480.1/Solyc03g116950.2/Solyc09g098260.2/Solyc09g083380.3/Solyc09g090630.2/Solyc02g082180.3/Solyc03g114690.3/Solyc09g066100.3/Solyc06g008210.3/Solyc07g018300.3/Solyc06g069890.3/Solyc08g023280.3/Solyc09g031610.3/Solyc01g088390.3/Solyc09g091280.3/Solyc06g084020.3/Solyc11g040120.2/Solyc11g005800.2/Solyc01g079110.3/Solyc09g064770.1/Solyc12g005270.2/Solyc09g…	-/-/-/-/-/-/-/-/-/-/-/-/-/-/-/-/-/-/-/-/-/-/-/-/-/-/-/-/-/-/-/-/-/-/-/-/-/-/-/-/-/-/-/-/-/-/-/-/-/-/-/-/-/-/-/-/-/-	58
BP	GO:0051128	regulation of cellular component organization	36|1436	160|11244	0.000426515	0.00967914	Solyc04g081650.3/Solyc09g083380.3/Solyc01g060130.3/Solyc03g114690.3/Solyc09g066100.3/Solyc06g008210.3/Solyc04g076040.3/Solyc08g066110.3/Solyc08g023280.3/Solyc01g080850.3/Solyc03g032190.3/Solyc09g091280.3/Solyc06g084020.3/Solyc11g040120.2/Solyc09g059440.1/Solyc01g099760.3/Solyc01g011000.3/Solyc01g111560.3/Solyc04g077890.1/Solyc04g005510.3/Solyc04g077910.1/Solyc04g007890.3/Solyc02g071980.3/Solyc12g…	-/-/SAR2/-/-/-/-/-/-/-/-/-/-/-/-/-/-/-/-/-/-/-/-/-/-/-/-/-/-/-/-/-/-/-/-/-	36
BP	GO:0045910	negative regulation of DNA recombination	7|1436	13|11244	0.00046432	0.0102078	Solyc09g083380.3/Solyc09g066100.3/Solyc06g084020.3/Solyc04g007890.3/Solyc06g069230.3/Solyc03g119130.3/Solyc11g066690.2	-/-/-/-/-/-/-	7
BP	GO:1905268	negative regulation of chromatin organization	7|1436	13|11244	0.00046432	0.0102078	Solyc09g083380.3/Solyc09g066100.3/Solyc06g008210.3/Solyc08g023280.3/Solyc06g084020.3/Solyc04g007890.3/Solyc03g119130.3	-/-/-/-/-/-/-	7
BP	GO:0009555	pollen development	12|1436	33|11244	0.000480683	0.0104049	Solyc01g080850.3/Solyc09g091280.3/Solyc11g005800.2/Solyc01g086690.2/Solyc05g007450.3/Solyc05g052490.3/Solyc11g008670.2/Solyc03g097030.3/Solyc03g059200.2/Solyc01g010900.3/Solyc10g009390.3/Solyc11g066690.2	-/-/-/-/-/-/-/-/-/-/-/-	12
BP	GO:0000469	cleavage involved in rRNA processing	6|1436	10|11244	0.000569949	0.0118116	Solyc01g066840.3/Solyc06g073120.3/Solyc06g072120.3/Solyc04g074910.3/Solyc09g074090.3/Solyc12g038980.2	-/-/-/-/-/-	6
BP	GO:0060969	negative regulation of gene silencing	6|1436	10|11244	0.000569949	0.0118116	Solyc09g083380.3/Solyc09g066100.3/Solyc06g084020.3/Solyc09g074090.3/Solyc04g007890.3/Solyc03g119130.3	-/-/-/-/-/-	6
BP	GO:0046907	intracellular transport	82|1436	453|11244	0.000573414	0.0118116	Solyc06g005080.3/Solyc10g074980.2/Solyc05g046340.2/Solyc06g005810.3/Solyc05g053470.3/Solyc01g060130.3/Solyc10g084050.2/Solyc09g091180.3/Solyc10g007390.3/Solyc11g013000.2/Solyc04g081410.3/Solyc02g072130.3/Solyc06g072018.1/Solyc02g069370.3/Solyc06g072120.3/Solyc09g011760.3/Solyc02g080190.3/Solyc06g007710.3/Solyc09g005010.3/Solyc07g064930.3/Solyc01g080850.3/Solyc01g104700.3/Solyc04g082020.3/Solyc02g…	-/-/-/-/-/SAR2/-/-/-/-/-/-/-/-/-/-/-/-/-/-/-/-/-/-/-/-/-/-/-/-/-/-/-/-/-/-/-/RAN1/-/-/-/-/-/-/-/-/-/-/-/-/-/-/-/-/-/-/-/-/-/-/-/-/-/-/-/-/-/-/-/-/-/-/-/-/-/-/-/-/-/-/-/-	82
BP	GO:0060968	regulation of gene silencing	8|1436	17|11244	0.000579246	0.0118116	Solyc05g007510.3/Solyc09g083380.3/Solyc09g066100.3/Solyc06g084020.3/Solyc09g059440.1/Solyc09g074090.3/Solyc04g007890.3/Solyc03g119130.3	-/-/-/-/-/-/-/-	8
BP	GO:0051053	negative regulation of DNA metabolic process	9|1436	21|11244	0.000612413	0.0123095	Solyc09g083380.3/Solyc09g066100.3/Solyc06g084020.3/Solyc03g007800.3/Solyc04g007890.3/Solyc03g113760.3/Solyc06g069230.3/Solyc03g119130.3/Solyc11g066690.2	-/-/-/-/-/-/-/-/-	9
BP	GO:0045787	positive regulation of cell cycle	14|1436	44|11244	0.000795267	0.0155409	Solyc04g081650.3/Solyc06g008210.3/Solyc04g076040.3/Solyc08g023280.3/Solyc03g032190.3/Solyc09g059440.1/Solyc04g077890.1/Solyc04g077910.1/Solyc04g080160.3/Solyc07g032480.3/Solyc06g083260.3/Solyc11g008670.2/Solyc04g077880.1/Solyc12g088650.2	-/-/-/-/-/-/-/-/-/-/-/-/-/-	14
BP	GO:1990542	mitochondrial transmembrane transport	14|1436	44|11244	0.000795267	0.0155409	Solyc05g053470.3/Solyc10g051120.2/Solyc09g091180.3/Solyc09g011760.3/Solyc06g007710.3/Solyc07g064930.3/Solyc04g082020.3/Solyc10g086510.2/Solyc08g081430.3/Solyc06g068820.3/Solyc06g082800.3/Solyc03g121640.3/Solyc10g006020.3/Solyc11g068980.2	-/-/-/-/-/-/-/-/-/-/-/-/-/-	14
BP	GO:0043632	modification-dependent macromolecule catabolic process	50|1436	251|11244	0.000812226	0.0156548	Solyc10g074980.2/Solyc07g005750.3/Solyc10g084050.2/Solyc08g082820.3/Solyc01g111710.3/Solyc12g009140.2/Solyc08g008590.3/Solyc10g076290.2/Solyc08g067290.3/Solyc01g110410.3/Solyc08g076910.3/Solyc08g060810.3/Solyc04g080810.3/Solyc06g074770.3/Solyc01g095490.3/Solyc09g074090.3/Solyc10g006480.2/Solyc10g007260.3/Solyc07g055080.3/Solyc05g054550.3/Solyc06g082600.3/Solyc06g084440.3/Solyc03g112710.1/Solyc05g…	-/-/-/-/-/-/-/-/-/-/-/-/-/-/-/-/-/-/-/-/-/-/-/-/-/-/-/-/-/-/-/-/-/-/-/-/-/-/-/-/-/-/-/-/-/-/-/-/-/-	50
BP	GO:0009611	response to wounding	13|1436	40|11244	0.000971195	0.0182196	Solyc10g011660.3/Solyc09g084460.3/Solyc09g089530.3/Solyc09g084450.3/Solyc11g011030.2/Solyc09g089500.3/Solyc05g056420.3/Solyc07g042170.3/Solyc12g049400.2/Solyc12g009220.2/Solyc03g122190.3/Solyc09g089540.3/Solyc08g036640.3	-/-/-/-/-/-/-/-/-/-/-/-/-	13
BP	GO:0070972	protein localization to endoplasmic reticulum	13|1436	40|11244	0.000971195	0.0182196	Solyc06g083270.3/Solyc05g046340.2/Solyc10g007390.3/Solyc02g072130.3/Solyc01g098780.3/Solyc09g091900.3/Solyc08g008670.3/Solyc04g014490.1/Solyc12g009990.2/Solyc05g048760.3/Solyc06g072440.3/Solyc06g007780.3/Solyc09g059570.3	-/-/-/-/-/-/-/-/-/-/-/-/-	13
BP	GO:1901293	nucleoside phosphate biosynthetic process	36|1436	168|11244	0.00110595	0.0201765	Solyc04g076090.3/Solyc10g083570.2/Solyc04g012060.3/Solyc04g015200.3/Solyc04g008740.3/Solyc09g009260.3/Solyc11g006350.1/Solyc01g110540.3/Solyc04g051350.3/Solyc01g007910.3/Solyc08g082430.3/Solyc12g095760.2/Solyc02g005350.3/Solyc05g014470.3/Solyc07g006530.3/Solyc01g081300.3/Solyc08g081155.1/Solyc01g097970.3/Solyc10g083720.2/Solyc01g089970.3/Solyc08g081150.3/Solyc08g077180.3/Solyc01g080210.3/Solyc06g…	-/-/-/-/-/-/-/-/-/-/-/-/-/-/-/-/-/-/-/-/-/-/-/-/-/-/-/PGH1/-/-/-/-/-/-/-/-	36
BP	GO:0001732	formation of cytoplasmic translation initiation complex	6|1436	11|11244	0.00111853	0.0201765	Solyc01g088370.3/Solyc11g013440.2/Solyc07g042570.3/Solyc02g089070.3/Solyc10g079880.2/Solyc02g078120.2	-/-/-/-/-/-	6
BP	GO:0031935	regulation of chromatin silencing	6|1436	11|11244	0.00111853	0.0201765	Solyc09g083380.3/Solyc09g066100.3/Solyc06g084020.3/Solyc09g059440.1/Solyc04g007890.3/Solyc03g119130.3	-/-/-/-/-/-	6
BP	GO:0019941	modification-dependent protein catabolic process	49|1436	249|11244	0.00120114	0.0213924	Solyc10g074980.2/Solyc07g005750.3/Solyc10g084050.2/Solyc08g082820.3/Solyc01g111710.3/Solyc12g009140.2/Solyc08g008590.3/Solyc10g076290.2/Solyc08g067290.3/Solyc01g110410.3/Solyc08g076910.3/Solyc08g060810.3/Solyc04g080810.3/Solyc06g074770.3/Solyc01g095490.3/Solyc10g006480.2/Solyc10g007260.3/Solyc07g055080.3/Solyc05g054550.3/Solyc06g082600.3/Solyc06g084440.3/Solyc03g112710.1/Solyc05g053140.3/Solyc09g…	-/-/-/-/-/-/-/-/-/-/-/-/-/-/-/-/-/-/-/-/-/-/-/-/-/-/-/-/-/-/-/-/-/-/-/-/-/-/-/-/-/-/-/-/-/-/-/-/-	49
BP	GO:1902275	regulation of chromatin organization	9|1436	23|11244	0.00134158	0.023595	Solyc09g083380.3/Solyc03g114690.3/Solyc09g066100.3/Solyc06g008210.3/Solyc08g023280.3/Solyc06g084020.3/Solyc09g059440.1/Solyc04g007890.3/Solyc03g119130.3	-/-/-/-/-/-/-/-/-	9
BP	GO:0090501	RNA phosphodiester bond hydrolysis	11|1436	32|11244	0.00140806	0.0244585	Solyc01g066840.3/Solyc07g005030.3/Solyc06g073120.3/Solyc06g072120.3/Solyc04g074910.3/Solyc09g074090.3/Solyc05g053430.3/Solyc06g005200.3/Solyc12g038980.2/Solyc11g005180.1/Solyc05g007940.3	-/-/-/-/-/-/-/-/-/-/-	11
BP	GO:0048229	gametophyte development	13|1436	42|11244	0.00161255	0.0276689	Solyc01g080850.3/Solyc09g091280.3/Solyc11g005800.2/Solyc06g005200.3/Solyc01g086690.2/Solyc05g007450.3/Solyc05g052490.3/Solyc11g008670.2/Solyc03g097030.3/Solyc03g059200.2/Solyc01g010900.3/Solyc10g009390.3/Solyc11g066690.2	-/-/-/-/-/-/-/-/-/-/-/-/-	13
BP	GO:0016999	antibiotic metabolic process	31|1436	142|11244	0.00173685	0.0294427	Solyc09g015490.3/Solyc06g005160.3/Solyc04g055030.2/Solyc10g007290.3/Solyc02g089060.3/Solyc01g007910.3/Solyc04g076780.3/Solyc12g005080.2/Solyc06g076640.3/Solyc02g005350.3/Solyc02g086880.3/Solyc06g005150.3/Solyc04g071900.3/Solyc03g044740.3/Solyc07g062650.3/Solyc09g090140.3/Solyc03g115990.2/Solyc07g049240.3/Solyc10g047110.2/Solyc08g077920.3/Solyc09g064370.3/Solyc10g007600.3/Solyc05g054640.3/Solyc04g…	-/-/-/-/-/-/-/-/-/-/-/-/-/-/-/-/-/-/-/-/-/-/-/-/-/-/-/-/-/-/-	31
BP	GO:0090407	organophosphate biosynthetic process	51|1436	267|11244	0.00189743	0.031782	Solyc09g059600.3/Solyc09g059583.1/Solyc04g076090.3/Solyc06g035690.3/Solyc10g083570.2/Solyc04g012060.3/Solyc04g015200.3/Solyc04g008740.3/Solyc09g009260.3/Solyc11g006350.1/Solyc01g110540.3/Solyc04g051350.3/Solyc01g007910.3/Solyc04g016520.3/Solyc08g082430.3/Solyc12g095760.2/Solyc02g005350.3/Solyc05g014470.3/Solyc11g007020.2/Solyc07g006530.3/Solyc01g081300.3/Solyc08g081155.1/Solyc07g041160.3/Solyc09g…	-/-/-/-/-/-/-/-/-/-/-/-/-/-/-/-/-/-/-/-/-/-/-/-/-/-/-/-/-/-/-/-/-/-/-/-/-/PGH1/-/-/-/-/-/-/-/-/-/-/-/-/-	51
BP	GO:0031347	regulation of defense response	16|1436	58|11244	0.00192239	0.0318213	Solyc03g119600.1/Solyc05g009480.1/Solyc02g093670.3/Solyc10g011660.3/Solyc04g007140.1/Solyc03g119590.1/Solyc11g011030.2/Solyc06g060150.3/Solyc10g079750.2/Solyc09g008670.3/Solyc07g042170.3/Solyc12g049400.2/Solyc10g007600.3/Solyc12g009220.2/Solyc03g122190.3/Solyc08g036640.3	-/-/-/-/-/-/-/-/-/TD2/-/-/-/-/-/-	16
BP	GO:0051130	positive regulation of cellular component organization	12|1436	38|11244	0.00199491	0.0326377	Solyc03g114690.3/Solyc06g008210.3/Solyc08g023280.3/Solyc01g099760.3/Solyc01g011000.3/Solyc01g111560.3/Solyc04g005510.3/Solyc12g098420.2/Solyc12g010060.2/Solyc02g061790.3/Solyc07g005560.3/Solyc05g006470.3	-/-/-/-/-/-/-/-/-/-/-/-	12
BP	GO:1901137	carbohydrate derivative biosynthetic process	58|1436	313|11244	0.00202055	0.0326476	Solyc05g013580.3/Solyc09g059600.3/Solyc09g059583.1/Solyc09g064480.2/Solyc05g046340.2/Solyc04g076090.3/Solyc06g035690.3/Solyc10g083570.2/Solyc08g079040.1/Solyc04g012060.3/Solyc04g015200.3/Solyc04g008740.3/Solyc09g009260.3/Solyc11g006350.1/Solyc01g110540.3/Solyc04g051350.3/Solyc05g056130.3/Solyc01g109410.3/Solyc04g016520.3/Solyc11g013490.2/Solyc08g082430.3/Solyc09g007940.3/Solyc12g095760.2/Solyc06g…	-/-/-/-/-/-/-/-/-/-/-/-/-/-/-/-/-/-/-/-/-/-/-/-/-/-/-/-/-/-/-/-/-/-/-/-/-/-/-/-/-/-/-/-/-/-/PGH1/-/-/-/-/-/-/-/-/-/-/-	58
BP	GO:0080134	regulation of response to stress	22|1436	91|11244	0.00204193	0.0326476	Solyc03g119600.1/Solyc05g009480.1/Solyc02g093670.3/Solyc07g018300.3/Solyc10g011660.3/Solyc04g007140.1/Solyc03g119590.1/Solyc07g042250.3/Solyc04g054180.3/Solyc11g011030.2/Solyc06g060150.3/Solyc10g078730.2/Solyc04g008870.3/Solyc10g079750.2/Solyc09g008670.3/Solyc07g042170.3/Solyc12g049400.2/Solyc10g007600.3/Solyc12g009220.2/Solyc03g122190.3/Solyc08g036640.3/Solyc11g066690.2	-/-/-/-/-/-/-/-/-/-/-/-/-/-/TD2/-/-/-/-/-/-/-	22
BP	GO:0006342	chromatin silencing	8|1436	20|11244	0.00210827	0.0330502	Solyc05g007510.3/Solyc09g083380.3/Solyc09g066100.3/Solyc06g084020.3/Solyc09g059440.1/Solyc04g007890.3/Solyc11g068480.2/Solyc03g119130.3	-/-/-/-/-/-/-/-	8
BP	GO:0007005	mitochondrion organization	23|1436	97|11244	0.00214683	0.0330502	Solyc05g053470.3/Solyc09g091180.3/Solyc08g067020.3/Solyc09g011760.3/Solyc06g007710.3/Solyc07g064930.3/Solyc04g082020.3/Solyc10g086510.2/Solyc09g005640.3/Solyc08g081430.3/Solyc06g068820.3/Solyc06g082800.3/Solyc02g062700.3/Solyc03g121640.3/Solyc10g006020.3/Solyc02g068130.3/Solyc09g007430.1/Solyc01g028810.3/Solyc10g047300.2/Solyc02g094140.3/Solyc12g008630.2/Solyc03g097020.3/Solyc11g068980.2	-/-/-/-/-/-/-/-/-/-/-/-/-/-/-/-/-/-/-/-/-/-/-	23
BP	GO:0033043	regulation of organelle organization	29|1436	132|11244	0.00217436	0.0330502	Solyc04g081650.3/Solyc09g083380.3/Solyc01g060130.3/Solyc03g114690.3/Solyc09g066100.3/Solyc06g008210.3/Solyc04g076040.3/Solyc08g066110.3/Solyc08g023280.3/Solyc01g080850.3/Solyc03g032190.3/Solyc09g091280.3/Solyc06g084020.3/Solyc11g040120.2/Solyc09g059440.1/Solyc01g111560.3/Solyc04g077890.1/Solyc04g077910.1/Solyc04g007890.3/Solyc12g098420.2/Solyc06g009660.3/Solyc06g069230.3/Solyc04g077880.1/Solyc05g…	-/-/SAR2/-/-/-/-/-/-/-/-/-/-/-/-/-/-/-/-/-/-/-/-/-/-/-/-/-/-	29
BP	GO:0000018	regulation of DNA recombination	7|1436	16|11244	0.00218456	0.0330502	Solyc09g083380.3/Solyc09g066100.3/Solyc06g084020.3/Solyc04g007890.3/Solyc06g069230.3/Solyc03g119130.3/Solyc11g066690.2	-/-/-/-/-/-/-	7
BP	GO:2000022	regulation of jasmonic acid mediated signaling pathway	7|1436	16|11244	0.00218456	0.0330502	Solyc11g011030.2/Solyc07g042170.3/Solyc12g049400.2/Solyc12g009220.2/Solyc03g122190.3/Solyc10g076660.2/Solyc08g036640.3	-/-/-/-/-/-/-	7
BP	GO:0006275	regulation of DNA replication	10|1436	29|11244	0.00224527	0.0336074	Solyc06g076660.3/Solyc01g088390.3/Solyc09g091280.3/Solyc03g007800.3/Solyc04g078780.3/Solyc03g113760.3/Solyc06g069230.3/Solyc11g007860.1/Solyc02g067810.1/Solyc01g007160.3	-/-/-/-/-/-/-/-/-/-	10
BP	GO:0015031	protein transport	80|1436	461|11244	0.00231215	0.0342441	Solyc06g005080.3/Solyc10g074980.2/Solyc05g046340.2/Solyc06g005810.3/Solyc03g120120.3/Solyc05g053470.3/Solyc01g060130.3/Solyc10g084050.2/Solyc09g091180.3/Solyc10g007390.3/Solyc11g013000.2/Solyc04g081410.3/Solyc02g072130.3/Solyc06g072018.1/Solyc02g069370.3/Solyc06g072120.3/Solyc09g011760.3/Solyc06g007710.3/Solyc09g005010.3/Solyc07g064930.3/Solyc01g080850.3/Solyc04g082020.3/Solyc02g085230.3/Solyc08g…	-/-/-/-/-/-/SAR2/-/-/-/-/-/-/-/-/-/-/-/-/-/-/-/-/-/-/-/-/-/-/-/-/-/-/-/-/-/-/RAN1/-/-/-/-/-/-/-/-/-/-/-/-/-/-/-/-/-/-/-/-/-/-/-/-/-/-/-/-/-/-/-/-/-/-/-/-/-/-/-/-/-/-	80
BP	GO:0051726	regulation of cell cycle	29|1436	133|11244	0.00244962	0.0359023	Solyc04g081650.3/Solyc06g008210.3/Solyc07g018300.3/Solyc04g076040.3/Solyc06g076860.3/Solyc08g023280.3/Solyc03g032190.3/Solyc09g091280.3/Solyc10g078430.2/Solyc03g007800.3/Solyc09g059440.1/Solyc03g007550.3/Solyc06g008510.3/Solyc04g077890.1/Solyc01g108610.3/Solyc04g077910.1/Solyc04g080160.3/Solyc07g032480.3/Solyc06g083260.3/Solyc11g008670.2/Solyc03g113760.3/Solyc06g069230.3/Solyc11g068800.2/Solyc09g…	-/-/-/-/-/-/-/-/-/-/-/-/-/-/-/-/-/-/-/-/-/-/-/-/-/-/-/-/-	29
BP	GO:0015833	peptide transport	84|1436	490|11244	0.00259378	0.0376232	Solyc06g005080.3/Solyc10g074980.2/Solyc05g046340.2/Solyc06g005810.3/Solyc06g060620.3/Solyc03g120120.3/Solyc05g053470.3/Solyc01g060130.3/Solyc10g084050.2/Solyc09g091180.3/Solyc10g007390.3/Solyc11g013000.2/Solyc04g081410.3/Solyc02g072130.3/Solyc06g072018.1/Solyc02g069370.3/Solyc06g072120.3/Solyc09g011760.3/Solyc06g007710.3/Solyc09g005010.3/Solyc07g064930.3/Solyc01g080850.3/Solyc12g089230.2/Solyc04g…	-/-/-/-/-/-/-/SAR2/-/-/-/-/-/-/-/-/-/-/-/-/-/-/-/-/-/-/-/-/-/-/-/-/-/-/-/-/-/-/-/RAN1/-/-/-/-/-/-/-/-/-/-/-/-/-/-/-/-/-/-/-/-/-/-/-/-/-/-/-/-/-/-/-/-/-/-/-/-/-/-/-/-/-/-/-/-	84
BP	GO:0051052	regulation of DNA metabolic process	16|1436	60|11244	0.00280946	0.0403359	Solyc09g083380.3/Solyc09g066100.3/Solyc06g076660.3/Solyc01g088390.3/Solyc09g091280.3/Solyc06g084020.3/Solyc03g007800.3/Solyc04g078780.3/Solyc04g007890.3/Solyc03g113760.3/Solyc06g069230.3/Solyc03g119130.3/Solyc11g007860.1/Solyc02g067810.1/Solyc01g007160.3/Solyc11g066690.2	-/-/-/-/-/-/-/-/-/-/-/-/-/-/-/-	16
BP	GO:0042886	amide transport	84|1436	492|11244	0.00291237	0.0412194	Solyc06g005080.3/Solyc10g074980.2/Solyc05g046340.2/Solyc06g005810.3/Solyc06g060620.3/Solyc03g120120.3/Solyc05g053470.3/Solyc01g060130.3/Solyc10g084050.2/Solyc09g091180.3/Solyc10g007390.3/Solyc11g013000.2/Solyc04g081410.3/Solyc02g072130.3/Solyc06g072018.1/Solyc02g069370.3/Solyc06g072120.3/Solyc09g011760.3/Solyc06g007710.3/Solyc09g005010.3/Solyc07g064930.3/Solyc01g080850.3/Solyc12g089230.2/Solyc04g…	-/-/-/-/-/-/-/SAR2/-/-/-/-/-/-/-/-/-/-/-/-/-/-/-/-/-/-/-/-/-/-/-/-/-/-/-/-/-/-/-/RAN1/-/-/-/-/-/-/-/-/-/-/-/-/-/-/-/-/-/-/-/-/-/-/-/-/-/-/-/-/-/-/-/-/-/-/-/-/-/-/-/-/-/-/-/-	84
BP	GO:0045184	establishment of protein localization	80|1436	465|11244	0.00293965	0.0412194	Solyc06g005080.3/Solyc10g074980.2/Solyc05g046340.2/Solyc06g005810.3/Solyc03g120120.3/Solyc05g053470.3/Solyc01g060130.3/Solyc10g084050.2/Solyc09g091180.3/Solyc10g007390.3/Solyc11g013000.2/Solyc04g081410.3/Solyc02g072130.3/Solyc06g072018.1/Solyc02g069370.3/Solyc06g072120.3/Solyc09g011760.3/Solyc06g007710.3/Solyc09g005010.3/Solyc07g064930.3/Solyc01g080850.3/Solyc04g082020.3/Solyc02g085230.3/Solyc08g…	-/-/-/-/-/-/SAR2/-/-/-/-/-/-/-/-/-/-/-/-/-/-/-/-/-/-/-/-/-/-/-/-/-/-/-/-/-/-/RAN1/-/-/-/-/-/-/-/-/-/-/-/-/-/-/-/-/-/-/-/-/-/-/-/-/-/-/-/-/-/-/-/-/-/-/-/-/-/-/-/-/-/-	80
BP	GO:0009165	nucleotide biosynthetic process	34|1436	165|11244	0.00296167	0.0412194	Solyc04g076090.3/Solyc10g083570.2/Solyc04g012060.3/Solyc04g015200.3/Solyc04g008740.3/Solyc09g009260.3/Solyc11g006350.1/Solyc01g110540.3/Solyc04g051350.3/Solyc08g082430.3/Solyc12g095760.2/Solyc05g014470.3/Solyc07g006530.3/Solyc01g081300.3/Solyc08g081155.1/Solyc01g097970.3/Solyc10g083720.2/Solyc01g089970.3/Solyc08g081150.3/Solyc08g077180.3/Solyc01g080210.3/Solyc06g005020.2/Solyc05g008600.3/Solyc03g…	-/-/-/-/-/-/-/-/-/-/-/-/-/-/-/-/-/-/-/-/-/-/-/-/-/PGH1/-/-/-/-/-/-/-/-	34
BP	GO:0044786	cell cycle DNA replication	10|1436	30|11244	0.00298818	0.0412194	Solyc09g091280.3/Solyc10g078430.2/Solyc09g059440.1/Solyc01g006700.3/Solyc06g008510.3/Solyc04g078780.3/Solyc09g008630.3/Solyc03g113760.3/Solyc11g007860.1/Solyc02g067810.1	-/-/-/-/-/-/-/-/-/-	10
BP	GO:0045814	negative regulation of gene expression, epigenetic	8|1436	21|11244	0.00302879	0.0413739	Solyc05g007510.3/Solyc09g083380.3/Solyc09g066100.3/Solyc06g084020.3/Solyc09g059440.1/Solyc04g007890.3/Solyc11g068480.2/Solyc03g119130.3	-/-/-/-/-/-/-/-	8
BP	GO:0044265	cellular macromolecule catabolic process	66|1436	374|11244	0.00358913	0.0485567	Solyc07g008780.3/Solyc07g005960.3/Solyc10g074980.2/Solyc03g117030.2/Solyc07g005750.3/Solyc10g084050.2/Solyc08g082820.3/Solyc01g111710.3/Solyc12g009140.2/Solyc07g006570.3/Solyc08g008590.3/Solyc10g076290.2/Solyc08g067290.3/Solyc10g024320.2/Solyc01g110410.3/Solyc08g076910.3/Solyc08g060810.3/Solyc04g080810.3/Solyc03g006210.2/Solyc06g074770.3/Solyc01g095490.3/Solyc09g074090.3/Solyc10g006480.2/Solyc03g…	-/-/-/-/-/-/-/-/-/-/-/-/-/-/-/-/-/-/-/-/-/-/-/-/-/-/-/-/-/-/-/-/-/-/-/-/-/-/-/-/-/-/-/-/-/-/-/-/-/-/-/-/-/-/-/-/-/-/-/-/-/-/-/-/-/-	66
